# Supplementary material for: Degradative Capacity of Two Strains of Rhodonia placenta: From Phenotype to Genotype
Source: Front Microbiol. 2020 Jun 18;11:1338. doi: 10.3389/fmicb.2020.01338 (PMC7314958; doi:10.3389/fmicb.2020.01338)
Supplement: Supplementary file 1 [file Data_Sheet_1.XLSX]

## Sheet: Legend
Complete CAZy list			Orthologs
Basic information			Contains all sequences of MAD-SB12 and FPRL280 with corresponding orthologs
First column	ID of Rhodonia placenta MAD-SB12
2nd column	ID of Rhodonia placenta FPRL280
3rd column	CAZy family
4th column	score
5th column	evalue
6th column	gaps
Color code
	CAZy family: AA
	Carbohydrate binding modules
	CAZy family: CE
	Expansins
	CAZy family: GH
	CAZy family: GT
	CAZy family: PL
red in bold	missing genes

## Sheet: Complete CAZy list
MAD-SB12ID	FPRL280 ID	Family	score	evalue
POSPLADRAFT_1049578	FPRL280_ 44_18	AA1	2780.89	0
POSPLADRAFT_1054654	FPRL280_ 20_38	AA1_1	2936.63	0
POSPLADRAFT_1183136	FPRL280_ 40_14	AA1_1	3040.46	0
POSPLADRAFT_1139603	FPRL280_ 195_2	AA1_2	3307.71	0
POSPLADRAFT_1049008	FPRL280_ 63_21	AA14	1817.63	0
POSPLADRAFT_1075744	FPRL280_ 189_10	AA14	2279.07	0
POSPLADRAFT_1149890	FPRL280_ 332_8	AA2	1609.98	0
POSPLADRAFT_1042369	FPRL280_ 13_32	AA3_2	3607.65	0
POSPLADRAFT_1046050	FPRL280_ 205_3	AA3_2	3063.53	0
POSPLADRAFT_1048097	FPRL280_ 46_17	AA3_2	1763.79	0
POSPLADRAFT_1048102	FPRL280_ 46_15	AA3_2	1398.48	0
POSPLADRAFT_1049317	FPRL280_ 659_1	AA3_2	2450.19	0
POSPLADRAFT_1049335	FPRL280_ 414_1	AA3_2	2607.85	0
POSPLADRAFT_1050094	FPRL280_ 150_4	AA3_2	3132.75	0
POSPLADRAFT_1056037	FPRL280_ 424_2	AA3_2	3340.4	0
POSPLADRAFT_1060369	FPRL280_ 488_1	AA3_2	3300.02	0
POSPLADRAFT_1061434	FPRL280_ 25_14	AA3_2	3449.99	0
POSPLADRAFT_1065632	FPRL280_ 242_3	AA3_2	3807.61	0
POSPLADRAFT_1067268	FPRL280_ 612_1	AA3_2	3819.15	0
POSPLADRAFT_1075923	FPRL280_ 234_2	AA3_2	3473.06	0
POSPLADRAFT_1094491	FPRL280_ 243_3	AA3_2	2953.94	0
POSPLADRAFT_1140630	FPRL280_ 244_4	AA3_2	927.423	0
POSPLADRAFT_1146377	FPRL280_ 276_4	AA3_2	3109.67	0
POSPLADRAFT_1147318	FPRL280_ 5_37	AA3_2	4551.69	0
POSPLADRAFT_1171827	FPRL280_ 46_16	AA3_2	2827.04	0
POSPLADRAFT_1185579	FPRL280_ 313_2	AA3_2	2190.63	0
POSPLADRAFT_1048889	FPRL280_ 612_1	AA3_2	277.554	8.2844e-74
POSPLADRAFT_1047244	FPRL280_ 243_3	AA3_2	42.9865	0.00287226
POSPLADRAFT_1121407	FPRL280_ missing	AA3_2	49.1338	1.63417e-05
POSPLADRAFT_1141676	FPRL280_ missing	AA3_2	31.6993	3.72775
POSPLADRAFT_1141705	FPRL280_ missing	AA3_2	34.8692	0.372544
POSPLADRAFT_1040696	FPRL280_ 46_12	AA3_3	3680.71	0
POSPLADRAFT_1045608	FPRL280_ 358_2	AA3_3	2056.04	0
POSPLADRAFT_1154730	FPRL280_ 135_4	AA3_3	3313.48	0
POSPLADRAFT_1169270	FPRL280_ 205_2	AA3_3	3386.54	0
POSPLADRAFT_1173864	FPRL280_ 66_10	AA3_3	3426.92	0
POSPLADRAFT_1046361	FPRL280_ 259_1	AA5_1	3971.04	0
POSPLADRAFT_1054201	FPRL280_ 15_39	AA5_1	4511.31	0
POSPLADRAFT_1143599	FPRL280_ 258_1	AA5_1	4395.95	0
POSPLADRAFT_1039514	FPRL280_ 102_15	AA6	1340.8	0
POSPLADRAFT_1046207	FPRL280_ 75_25	AA9	1644.59	0
POSPLADRAFT_1165707	FPRL280_ 97_12	AA9	1517.69	0
POSPLADRAFT_1066889	FPRL280_ 171_8	CBM12	1850.31	0
POSPLADRAFT_1044277	FPRL280_ 3_68	CBM13	819.752	0
POSPLADRAFT_1052177	FPRL280_ 29_22	CBM13	656.324	0
POSPLADRAFT_1129319	FPRL280_ 29_44	CBM13	652.479	0
POSPLADRAFT_1129545	FPRL280_ 175_12	CBM13	708.237	0
POSPLADRAFT_1141659	FPRL280_ 36_43	CBM13	973.567	0
POSPLADRAFT_1177090	FPRL280_ 29_22	CBM13	2221.39	0
POSPLADRAFT_1127790	FPRL280_ 29_44	CBM13	623.638	1.11695e-178
POSPLADRAFT_1157702	FPRL280_ 62_43	CBM13	548.653	2.98823e-156
POSPLADRAFT_1128361	FPRL280_ 235_10	CBM13	539.04	3.08477e-153
POSPLADRAFT_1136607	FPRL280_ 3_102	CBM13	502.509	3.64041e-142
POSPLADRAFT_1052181	FPRL280_ 175_14	CBM13	360.23	1.99392e-99
POSPLADRAFT_1110380	FPRL280_ 23_58	CBM13	329.467	1.53817e-90
POSPLADRAFT_1128252	FPRL280_ 29_44	CBM13	123.739	4.08724e-28
POSPLADRAFT_1129674	FPRL280_ NODE_175	CBM13	232.989	1.24262e-60
POSPLADRAFT_1129864	FPRL280_ NODE_80	CBM13	107.777	4.75165e-23
POSPLADRAFT_1146835	FPRL280_ 656_1	CBM18-GH16	1898.38	0
POSPLADRAFT_1175516	FPRL280_ 23_3	CBM21	4295.97	0
POSPLADRAFT_1064971	FPRL280_ NODE_3	CBM21	3179.43	0
POSPLADRAFT_1061967	FPRL280_ 62_5	CBM48	3749.93	0
POSPLADRAFT_1093015	FPRL280_ 40_21	CBM48	508.277	3.54488e-144
POSPLADRAFT_1058553	FPRL280_ 59_4	CBM48-GH13_8	3769.16	0
POSPLADRAFT_1068811	FPRL280_ 33_13	CBM50	2532.87	0
POSPLADRAFT_1164443	FPRL280_ 21_58	CBM50	1079.32	0
POSPLADRAFT_1040044	FPRL280_ 236_9	CBM50-CBM50	1058.17	0
POSPLADRAFT_1065808	FPRL280_ 327_2	CE15	2111.8	0
POSPLADRAFT_1067618	FPRL280_ 428_3	CE16	1638.82	0
POSPLADRAFT_1133615	FPRL280_ 78_19	CE16	1698.42	0
POSPLADRAFT_1167550	FPRL280_ 78_24	CE16	1575.37	0
POSPLADRAFT_1179218	FPRL280_ 27_40	CE16	1771.48	0
POSPLADRAFT_1123322	FPRL280_ 6_14	CE4	1806.09	0
POSPLADRAFT_1127333	FPRL280_ 41_19	CE4	2673.22	0
POSPLADRAFT_1056430	FPRL280_ 124_11	CE8	1131.23	0
POSPLADRAFT_1141771	FPRL280_ 124_11	CE8	658.247	0
POSPLADRAFT_1170253	FPRL280_ 256_6	CE9	2405.97	0
POSPLADRAFT_1031872	FPRL280_ 3_172	EXPN	750.536	0
POSPLADRAFT_1037988	FPRL280_ 1_64	EXPN	1581.14	0
POSPLADRAFT_1047019	FPRL280_ 145_15	EXPN	715.927	0
POSPLADRAFT_1047826	FPRL280_ 59_38	EXPN	1465.78	0
POSPLADRAFT_1050357	FPRL280_ 23_53	EXPN	710.159	0
POSPLADRAFT_1053727	FPRL280_ 3_160	EXPN	1523.46	0
POSPLADRAFT_1059885	FPRL280_ 63_36	EXPN	808.216	0
POSPLADRAFT_1065158	FPRL280_ 72_37	EXPN	710.159	0
POSPLADRAFT_1073445	FPRL280_ 78_27	EXPN	1200.44	0
POSPLADRAFT_1147654	FPRL280_ 5_67	EXPN	756.304	0
POSPLADRAFT_1149110	FPRL280_ 603_2	EXPN	710.159	0
POSPLADRAFT_1149586	FPRL280_ 169_19	EXPN	733.231	0
POSPLADRAFT_1151812	FPRL280_ 54_37	EXPN	750.536	0
POSPLADRAFT_1157852	FPRL280_ 49_47	EXPN	744.768	0
POSPLADRAFT_1178475	FPRL280_ 3_171	EXPN	744.768	0
POSPLADRAFT_1180895	FPRL280_ 75_33	EXPN	750.536	0
POSPLADRAFT_1186246	FPRL280_ 49_46	EXPN	562.112	3.31315e-160
POSPLADRAFT_1173041	FPRL280_ 63_38	EXPN	515.968	2.76161e-146
POSPLADRAFT_1173039	FPRL280_ 63_38	EXPN	504.432	8.20131e-143
POSPLADRAFT_1114052	FPRL280_ 3_162	EXPN	479.437	2.15174e-135
POSPLADRAFT_1047020	FPRL280_ 145_16	EXPN	458.287	6.66341e-129
POSPLADRAFT_1186390	FPRL280_ 74_14	GH1	2844.34	0
POSPLADRAFT_1140284	FPRL280_ 74_14	GH1	85.2856	4.32341e-16
POSPLADRAFT_1043996	FPRL280_ 220_7	GH10	1823.4	0
POSPLADRAFT_1132099	FPRL280_ 264_7	GH10	1852.24	0
POSPLADRAFT_1064814	FPRL280_ 264_7	GH10	477.514	2.89508e-134
POSPLADRAFT_1076117	FPRL280_ NODE_158	GH115	794.066	0
POSPLADRAFT_1050186	FPRL280_ 142_19	GH12	1217.75	0
POSPLADRAFT_1071715	FPRL280_ 170_10	GH12	1304.27	0
POSPLADRAFT_1067069	FPRL280_ 4_128	GH125	2711.68	0
POSPLADRAFT_1056953	FPRL280_ 241_8	GH128	1465.78	0
POSPLADRAFT_1111832	FPRL280_ 59_36	GH128	1229.28	0
POSPLADRAFT_1183855	FPRL280_ 4_136	GH128	2129.1	0
POSPLADRAFT_1143060	FPRL280_ 241_9	GH128	502.509	4.03292e-142
POSPLADRAFT_1102512	FPRL280_ 59_57	GH128	427.524	6.18601e-120
POSPLADRAFT_1062176	FPRL280_ 119_14	GH13_1	1661.89	0
POSPLADRAFT_1158324	FPRL280_ 250_6	GH13_1	2467.5	0
POSPLADRAFT_1160363	FPRL280_ 290_3	GH13_1	3075.07	0
POSPLADRAFT_1178916	FPRL280_ 72_1	GH13_22-GT5	13182.6	0
POSPLADRAFT_1045400	FPRL280_ 9_29	GH13_25-GH133	9093.08	0
POSPLADRAFT_1151553	FPRL280_ 54_18	GH13_5	2602.08	0
POSPLADRAFT_1067876	FPRL280_ NODE_375	GH15	630.815	9.0209e-180
POSPLADRAFT_1049607	FPRL280_ 162_15	GH152	1448.47	0
POSPLADRAFT_1185852	FPRL280_ 281_7	GH152	1460.01	0
POSPLADRAFT_1031438	FPRL280_ 10_75	GH154	3486.52	0
POSPLADRAFT_1171912	FPRL280_ 160_2	GH15-CBM20	3207.73	0
POSPLADRAFT_1045465	FPRL280_ 79_12	GH16	1881.08	0
POSPLADRAFT_1048792	FPRL280_ 144_5	GH16	2909.71	0
POSPLADRAFT_1051618	FPRL280_ 1_86	GH16	3363.47	0
POSPLADRAFT_1061761	FPRL280_ 436_3	GH16	1921.45	0
POSPLADRAFT_1064339	FPRL280_ 137_12	GH16	2307.91	0
POSPLADRAFT_1067699	FPRL280_ 335_5	GH16	1986.82	0
POSPLADRAFT_1072615	FPRL280_ 42_32	GH16	1829.16	0
POSPLADRAFT_1128161	FPRL280_ 137_10	GH16	2379.05	0
POSPLADRAFT_1128162	FPRL280_ 1_192	GH16	2102.19	0
POSPLADRAFT_1130854	FPRL280_ 100_20	GH16	1708.03	0
POSPLADRAFT_1133035	FPRL280_ 10_18	GH16	1704.19	0
POSPLADRAFT_1141951	FPRL280_ 252_4	GH16	1984.9	0
POSPLADRAFT_1142471	FPRL280_ 156_3	GH16	2942.4	0
POSPLADRAFT_1142572	FPRL280_ 640_1	GH16	3175.05	0
POSPLADRAFT_1148972	FPRL280_ 143_7	GH16	3363.47	0
POSPLADRAFT_1149123	FPRL280_ 60_15	GH16	1829.16	0
POSPLADRAFT_1176316	FPRL280_ 1_85	GH16	3386.54	0
POSPLADRAFT_1181115	FPRL280_ 252_4	GH16	888.969	0
POSPLADRAFT_1181119	FPRL280_ 252_4	GH16	1838.78	0
POSPLADRAFT_1069800	FPRL280_ 133_21	GH16	446.751	5.191e-125
POSPLADRAFT_1045027	FPRL280_ NODE_279	GH16	702.138	0
POSPLADRAFT_1067907	FPRL280_ NODE_360	GH16	380.391	1.1591e-104
POSPLADRAFT_1096425	FPRL280_ NODE_66	GH16	339.182	7.60228e-93
POSPLADRAFT_1076176	FPRL280_ 313_1	GH17	2584.78	0
POSPLADRAFT_1132471	FPRL280_ 22_31	GH17	1708.03	0
POSPLADRAFT_1038407	FPRL280_ 155_5	GH18	2175.25	0
POSPLADRAFT_1039239	FPRL280_ 249_6	GH18	858.206	0
POSPLADRAFT_1131085	FPRL280_ 10_49	GH18	2257.92	0
POSPLADRAFT_1140489	FPRL280_ 64_12	GH18	2498.26	0
POSPLADRAFT_1147198	FPRL280_ 31_30	GH18	2486.72	0
POSPLADRAFT_1168110	FPRL280_ 249_6	GH18	650.556	0
POSPLADRAFT_1184329	FPRL280_ 18_15	GH18	2134.87	0
POSPLADRAFT_1043364	FPRL280_ 33_20	GH18-CBM5	892.815	0
POSPLADRAFT_1050002	FPRL280_ 28_25	GH18-CBM5	917.81	0
POSPLADRAFT_1181214	FPRL280_ 223_3	GH18-CBM5	2834.73	0
POSPLADRAFT_1072561	FPRL280_ 2_15	GH18-CBM5-CBM5	2746.29	0
POSPLADRAFT_1074929	FPRL280_ 5_111	GH2	4770.88	0
POSPLADRAFT_1157486	FPRL280_ 730_1	GH2	4494.01	0
POSPLADRAFT_1038932	FPRL280_ 4_29	GH2	606.334	1.29363e-173
POSPLADRAFT_1043339	FPRL280_ NODE_261	GH2	1134.83	0
POSPLADRAFT_1067935	FPRL280_ 191_5	GH20	3005.85	0
POSPLADRAFT_1155417	FPRL280_ 318_5	GH20	2936.63	0
POSPLADRAFT_1175493	FPRL280_ NODE_8	GH20	2187.25	0
POSPLADRAFT_1045549	FPRL280_ 32_9	GH23	2994.31	0
POSPLADRAFT_1038147	FPRL280_ 2_78	GH27	2181.02	0
POSPLADRAFT_1075998	FPRL280_ 154_4	GH27	1950.29	0
POSPLADRAFT_1133744	FPRL280_ 27_27	GH27	2125.26	0
POSPLADRAFT_1045563	FPRL280_ 89_13	GH28	2077.19	0
POSPLADRAFT_1045999	FPRL280_ 327_3	GH28	1934.91	0
POSPLADRAFT_1047239	FPRL280_ 146_10	GH28	2330.99	0
POSPLADRAFT_1049546	FPRL280_ 348_3	GH28	2290.61	0
POSPLADRAFT_1060825	FPRL280_ 106_11	GH28	2515.56	0
POSPLADRAFT_1060826	FPRL280_ 106_12	GH28	2302.14	0
POSPLADRAFT_1145730	FPRL280_ 146_11	GH28	1858	0
POSPLADRAFT_1137521	FPRL280_ 89_13	GH28	116.049	1.79243e-25
POSPLADRAFT_1044175	FPRL280_ 115_3	GH3	4799.72	0
POSPLADRAFT_1049673	FPRL280_ 108_11	GH3	3080.83	0
POSPLADRAFT_1069652	FPRL280_ 9_74	GH3	4003.72	0
POSPLADRAFT_1160374	FPRL280_ 433_1	GH3	4736.27	0
POSPLADRAFT_1174812	FPRL280_ 49_4	GH3	3986.42	0
POSPLADRAFT_1148143	FPRL280_ NODE_141	GH3	570.587	1.5489e-161
POSPLADRAFT_1057601	FPRL280_ 47_16	GH30_3	1338.88	0
POSPLADRAFT_1066322	FPRL280_ 47_12	GH30_3	2838.57	0
POSPLADRAFT_1175275	FPRL280_ 202_6	GH30_3	2838.57	0
POSPLADRAFT_1043291	FPRL280_ 57_4	GH31	5324.61	0
POSPLADRAFT_1050820	FPRL280_ 88_4	GH31	4763.19	0
POSPLADRAFT_1167100	FPRL280_ 3_118	GH31	4165.23	0
POSPLADRAFT_1170282	FPRL280_ 52_4	GH31	5463.04	0
POSPLADRAFT_1067879	FPRL280_ 423_1	GH35	3738.39	0
POSPLADRAFT_1050249	FPRL280_ 970_1	GH37	2636.69	0
POSPLADRAFT_1155635	FPRL280_ 25_5	GH37	1523.46	0
POSPLADRAFT_1174275	FPRL280_ 25_5	GH37	4090.24	0
POSPLADRAFT_1186298	FPRL280_ 49_1	GH38	6218.66	0
POSPLADRAFT_1182607	FPRL280_ 5_88	GH43_24-CBM35	2382.9	0
POSPLADRAFT_1130776	FPRL280_ 11_60	GH45	1379.25	0
POSPLADRAFT_1047892	FPRL280_ 6_34	GH47	4938.15	0
POSPLADRAFT_1137624	FPRL280_ 116_8	GH47	3292.33	0
POSPLADRAFT_1138061	FPRL280_ 218_2	GH47	5032.36	0
POSPLADRAFT_1164019	FPRL280_ 8_79	GH47	2642.46	0
POSPLADRAFT_1182148	FPRL280_ 340_2	GH47	2855.88	0
POSPLADRAFT_1068184	FPRL280_ 185_3	GH5_12	4857.4	0
POSPLADRAFT_1185941	FPRL280_ 421_1	GH5_12	4447.86	0
POSPLADRAFT_1065423	FPRL280_ 20_44	GH5_15	2394.43	0
POSPLADRAFT_1046202	FPRL280_ 75_15	GH5_22	2654	0
POSPLADRAFT_1169431	FPRL280_ 75_17	GH5_22	2711.68	0
POSPLADRAFT_1176908	FPRL280_ 42_26	GH5_31	2129.1	0
POSPLADRAFT_1068430	FPRL280_ 14_16	GH5_5	1742.64	0
POSPLADRAFT_1164613	FPRL280_ 14_15	GH5_5	1742.64	0
POSPLADRAFT_1042537	FPRL280_ 14_27	GH5_5	492.895	6.02322e-139
POSPLADRAFT_1065042	FPRL280_ 4_41	GH5_50	3455.76	0
POSPLADRAFT_1066498	FPRL280_ 120_6	GH5_50	2509.8	0
POSPLADRAFT_1030481	FPRL280_ NODE_1	GH5_7	301.143	9.65244e-81
POSPLADRAFT_1177854	FPRL280_ NODE_10	GH5_7	271.029	1.12749e-71
POSPLADRAFT_1072172	FPRL280_ 13_55	GH5_9	1619.59	0
POSPLADRAFT_1155721	FPRL280_ 25_29	GH5_9	2307.91	0
POSPLADRAFT_1178758	FPRL280_ 12_5	GH5_9	4349.81	0
POSPLADRAFT_1181612	FPRL280_ 432_1	GH5_9	3565.35	0
POSPLADRAFT_1065660	FPRL280_ 16_6	GH51	3415.38	0
POSPLADRAFT_1172689	FPRL280_ 87_24	GH53	1598.44	0
POSPLADRAFT_1067839	FPRL280_ 315_2	GH55	4078.71	0
POSPLADRAFT_1073357	FPRL280_ 12_4	GH55	4176.77	0
POSPLADRAFT_1131418	FPRL280_ 269_3	GH55	2788.58	0
POSPLADRAFT_1044393	FPRL280_ 389_3	GH63	4311.35	0
POSPLADRAFT_1066962	FPRL280_ 238_7	GH71	1231.21	0
POSPLADRAFT_1133559	FPRL280_ 142_16	GH71	1308.12	0
POSPLADRAFT_1043022	FPRL280_ 41_12	GH72-CBM43	3730.7	0
POSPLADRAFT_1160786	FPRL280_ 469_3	GH72-CBM43	2988.54	0
POSPLADRAFT_1050525	FPRL280_ 99_6	GH78	2234.85	0
POSPLADRAFT_1159423	FPRL280_ 99_6	GH78	802.448	0
POSPLADRAFT_1186437	FPRL280_ 99_6	GH78	829.366	0
POSPLADRAFT_1155254	FPRL280_ 318_2	GH79	3101.98	0
POSPLADRAFT_1183183	FPRL280_ 141_3	GH79	2978.93	0
POSPLADRAFT_1148422	FPRL280_ 46_8	GH85	3909.51	0
POSPLADRAFT_1133634	FPRL280_ NODE_3	GH88	638.74	0
POSPLADRAFT_1030090	FPRL280_ 8_35	GH89	3847.99	0
POSPLADRAFT_1043572	FPRL280_ 294_2	GH92	4419.02	0
POSPLADRAFT_1183194	FPRL280_ 141_1	GH92	4078.71	0
POSPLADRAFT_1185936	FPRL280_ NODE_150	GH92	367.711	1.6514e-100
POSPLADRAFT_1046599	FPRL280_ 156_2	GH95	3909.51	0
POSPLADRAFT_1032808	FPRL280_ 32_13	GT1	1371.56	0
POSPLADRAFT_1064305	FPRL280_ 41_1	GT1	7395.35	0
POSPLADRAFT_1132950	FPRL280_ 11_101	GT1	1148.53	0
POSPLADRAFT_1167480	FPRL280_ 72_31	GT1	1137	0
POSPLADRAFT_1044490	FPRL280_ 4_19	GT15	2082.96	0
POSPLADRAFT_1046122	FPRL280_ 36_32	GT15	1673.43	0
POSPLADRAFT_1180797	FPRL280_ 168_12	GT15	1102.39	0
POSPLADRAFT_1142117	FPRL280_ 867_1	GT15	169.884	3.05071e-41
POSPLADRAFT_1039435	FPRL280_ 89_14	GT2	1892.61	0
POSPLADRAFT_1050905	FPRL280_ 544_1	GT2	1602.29	0
POSPLADRAFT_1066542	FPRL280_ 5_110	GT2	5047.74	0
POSPLADRAFT_1069073	FPRL280_ 264_1	GT2	3861.44	0
POSPLADRAFT_1127006	FPRL280_ 35_13	GT2	4292.13	0
POSPLADRAFT_1131572	FPRL280_ 94_13	GT2	2355.98	0
POSPLADRAFT_1142501	FPRL280_ 104_14	GT2	1627.28	0
POSPLADRAFT_1147949	FPRL280_ 6_74	GT2	5088.12	0
POSPLADRAFT_1155004	FPRL280_ 66_3	GT2	6780.09	0
POSPLADRAFT_1174570	FPRL280_ 170_2	GT2	4019.11	0
POSPLADRAFT_1175499	FPRL280_ 8_65	GT2	8127.89	0
POSPLADRAFT_1131129	FPRL280_ 170_2	GT2	89.131	5.23939e-17
POSPLADRAFT_1173158	FPRL280_ 492_1	GT20	3242.34	0
POSPLADRAFT_1175080	FPRL280_ 83_2	GT20	4868.93	0
POSPLADRAFT_1182414	FPRL280_ 192_2	GT20	5013.13	0
POSPLADRAFT_1037935	FPRL280_ 85_20	GT21	2636.69	0
POSPLADRAFT_1030155	FPRL280_ 639_1	GT22	3440.38	0
POSPLADRAFT_1049886	FPRL280_ 131_5	GT22	2509.8	0
POSPLADRAFT_1135429	FPRL280_ 15_24	GT22	1408.09	0
POSPLADRAFT_1179158	FPRL280_ 15_51	GT22	2855.88	0
POSPLADRAFT_1125139	FPRL280_ 15_33	GT22	183.343	1.38476e-46
POSPLADRAFT_1066509	FPRL280_ 192_1	GT24	7708.74	0
POSPLADRAFT_1037471	FPRL280_ 25_52	GT3	646.711	0
POSPLADRAFT_1169477	FPRL280_ 21_30	GT3	4159.46	0
POSPLADRAFT_1032764	FPRL280_ 25_52	GT3	519.813	2.12101e-147
POSPLADRAFT_1051672	FPRL280_ 1_117	GT31	4332.5	0
POSPLADRAFT_1077711	FPRL280_ 31_23	GT32	1702.27	0
POSPLADRAFT_1064439	FPRL280_ 29_11	GT33	3480.75	0
POSPLADRAFT_1159530	FPRL280_ 180_3	GT35	4780.49	0
POSPLADRAFT_1167646	FPRL280_ 15_36	GT39	4401.72	0
POSPLADRAFT_1168218	FPRL280_ 173_3	GT39	4147.93	0
POSPLADRAFT_1183203	FPRL280_ 113_4	GT39	4199.84	0
POSPLADRAFT_1050777	FPRL280_ 239_1	GT4	1408.09	0
POSPLADRAFT_1139897	FPRL280_ 64_13	GT4	2084.88	0
POSPLADRAFT_1157340	FPRL280_ 179_3	GT4	2659.76	0
POSPLADRAFT_1038799	FPRL280_ NODE_3	GT4	710.063	0
POSPLADRAFT_1127887	FPRL280_ 1_166	GT41	5078.51	0
POSPLADRAFT_1065040	FPRL280_ 24_1	GT48	9564.14	0
POSPLADRAFT_1185258	FPRL280_ 162_1	GT48	10158.2	0
POSPLADRAFT_1047077	FPRL280_ 47_23	GT49	2025.28	0
POSPLADRAFT_1133650	FPRL280_ 15_55	GT50	2517.49	0
POSPLADRAFT_1066978	FPRL280_ 45_17	GT57	2973.16	0
POSPLADRAFT_1150021	FPRL280_ 4_77	GT57	2827.04	0
POSPLADRAFT_1178657	FPRL280_ 4_51	GT58	2394.43	0
POSPLADRAFT_1064316	FPRL280_ 41_21	GT59	2555.94	0
POSPLADRAFT_1065558	FPRL280_ 9_2	GT66	4303.66	0
POSPLADRAFT_1045498	FPRL280_ 597_1	GT69	1431.17	0
POSPLADRAFT_1168722	FPRL280_ 597_1	GT69	2838.57	0
POSPLADRAFT_1185187	FPRL280_ 106_8	GT69	2850.11	0
POSPLADRAFT_1064805	FPRL280_ 98_9	GT76	1990.67	0
POSPLADRAFT_1047043	FPRL280_ 459_4	GT8	1840.7	0
POSPLADRAFT_1073155	FPRL280_ 115_10	GT8	2678.99	0
POSPLADRAFT_1126941	FPRL280_ 2_126	GT8	1702.27	0
POSPLADRAFT_1128851	FPRL280_ 92_4	GT8	5912.95	0
POSPLADRAFT_1144004	FPRL280_ 459_3	GT8	1765.71	0
POSPLADRAFT_1148557	FPRL280_ 6_94	GT8	3051.99	0
POSPLADRAFT_1181820	FPRL280_ 459_2	GT8	1990.67	0
POSPLADRAFT_1133812	FPRL280_ 266_9	GT8	410.22	3.88459e-114
POSPLADRAFT_1173729	FPRL280_ 106_5	GT90	2896.26	0
POSPLADRAFT_1048896	FPRL280_ 452_1	Myosin_motor-GT2	6160.98	0
POSPLADRAFT_1154074	FPRL280_ 44_2	Myosin_motor-GT2	10671.6	0
POSPLADRAFT_1050772	FPRL280_ 239_1	PL14	5670.69	0
POSPLADRAFT_1145085	FPRL280_ 699_1	PL14_4	1594.6	0
POSPLADRAFT_1043856	FPRL280_ 10_93	PL14_5	1892.61	0
POSPLADRAFT_1066287	FPRL280_ 174_9	PL14_5	1683.04	0
POSPLADRAFT_1166429	FPRL280_ 10_95	PL14_5	1673.43	0
POSPLADRAFT_1051432	FPRL280_ 85_7	PL35	4280.59	0
IDMAD-SB12	ID FPRL280	CAZy family	score	evalue

## Sheet: Orthologs
RhoPl_FPRL280 query	RhoPl_MAD-SB12 subject	RhoPl_MAD-SB12 query	RhoPl_FPRL280_subject	ortholog?
FPRL280_ 1_1	POSPLADRAFT_ 1164728	POSPLADRAFT_ 1164728	FPRL280_ 1_1	yes
FPRL280_ 1_10	POSPLADRAFT_ 1109980	POSPLADRAFT_ 1109980	FPRL280_ 1_10	yes
FPRL280_ 1_10	POSPLADRAFT_ 1109980	POSPLADRAFT_ 1083442	FPRL280_ 1_10	yes
FPRL280_ 1_100	POSPLADRAFT_ 1164879	POSPLADRAFT_ 1164879	FPRL280_ 1_100	yes
FPRL280_ 1_101	POSPLADRAFT_ 1042680	POSPLADRAFT_ 1042680	FPRL280_ 1_101	yes
FPRL280_ 1_102	POSPLADRAFT_ 1042709	POSPLADRAFT_ 1042709	FPRL280_ 1_102	yes
FPRL280_ 1_103	POSPLADRAFT_ 1042689	POSPLADRAFT_ 1042689	FPRL280_ 1_103	yes
FPRL280_ 1_104	POSPLADRAFT_ 1164863	POSPLADRAFT_ 1164863	FPRL280_ 1_104	yes
FPRL280_ 1_105	POSPLADRAFT_ 1030524	POSPLADRAFT_ 1030524	FPRL280_ 1_105	yes
FPRL280_ 1_106	POSPLADRAFT_ 1130446	POSPLADRAFT_ 1130446	FPRL280_ 1_106	yes
FPRL280_ 1_107	POSPLADRAFT_ 1042699	POSPLADRAFT_ 1042699	FPRL280_ 1_107	yes
FPRL280_ 1_108	POSPLADRAFT_ 1038009	POSPLADRAFT_ 1038009	FPRL280_ 1_108	yes
FPRL280_ 1_109	POSPLADRAFT_ 1127819	POSPLADRAFT_ 1127819	FPRL280_ 1_109	yes
FPRL280_ 1_11	POSPLADRAFT_ 1042630	POSPLADRAFT_ 1042630	FPRL280_ 1_11	yes
FPRL280_ 1_110	POSPLADRAFT_ 1038020	POSPLADRAFT_ 1038020	FPRL280_ 1_110	yes
FPRL280_ 1_111	POSPLADRAFT_ 1051600	POSPLADRAFT_ 1051600	FPRL280_ 1_111	yes
FPRL280_ 1_112	POSPLADRAFT_ 1030507	POSPLADRAFT_ 1030507	FPRL280_ 1_112	yes
FPRL280_ 1_113	POSPLADRAFT_ 1038012	POSPLADRAFT_ 1038012	FPRL280_ 1_113	yes
FPRL280_ 1_114	POSPLADRAFT_ 1164919	POSPLADRAFT_ 1164919	FPRL280_ 1_114	yes
FPRL280_ 1_115	POSPLADRAFT_ 1042757	POSPLADRAFT_ 1042757	FPRL280_ 1_115	yes
FPRL280_ 1_116	POSPLADRAFT_ 1176363	POSPLADRAFT_ 1176363	FPRL280_ 1_116	yes
FPRL280_ 1_117	POSPLADRAFT_ 1051672	POSPLADRAFT_ 1051672	FPRL280_ 1_117	yes
FPRL280_ 1_118	POSPLADRAFT_ 1127020	POSPLADRAFT_ 1127020	FPRL280_ 1_118	yes
FPRL280_ 1_119	POSPLADRAFT_ 1129980	POSPLADRAFT_ 1129980	FPRL280_ 1_119	yes
FPRL280_ 1_12	POSPLADRAFT_ 1176208	POSPLADRAFT_ 1176208	FPRL280_ 1_12	yes
FPRL280_ 1_120	POSPLADRAFT_ 1130440	POSPLADRAFT_ 1130440	FPRL280_ 1_120	yes
FPRL280_ 1_121	POSPLADRAFT_ 1129907	POSPLADRAFT_ 1129907	FPRL280_ 1_121	yes
FPRL280_ 1_122	POSPLADRAFT_ 1030540	POSPLADRAFT_ 1030540	FPRL280_ 1_122	yes
FPRL280_ 1_123	POSPLADRAFT_ 1093649	POSPLADRAFT_ 1093649	FPRL280_ 1_123	yes
FPRL280_ 1_124	POSPLADRAFT_ 1164951	POSPLADRAFT_ 1164951	FPRL280_ 1_124	yes
FPRL280_ 1_125	POSPLADRAFT_ 1164885	POSPLADRAFT_ 1164885	FPRL280_ 1_125	yes
FPRL280_ 1_126	POSPLADRAFT_ 1051671	POSPLADRAFT_ 1051671	FPRL280_ 1_126	yes
FPRL280_ 1_127	POSPLADRAFT_ 1128432	POSPLADRAFT_ 1128432	FPRL280_ 1_127	yes
FPRL280_ 1_128	POSPLADRAFT_ 1176407	POSPLADRAFT_ 1176407	FPRL280_ 1_128	yes
FPRL280_ 1_129	POSPLADRAFT_ 1130084	POSPLADRAFT_ 1130084	FPRL280_ 1_129	yes
FPRL280_ 1_13	POSPLADRAFT_ 1042624	POSPLADRAFT_ 1042624	FPRL280_ 1_13	yes
FPRL280_ 1_130	POSPLADRAFT_ 1038029	POSPLADRAFT_ 1038029	FPRL280_ 1_130	yes
FPRL280_ 1_131	POSPLADRAFT_ 1176366	POSPLADRAFT_ 1176366	FPRL280_ 1_131	yes
FPRL280_ 1_132	POSPLADRAFT_ 1176382	POSPLADRAFT_ 1176382	FPRL280_ 1_132	yes
FPRL280_ 1_133	POSPLADRAFT_ 1038044	POSPLADRAFT_ 1038044	FPRL280_ 1_133	yes
FPRL280_ 1_134	POSPLADRAFT_ 1064129	POSPLADRAFT_ 1064129	FPRL280_ 1_134	yes
FPRL280_ 1_135	POSPLADRAFT_ 1038039	POSPLADRAFT_ 1038039	FPRL280_ 1_135	yes
FPRL280_ 1_136	POSPLADRAFT_ 1130397	POSPLADRAFT_ 1130397	FPRL280_ 1_136	yes
FPRL280_ 1_137	POSPLADRAFT_ 1127383	POSPLADRAFT_ 1127383	FPRL280_ 1_137	yes
FPRL280_ 1_138	POSPLADRAFT_ 1038030	POSPLADRAFT_ 1038030	FPRL280_ 1_138	yes
FPRL280_ 1_139	POSPLADRAFT_ 1038035	POSPLADRAFT_ 1038035	FPRL280_ 1_139	yes
FPRL280_ 1_14	POSPLADRAFT_ 1127527	POSPLADRAFT_ 1127527	FPRL280_ 1_14	yes
FPRL280_ 1_140	POSPLADRAFT_ 1072391	POSPLADRAFT_ 1072391	FPRL280_ 1_140	yes
FPRL280_ 1_141	POSPLADRAFT_ 1064138	POSPLADRAFT_ 1064138	FPRL280_ 1_141	yes
FPRL280_ 1_142	POSPLADRAFT_ 1051679	POSPLADRAFT_ 1051679	FPRL280_ 1_142	yes
FPRL280_ 1_143	POSPLADRAFT_ 1164935	POSPLADRAFT_ 1164935	FPRL280_ 1_143	yes
FPRL280_ 1_144	POSPLADRAFT_ 1038037	POSPLADRAFT_ 1038037	FPRL280_ 1_144	yes
FPRL280_ 1_145	POSPLADRAFT_ 1128418	POSPLADRAFT_ 1128418	FPRL280_ 1_145	yes
FPRL280_ 1_146	POSPLADRAFT_ 1072404	POSPLADRAFT_ 1072404	FPRL280_ 1_146	yes
FPRL280_ 1_147	POSPLADRAFT_ 1130515	POSPLADRAFT_ 1130515	FPRL280_ 1_147	yes
FPRL280_ 1_148	POSPLADRAFT_ 1176403	POSPLADRAFT_ 1176403	FPRL280_ 1_148	yes
FPRL280_ 1_149	POSPLADRAFT_ 1129704	POSPLADRAFT_ 1129704	FPRL280_ 1_149	yes
FPRL280_ 1_15	POSPLADRAFT_ 1042614	POSPLADRAFT_ 1042614	FPRL280_ 1_15	yes
FPRL280_ 1_150	POSPLADRAFT_ 1164891	POSPLADRAFT_ 1164891	FPRL280_ 1_150	yes
FPRL280_ 1_151	POSPLADRAFT_ 1042759	POSPLADRAFT_ 1042759	FPRL280_ 1_151	yes
FPRL280_ 1_152	POSPLADRAFT_ 1176355	POSPLADRAFT_ 1176355	FPRL280_ 1_152	yes
FPRL280_ 1_153	POSPLADRAFT_ 1042720	POSPLADRAFT_ 1042720	FPRL280_ 1_153	yes
FPRL280_ 1_154	POSPLADRAFT_ 1064121	POSPLADRAFT_ 1064121	FPRL280_ 1_154	yes
FPRL280_ 1_155	POSPLADRAFT_ 1051664	POSPLADRAFT_ 1051664	FPRL280_ 1_155	yes
FPRL280_ 1_156	POSPLADRAFT_ 1038033	POSPLADRAFT_ 1038033	FPRL280_ 1_156	yes
FPRL280_ 1_157	POSPLADRAFT_ 1128148	POSPLADRAFT_ 1128148	FPRL280_ 1_157	yes
FPRL280_ 1_158	POSPLADRAFT_ 1051678	POSPLADRAFT_ 1051678	FPRL280_ 1_158	yes
FPRL280_ 1_159	POSPLADRAFT_ 1128903	POSPLADRAFT_ 1128903	FPRL280_ 1_159	yes
FPRL280_ 1_16	POSPLADRAFT_ 1042617	POSPLADRAFT_ 1042617	FPRL280_ 1_16	yes
FPRL280_ 1_160	POSPLADRAFT_ 1051681	POSPLADRAFT_ 1051681	FPRL280_ 1_160	yes
FPRL280_ 1_161	POSPLADRAFT_ 1064162	POSPLADRAFT_ 1064162	FPRL280_ 1_161	yes
FPRL280_ 1_162	POSPLADRAFT_ 1127979	POSPLADRAFT_ 1127979	FPRL280_ 1_162	yes
FPRL280_ 1_163	POSPLADRAFT_ 1030594	POSPLADRAFT_ 1030594	FPRL280_ 1_163	yes
FPRL280_ 1_164	POSPLADRAFT_ 1042828	POSPLADRAFT_ 1042828	FPRL280_ 1_164	yes
FPRL280_ 1_165	POSPLADRAFT_ 1129691	POSPLADRAFT_ 1129691	FPRL280_ 1_165	yes
FPRL280_ 1_166	POSPLADRAFT_ 1127887	POSPLADRAFT_ 1127887	FPRL280_ 1_166	yes
FPRL280_ 1_167	POSPLADRAFT_ 1064165	POSPLADRAFT_ 1064165	FPRL280_ 1_167	yes
FPRL280_ 1_168	POSPLADRAFT_ 1030562	POSPLADRAFT_ 1030562	FPRL280_ 1_168	yes
FPRL280_ 1_169	POSPLADRAFT_ 1129922	POSPLADRAFT_ 1129922	FPRL280_ 1_169	yes
FPRL280_ 1_17	POSPLADRAFT_ 1127012	POSPLADRAFT_ 1127012	FPRL280_ 1_17	yes
FPRL280_ 1_170	POSPLADRAFT_ 1176461	POSPLADRAFT_ 1176461	FPRL280_ 1_170	yes
FPRL280_ 1_171	POSPLADRAFT_ 1176462	POSPLADRAFT_ 1176462	FPRL280_ 1_171	yes
FPRL280_ 1_172	POSPLADRAFT_ 1129082	POSPLADRAFT_ 1129082	FPRL280_ 1_172	yes
FPRL280_ 1_173	POSPLADRAFT_ 1064157	POSPLADRAFT_ 1064157	FPRL280_ 1_173	yes
FPRL280_ 1_174	POSPLADRAFT_ 1042813	POSPLADRAFT_ 1042813	FPRL280_ 1_174	yes
FPRL280_ 1_175	POSPLADRAFT_ 1165006	POSPLADRAFT_ 1165006	FPRL280_ 1_175	yes
FPRL280_ 1_176	POSPLADRAFT_ 1164991	POSPLADRAFT_ 1164991	FPRL280_ 1_176	yes
FPRL280_ 1_177	POSPLADRAFT_ 1042778	POSPLADRAFT_ 1042778	FPRL280_ 1_177	yes
FPRL280_ 1_178	POSPLADRAFT_ 1042827	POSPLADRAFT_ 1042827	FPRL280_ 1_178	yes
FPRL280_ 1_179	POSPLADRAFT_ 1042783	POSPLADRAFT_ 1042783	FPRL280_ 1_179	yes
FPRL280_ 1_18	POSPLADRAFT_ 1128300	POSPLADRAFT_ 1128300	FPRL280_ 1_21	no
FPRL280_ 1_180	POSPLADRAFT_ 1042823	POSPLADRAFT_ 1042823	FPRL280_ 1_180	yes
FPRL280_ 1_181	POSPLADRAFT_ 1064166	POSPLADRAFT_ 1064166	FPRL280_ 1_181	yes
FPRL280_ 1_182	POSPLADRAFT_ 1042830	POSPLADRAFT_ 1042830	FPRL280_ 1_182	yes
FPRL280_ 1_183	POSPLADRAFT_ 1128262	POSPLADRAFT_ 1128262	FPRL280_ 1_183	yes
FPRL280_ 1_184	POSPLADRAFT_ 1164956	POSPLADRAFT_ 1164956	FPRL280_ 1_184	yes
FPRL280_ 1_185	POSPLADRAFT_ 1051706	POSPLADRAFT_ 1051706	FPRL280_ 1_185	yes
FPRL280_ 1_186	POSPLADRAFT_ 1176481	POSPLADRAFT_ 1176481	FPRL280_ 1_186	yes
FPRL280_ 1_187	POSPLADRAFT_ 1176505	POSPLADRAFT_ 1176505	FPRL280_ 1_187	yes
FPRL280_ 1_188	POSPLADRAFT_ 1068546	POSPLADRAFT_ 1068546	FPRL280_ 1_188	yes
FPRL280_ 1_189	POSPLADRAFT_ 1165052	POSPLADRAFT_ 1165052	FPRL280_ 1_189	yes
FPRL280_ 1_19	POSPLADRAFT_ 1128795	POSPLADRAFT_ 1128795	FPRL280_ 1_19	yes
FPRL280_ 1_190	POSPLADRAFT_ 1042765	POSPLADRAFT_ 1042765	FPRL280_ 1_190	yes
FPRL280_ 1_191	POSPLADRAFT_ 1042816	POSPLADRAFT_ 1042816	FPRL280_ 1_191	yes
FPRL280_ 1_192	POSPLADRAFT_ 1128162	POSPLADRAFT_ 1128162	FPRL280_ 1_192	yes
FPRL280_ 1_193	POSPLADRAFT_ 1127949	POSPLADRAFT_ 1127949	FPRL280_ 1_193	yes
FPRL280_ 1_194	POSPLADRAFT_ 1042785	POSPLADRAFT_ 1042785	FPRL280_ 1_194	yes
FPRL280_ 1_195	POSPLADRAFT_ 1165018	POSPLADRAFT_ 1165018	FPRL280_ 1_195	yes
FPRL280_ 1_196	POSPLADRAFT_ 1064187	POSPLADRAFT_ 1064187	FPRL280_ 1_196	yes
FPRL280_ 1_197	POSPLADRAFT_ 1130702	POSPLADRAFT_ 1130702	FPRL280_ 1_197	yes
FPRL280_ 1_198	POSPLADRAFT_ 1038090	POSPLADRAFT_ 1038090	FPRL280_ 1_198	yes
FPRL280_ 1_199	POSPLADRAFT_ 1130540	POSPLADRAFT_ 1130540	FPRL280_ 1_199	yes
FPRL280_ 1_2	POSPLADRAFT_ 1129916	POSPLADRAFT_ 1129916	FPRL280_ 1_2	yes
FPRL280_ 1_20	POSPLADRAFT_ 1030457	POSPLADRAFT_ 1030457	FPRL280_ 1_20	yes
FPRL280_ 1_200	POSPLADRAFT_ 1038057	POSPLADRAFT_ 1038057	FPRL280_ 1_200	yes
FPRL280_ 1_201	POSPLADRAFT_ 1051712	POSPLADRAFT_ 1051712	FPRL280_ 1_201	yes
FPRL280_ 1_202	POSPLADRAFT_ 1038062	POSPLADRAFT_ 1038062	FPRL280_ 1_202	yes
FPRL280_ 1_203	POSPLADRAFT_ 1129664	POSPLADRAFT_ 1129664	FPRL280_ 1_203	yes
FPRL280_ 1_204	POSPLADRAFT_ 1176447	POSPLADRAFT_ 1176447	FPRL280_ 1_204	yes
FPRL280_ 1_205	POSPLADRAFT_ 1030576	POSPLADRAFT_ 1030576	FPRL280_ 1_205	yes
FPRL280_ 1_206	POSPLADRAFT_ 1038094	POSPLADRAFT_ 1038094	FPRL280_ 1_206	yes
FPRL280_ 1_207	POSPLADRAFT_ 1038056	POSPLADRAFT_ 1038056	FPRL280_ 1_207	yes
FPRL280_ 1_208	POSPLADRAFT_ 1165029	POSPLADRAFT_ 1165029	FPRL280_ 1_208	yes
FPRL280_ 1_209	POSPLADRAFT_ 1038055	POSPLADRAFT_ 1038055	FPRL280_ 1_209	yes
FPRL280_ 1_21	POSPLADRAFT_ 1128300	POSPLADRAFT_ 1128300	FPRL280_ 1_21	yes
FPRL280_ 1_210	POSPLADRAFT_ 1128338	POSPLADRAFT_ 1128338	FPRL280_ 1_210	yes
FPRL280_ 1_211	POSPLADRAFT_ 1038084	POSPLADRAFT_ 1038084	FPRL280_ 1_211	yes
FPRL280_ 1_212	POSPLADRAFT_ 1072446	POSPLADRAFT_ 1072446	FPRL280_ 1_212	yes
FPRL280_ 1_213	POSPLADRAFT_ 1127666	POSPLADRAFT_ 1127666	FPRL280_ 1_213	yes
FPRL280_ 1_214	POSPLADRAFT_ 1038070	POSPLADRAFT_ 1038070	FPRL280_ 1_214	yes
FPRL280_ 1_215	POSPLADRAFT_ 1038082	POSPLADRAFT_ 1038082	FPRL280_ 1_215	yes
FPRL280_ 1_216	POSPLADRAFT_ 1083392	POSPLADRAFT_ 1083392	FPRL280_ 1_216	yes
FPRL280_ 1_217	POSPLADRAFT_ 1038059	POSPLADRAFT_ 1038059	FPRL280_ 1_217	yes
FPRL280_ 1_218	POSPLADRAFT_ 1051754	POSPLADRAFT_ 1051754	FPRL280_ 1_218	yes
FPRL280_ 1_219	POSPLADRAFT_ 1072419	POSPLADRAFT_ 1072419	FPRL280_ 1_219	yes
FPRL280_ 1_22	POSPLADRAFT_ 1030461	POSPLADRAFT_ 1030461	FPRL280_ 1_22	yes
FPRL280_ 1_220	POSPLADRAFT_ 1051694	POSPLADRAFT_ 1051694	FPRL280_ 1_220	yes
FPRL280_ 1_221	POSPLADRAFT_ 1051716	POSPLADRAFT_ 1051716	FPRL280_ 1_221	yes
FPRL280_ 1_222	POSPLADRAFT_ 1042818	POSPLADRAFT_ 1042818	FPRL280_ 1_222	yes
FPRL280_ 1_223	POSPLADRAFT_ 1129705	POSPLADRAFT_ 1129705	FPRL280_ 1_223	yes
FPRL280_ 1_224	POSPLADRAFT_ 1165033	POSPLADRAFT_ 1165033	FPRL280_ 1_224	yes
FPRL280_ 1_225	POSPLADRAFT_ 1129572	POSPLADRAFT_ 1129572	FPRL280_ 1_225	yes
FPRL280_ 1_226	POSPLADRAFT_ 1103753	POSPLADRAFT_ 1103753	FPRL280_ 211_12	no
FPRL280_ 1_227	POSPLADRAFT_ 1130124	POSPLADRAFT_ 1130124	FPRL280_ 1_227	yes
FPRL280_ 1_228	POSPLADRAFT_ 1051684	POSPLADRAFT_ 1051684	FPRL280_ 1_228	yes
FPRL280_ 1_229	POSPLADRAFT_ 1127330	POSPLADRAFT_ 1127330	FPRL280_ 1_229	yes
FPRL280_ 1_23	POSPLADRAFT_ 1072340	POSPLADRAFT_ 1072340	FPRL280_ 1_23	yes
FPRL280_ 1_230	POSPLADRAFT_ 1038074	POSPLADRAFT_ 1038074	FPRL280_ 1_230	yes
FPRL280_ 1_231	POSPLADRAFT_ 1064154	POSPLADRAFT_ 1064154	FPRL280_ 1_231	yes
FPRL280_ 1_232	POSPLADRAFT_ 1038058	POSPLADRAFT_ 1038058	FPRL280_ 1_232	yes
FPRL280_ 1_233	POSPLADRAFT_ 1176496	POSPLADRAFT_ 1176496	FPRL280_ 1_233	yes
FPRL280_ 1_234	POSPLADRAFT_ 1042792	POSPLADRAFT_ 1042792	FPRL280_ 1_234	yes
FPRL280_ 1_235			FPRL280_ n.d.	no
FPRL280_ 1_236	POSPLADRAFT_ 1077356	POSPLADRAFT_ 1077356	FPRL280_ 558_3	no
FPRL280_ 1_237			FPRL280_ n.d.	no
FPRL280_ 1_24	POSPLADRAFT_ 1130294	POSPLADRAFT_ 1130294	FPRL280_ 1_24	yes
FPRL280_ 1_25	POSPLADRAFT_ 1042636	POSPLADRAFT_ 1042636	FPRL280_ 1_25	yes
FPRL280_ 1_26	POSPLADRAFT_ 1042626	POSPLADRAFT_ 1042626	FPRL280_ 1_26	yes
FPRL280_ 1_27	POSPLADRAFT_ 1064068	POSPLADRAFT_ 1064068	FPRL280_ 1_27	yes
FPRL280_ 1_28	POSPLADRAFT_ 1042625	POSPLADRAFT_ 1042625	FPRL280_ 1_28	yes
FPRL280_ 1_29	POSPLADRAFT_ 1176209	POSPLADRAFT_ 1176209	FPRL280_ 1_29	yes
FPRL280_ 1_3	POSPLADRAFT_ 1164739	POSPLADRAFT_ 1164739	FPRL280_ 1_3	yes
FPRL280_ 1_30	POSPLADRAFT_ 1128022	POSPLADRAFT_ 1128022	FPRL280_ 1_30	yes
FPRL280_ 1_31	POSPLADRAFT_ 1128315	POSPLADRAFT_ 1128315	FPRL280_ 1_31	yes
FPRL280_ 1_32	POSPLADRAFT_ 1164760	POSPLADRAFT_ 1164760	FPRL280_ 1_32	yes
FPRL280_ 1_33	POSPLADRAFT_ 1129583	POSPLADRAFT_ 1129583	FPRL280_ 1_33	yes
FPRL280_ 1_34	POSPLADRAFT_ 1080624	POSPLADRAFT_ 1080624	FPRL280_ 1_34	yes
FPRL280_ 1_35	POSPLADRAFT_ 1127555	POSPLADRAFT_ 1127555	FPRL280_ 1_35	yes
FPRL280_ 1_36	POSPLADRAFT_ 1037980	POSPLADRAFT_ 1037980	FPRL280_ 1_36	yes
FPRL280_ 1_37	POSPLADRAFT_ 1161470	POSPLADRAFT_ 1161470	FPRL280_ 1017_1	no
FPRL280_ 1_38	POSPLADRAFT_ 1159507	POSPLADRAFT_ 1159507	FPRL280_ 188_19	no
FPRL280_ 1_39			FPRL280_ n.d.	no
FPRL280_ 1_4	POSPLADRAFT_ 1051525	POSPLADRAFT_ 1051525	FPRL280_ 1_4	yes
FPRL280_ 1_40	POSPLADRAFT_ 1128538	POSPLADRAFT_ 1128538	FPRL280_ 1_40	yes
FPRL280_ 1_41	POSPLADRAFT_ 1128478	POSPLADRAFT_ 1128478	FPRL280_ 1_41	yes
FPRL280_ 1_42	POSPLADRAFT_ 1030475	POSPLADRAFT_ 1030475	FPRL280_ 1_42	yes
FPRL280_ 1_43	POSPLADRAFT_ 1176240	POSPLADRAFT_ 1176240	FPRL280_ 1_43	yes
FPRL280_ 1_44	POSPLADRAFT_ 1030496	POSPLADRAFT_ 1030496	FPRL280_ 1_44	yes
FPRL280_ 1_45	POSPLADRAFT_ 1129076	POSPLADRAFT_ 1129076	FPRL280_ 1_45	yes
FPRL280_ 1_46	POSPLADRAFT_ 1164791	POSPLADRAFT_ 1164791	FPRL280_ 1_46	yes
FPRL280_ 1_47	POSPLADRAFT_ 1176282	POSPLADRAFT_ 1176282	FPRL280_ 1_47	yes
FPRL280_ 1_48	POSPLADRAFT_ 1127844	POSPLADRAFT_ 1127844	FPRL280_ 1_48	yes
FPRL280_ 1_49	POSPLADRAFT_ 1129549	POSPLADRAFT_ 1129549	FPRL280_ 1_49	yes
FPRL280_ 1_49	POSPLADRAFT_ 1129549	POSPLADRAFT_ 1031706	FPRL280_ 1_49	yes
FPRL280_ 1_5	POSPLADRAFT_ 1083792	POSPLADRAFT_ 1083792	FPRL280_ 1_5	yes
FPRL280_ 1_50	POSPLADRAFT_ 1051566	POSPLADRAFT_ 1051566	FPRL280_ 1_50	yes
FPRL280_ 1_51	POSPLADRAFT_ 1051562	POSPLADRAFT_ 1051562	FPRL280_ 1_51	yes
FPRL280_ 1_52	POSPLADRAFT_ 1042652	POSPLADRAFT_ 1042652	FPRL280_ 1_52	yes
FPRL280_ 1_53	POSPLADRAFT_ 1128113	POSPLADRAFT_ 1128113	FPRL280_ 1_53	yes
FPRL280_ 1_54	POSPLADRAFT_ 1176245	POSPLADRAFT_ 1176245	FPRL280_ 1_54	yes
FPRL280_ 1_55	POSPLADRAFT_ 1068493	POSPLADRAFT_ 1068493	FPRL280_ 1_55	yes
FPRL280_ 1_56	POSPLADRAFT_ 1042657	POSPLADRAFT_ 1042657	FPRL280_ 1_56	yes
FPRL280_ 1_57	POSPLADRAFT_ 1127124	POSPLADRAFT_ 1127124	FPRL280_ 1_57	yes
FPRL280_ 1_58	POSPLADRAFT_ 1130254	POSPLADRAFT_ 1130254	FPRL280_ 1_58	yes
FPRL280_ 1_59	POSPLADRAFT_ 1176235	POSPLADRAFT_ 1176235	FPRL280_ 1_59	yes
FPRL280_ 1_6	POSPLADRAFT_ 1127607	POSPLADRAFT_ 1127607	FPRL280_ 1_6	yes
FPRL280_ 1_60	POSPLADRAFT_ 1127800	POSPLADRAFT_ 1127800	FPRL280_ 1_60	yes
FPRL280_ 1_61	POSPLADRAFT_ 1127432	POSPLADRAFT_ 1127432	FPRL280_ 1_61	yes
FPRL280_ 1_62	POSPLADRAFT_ 1127750	POSPLADRAFT_ 1127750	FPRL280_ 1_62	yes
FPRL280_ 1_63	POSPLADRAFT_ 1129723	POSPLADRAFT_ 1129723	FPRL280_ 1_63	yes
FPRL280_ 1_64	POSPLADRAFT_ 1037988	POSPLADRAFT_ 1037988	FPRL280_ 1_64	yes
FPRL280_ 1_65	POSPLADRAFT_ 1051585	POSPLADRAFT_ 1051585	FPRL280_ 1_65	yes
FPRL280_ 1_66	POSPLADRAFT_ 1064092	POSPLADRAFT_ 1064092	FPRL280_ 1_66	yes
FPRL280_ 1_67	POSPLADRAFT_ 1129311	POSPLADRAFT_ 1129311	FPRL280_ 1_67	yes
FPRL280_ 1_68	POSPLADRAFT_ 1037990	POSPLADRAFT_ 1037990	FPRL280_ 1_68	yes
FPRL280_ 1_69	POSPLADRAFT_ 1042656	POSPLADRAFT_ 1042656	FPRL280_ 1_69	yes
FPRL280_ 1_7	POSPLADRAFT_ 1127795	POSPLADRAFT_ 1127795	FPRL280_ 1_7	yes
FPRL280_ 1_70	POSPLADRAFT_ 1064094	POSPLADRAFT_ 1064094	FPRL280_ 1_70	yes
FPRL280_ 1_71	POSPLADRAFT_ 1051591	POSPLADRAFT_ 1051591	FPRL280_ 1_71	yes
FPRL280_ 1_72	POSPLADRAFT_ 1072350	POSPLADRAFT_ 1072350	FPRL280_ 1_72	yes
FPRL280_ 1_73	POSPLADRAFT_ 1072341	POSPLADRAFT_ 1072341	FPRL280_ 1_73	yes
FPRL280_ 1_74	POSPLADRAFT_ 1037995	POSPLADRAFT_ 1037995	FPRL280_ 1_74	yes
FPRL280_ 1_75	POSPLADRAFT_ 1064091	POSPLADRAFT_ 1064091	FPRL280_ 1_75	yes
FPRL280_ 1_76	POSPLADRAFT_ 1176259	POSPLADRAFT_ 1176259	FPRL280_ 1_76	yes
FPRL280_ 1_77	POSPLADRAFT_ 1038004	POSPLADRAFT_ 1038004	FPRL280_ 1_77	yes
FPRL280_ 1_78	POSPLADRAFT_ 1064103	POSPLADRAFT_ 1064103	FPRL280_ 1_78	yes
FPRL280_ 1_79	POSPLADRAFT_ 1042698	POSPLADRAFT_ 1042698	FPRL280_ 1_79	yes
FPRL280_ 1_8	POSPLADRAFT_ 1042631	POSPLADRAFT_ 1042631	FPRL280_ 1_8	yes
FPRL280_ 1_80	POSPLADRAFT_ 1064112	POSPLADRAFT_ 1064112	FPRL280_ 1_80	yes
FPRL280_ 1_81	POSPLADRAFT_ 1064105	POSPLADRAFT_ 1064105	FPRL280_ 1_81	yes
FPRL280_ 1_82	POSPLADRAFT_ 1176305	POSPLADRAFT_ 1176305	FPRL280_ 1_82	yes
FPRL280_ 1_83	POSPLADRAFT_ 1128641	POSPLADRAFT_ 1128641	FPRL280_ 1_83	yes
FPRL280_ 1_84	POSPLADRAFT_ 1051599	POSPLADRAFT_ 1051599	FPRL280_ 1_84	yes
FPRL280_ 1_85	POSPLADRAFT_ 1176316	POSPLADRAFT_ 1176316	FPRL280_ 1_85	yes
FPRL280_ 1_86	POSPLADRAFT_ 1051618	POSPLADRAFT_ 1051618	FPRL280_ 1_86	yes
FPRL280_ 1_87	POSPLADRAFT_ 1051627	POSPLADRAFT_ 1051627	FPRL280_ 1_87	yes
FPRL280_ 1_88	POSPLADRAFT_ 1030514	POSPLADRAFT_ 1030514	FPRL280_ 1_88	yes
FPRL280_ 1_89	POSPLADRAFT_ 1164882	POSPLADRAFT_ 1164882	FPRL280_ 1_89	yes
FPRL280_ 1_9	POSPLADRAFT_ 1176223	POSPLADRAFT_ 1176223	FPRL280_ 1_9	yes
FPRL280_ 1_90	POSPLADRAFT_ 1129721	POSPLADRAFT_ 1129721	FPRL280_ 1_90	yes
FPRL280_ 1_90	POSPLADRAFT_ 1129721	POSPLADRAFT_ 1186353	FPRL280_ 1_90	yes
FPRL280_ 1_91	POSPLADRAFT_ 1064101	POSPLADRAFT_ 1064101	FPRL280_ 1_91	yes
FPRL280_ 1_92	POSPLADRAFT_ 1079533	POSPLADRAFT_ 1079533	FPRL280_ 1_92	yes
FPRL280_ 1_93	POSPLADRAFT_ 1042707	POSPLADRAFT_ 1042707	FPRL280_ 1_93	yes
FPRL280_ 1_94	POSPLADRAFT_ 1051616	POSPLADRAFT_ 1051616	FPRL280_ 1_94	yes
FPRL280_ 1_95	POSPLADRAFT_ 1072373	POSPLADRAFT_ 1072373	FPRL280_ 1_95	yes
FPRL280_ 1_96	POSPLADRAFT_ 1127472	POSPLADRAFT_ 1127472	FPRL280_ 1_96	yes
FPRL280_ 1_97	POSPLADRAFT_ 1128051	POSPLADRAFT_ 1128051	FPRL280_ 1_97	yes
FPRL280_ 1_98	POSPLADRAFT_ 1130022	POSPLADRAFT_ 1130022	FPRL280_ 1_98	yes
FPRL280_ 1_99	POSPLADRAFT_ 1130028	POSPLADRAFT_ 1130028	FPRL280_ 1_99	yes
FPRL280_ 10_1	POSPLADRAFT_ 1064766	POSPLADRAFT_ 1064766	FPRL280_ 10_1	yes
FPRL280_ 10_10	POSPLADRAFT_ 1043897	POSPLADRAFT_ 1043897	FPRL280_ 10_10	yes
FPRL280_ 10_100	POSPLADRAFT_ 1038600	POSPLADRAFT_ 1038600	FPRL280_ 10_100	yes
FPRL280_ 10_101	POSPLADRAFT_ 1177865	POSPLADRAFT_ 1177865	FPRL280_ 10_101	yes
FPRL280_ 10_102	POSPLADRAFT_ 1133248	POSPLADRAFT_ 1133248	FPRL280_ 10_102	yes
FPRL280_ 10_103	POSPLADRAFT_ 1177868	POSPLADRAFT_ 1177868	FPRL280_ 10_103	yes
FPRL280_ 10_104	POSPLADRAFT_ 1038610	POSPLADRAFT_ 1038610	FPRL280_ 10_104	yes
FPRL280_ 10_105	POSPLADRAFT_ 1132399	POSPLADRAFT_ 1132399	FPRL280_ 10_105	yes
FPRL280_ 10_105	POSPLADRAFT_ 1132399	POSPLADRAFT_ 1081785	FPRL280_ 10_105	yes
FPRL280_ 10_105	POSPLADRAFT_ 1132399	POSPLADRAFT_ 1078685	FPRL280_ 10_105	yes
FPRL280_ 10_106			FPRL280_ n.d.	no
FPRL280_ 10_11	POSPLADRAFT_ 1177937	POSPLADRAFT_ 1177937	FPRL280_ 10_11	yes
FPRL280_ 10_12	POSPLADRAFT_ 1177953	POSPLADRAFT_ 1177953	FPRL280_ 10_12	yes
FPRL280_ 10_13	POSPLADRAFT_ 1132875	POSPLADRAFT_ 1132875	FPRL280_ 10_13	yes
FPRL280_ 10_14	POSPLADRAFT_ 1133548	POSPLADRAFT_ 1133548	FPRL280_ 10_14	yes
FPRL280_ 10_15	POSPLADRAFT_ 1053119	POSPLADRAFT_ 1053119	FPRL280_ 10_15	yes
FPRL280_ 10_16	POSPLADRAFT_ 1053115	POSPLADRAFT_ 1053115	FPRL280_ 10_16	yes
FPRL280_ 10_17	POSPLADRAFT_ 1132015	POSPLADRAFT_ 1132015	FPRL280_ 10_17	yes
FPRL280_ 10_18	POSPLADRAFT_ 1133035	POSPLADRAFT_ 1133035	FPRL280_ 10_18	yes
FPRL280_ 10_19	POSPLADRAFT_ 1131452	POSPLADRAFT_ 1131452	FPRL280_ 10_19	yes
FPRL280_ 10_2	POSPLADRAFT_ 1177961	POSPLADRAFT_ 1177961	FPRL280_ 10_2	yes
FPRL280_ 10_20	POSPLADRAFT_ 1038633	POSPLADRAFT_ 1038633	FPRL280_ 142_12	no
FPRL280_ 10_21	POSPLADRAFT_ 1043898	POSPLADRAFT_ 1043898	FPRL280_ 10_21	yes
FPRL280_ 10_22	POSPLADRAFT_ 1053124	POSPLADRAFT_ 1053124	FPRL280_ 10_22	yes
FPRL280_ 10_23	POSPLADRAFT_ 1031489	POSPLADRAFT_ 1031489	FPRL280_ 10_23	yes
FPRL280_ 10_24	POSPLADRAFT_ 1155848	POSPLADRAFT_ 1155848	FPRL280_ 265_10	no
FPRL280_ 10_25	POSPLADRAFT_ 1043906	POSPLADRAFT_ 1043906	FPRL280_ 10_25	yes
FPRL280_ 10_26	POSPLADRAFT_ 1043907	POSPLADRAFT_ 1043907	FPRL280_ 10_26	yes
FPRL280_ 10_27	POSPLADRAFT_ 1038638	POSPLADRAFT_ 1038638	FPRL280_ 10_27	yes
FPRL280_ 10_28	POSPLADRAFT_ 1043904	POSPLADRAFT_ 1043904	FPRL280_ 10_28	yes
FPRL280_ 10_29	POSPLADRAFT_ 1053109	POSPLADRAFT_ 1053109	FPRL280_ 10_29	yes
FPRL280_ 10_3	POSPLADRAFT_ 1132861	POSPLADRAFT_ 1132861	FPRL280_ 10_3	yes
FPRL280_ 10_30	POSPLADRAFT_ 1166506	POSPLADRAFT_ 1166506	FPRL280_ 10_30	yes
FPRL280_ 10_31	POSPLADRAFT_ 1132158	POSPLADRAFT_ 1132158	FPRL280_ 10_31	yes
FPRL280_ 10_32	POSPLADRAFT_ 1038637	POSPLADRAFT_ 1038637	FPRL280_ 10_32	yes
FPRL280_ 10_33	POSPLADRAFT_ 1177922	POSPLADRAFT_ 1177922	FPRL280_ 10_33	yes
FPRL280_ 10_34	POSPLADRAFT_ 1130787	POSPLADRAFT_ 1130787	FPRL280_ 10_34	yes
FPRL280_ 10_35	POSPLADRAFT_ 1043869	POSPLADRAFT_ 1043869	FPRL280_ 10_35	yes
FPRL280_ 10_36	POSPLADRAFT_ 1043868	POSPLADRAFT_ 1043868	FPRL280_ 10_36	yes
FPRL280_ 10_37	POSPLADRAFT_ 1043858	POSPLADRAFT_ 1043858	FPRL280_ 10_37	yes
FPRL280_ 10_38	POSPLADRAFT_ 1043878	POSPLADRAFT_ 1043878	FPRL280_ 10_38	yes
FPRL280_ 10_39	POSPLADRAFT_ 1043859	POSPLADRAFT_ 1043859	FPRL280_ 10_39	yes
FPRL280_ 10_4	POSPLADRAFT_ 1053107	POSPLADRAFT_ 1053107	FPRL280_ 10_4	yes
FPRL280_ 10_40	POSPLADRAFT_ 1177924	POSPLADRAFT_ 1177924	FPRL280_ 10_40	yes
FPRL280_ 10_41	POSPLADRAFT_ 1064754	POSPLADRAFT_ 1064754	FPRL280_ 10_41	yes
FPRL280_ 10_42	POSPLADRAFT_ 1053090	POSPLADRAFT_ 1053090	FPRL280_ 10_42	yes
FPRL280_ 10_43	POSPLADRAFT_ 1038628	POSPLADRAFT_ 1038628	FPRL280_ 10_43	yes
FPRL280_ 10_44	POSPLADRAFT_ 1053085	POSPLADRAFT_ 1053085	FPRL280_ 10_44	yes
FPRL280_ 10_45	POSPLADRAFT_ 1043882	POSPLADRAFT_ 1043882	FPRL280_ 10_45	yes
FPRL280_ 10_46	POSPLADRAFT_ 1133299	POSPLADRAFT_ 1133299	FPRL280_ 10_46	yes
FPRL280_ 10_47	POSPLADRAFT_ 1064746	POSPLADRAFT_ 1064746	FPRL280_ 10_47	yes
FPRL280_ 10_48	POSPLADRAFT_ 1166453	POSPLADRAFT_ 1166453	FPRL280_ 10_48	yes
FPRL280_ 10_49	POSPLADRAFT_ 1131085	POSPLADRAFT_ 1131085	FPRL280_ 10_49	yes
FPRL280_ 10_5	POSPLADRAFT_ 1043887	POSPLADRAFT_ 1043887	FPRL280_ 10_5	yes
FPRL280_ 10_50	POSPLADRAFT_ 1043874	POSPLADRAFT_ 1043874	FPRL280_ 10_50	yes
FPRL280_ 10_51	POSPLADRAFT_ 1073027	POSPLADRAFT_ 1073027	FPRL280_ 10_51	yes
FPRL280_ 10_52	POSPLADRAFT_ 1064760	POSPLADRAFT_ 1064760	FPRL280_ 10_52	yes
FPRL280_ 10_53	POSPLADRAFT_ 1166442	POSPLADRAFT_ 1166442	FPRL280_ 10_53	yes
FPRL280_ 10_54	POSPLADRAFT_ 1130970	POSPLADRAFT_ 1130970	FPRL280_ 10_54	yes
FPRL280_ 10_55	POSPLADRAFT_ 1064756	POSPLADRAFT_ 1064756	FPRL280_ 10_55	yes
FPRL280_ 10_56	POSPLADRAFT_ 1043863	POSPLADRAFT_ 1043863	FPRL280_ 10_56	yes
FPRL280_ 10_56	POSPLADRAFT_ 1043863	POSPLADRAFT_ 1141889	FPRL280_ 10_56	yes
FPRL280_ 10_57	POSPLADRAFT_ 1131671	POSPLADRAFT_ 1131671	FPRL280_ 10_57	yes
FPRL280_ 10_58	POSPLADRAFT_ 1031452	POSPLADRAFT_ 1031452	FPRL280_ 10_58	yes
FPRL280_ 10_59	POSPLADRAFT_ 1133324	POSPLADRAFT_ 1133324	FPRL280_ 10_59	yes
FPRL280_ 10_6	POSPLADRAFT_ 1053114	POSPLADRAFT_ 1053114	FPRL280_ 10_6	yes
FPRL280_ 10_60	POSPLADRAFT_ 1133385	POSPLADRAFT_ 1133385	FPRL280_ 10_60	yes
FPRL280_ 10_61	POSPLADRAFT_ 1038624	POSPLADRAFT_ 1038624	FPRL280_ 10_61	yes
FPRL280_ 10_62	POSPLADRAFT_ 1053093	POSPLADRAFT_ 1053093	FPRL280_ 10_62	yes
FPRL280_ 10_63	POSPLADRAFT_ 1038627	POSPLADRAFT_ 1038627	FPRL280_ 10_63	yes
FPRL280_ 10_64	POSPLADRAFT_ 1038620	POSPLADRAFT_ 1038620	FPRL280_ 10_64	yes
FPRL280_ 10_65	POSPLADRAFT_ 1102542	POSPLADRAFT_ 1102542	FPRL280_ 10_65	yes
FPRL280_ 10_66	POSPLADRAFT_ 1132156	POSPLADRAFT_ 1132156	FPRL280_ 10_66	yes
FPRL280_ 10_67	POSPLADRAFT_ 1043841	POSPLADRAFT_ 1043841	FPRL280_ 10_67	yes
FPRL280_ 10_68	POSPLADRAFT_ 1177837	POSPLADRAFT_ 1177837	FPRL280_ 10_68	yes
FPRL280_ 10_69	POSPLADRAFT_ 1073005	POSPLADRAFT_ 1073005	FPRL280_ 10_69	yes
FPRL280_ 10_7	POSPLADRAFT_ 1166485	POSPLADRAFT_ 1166485	FPRL280_ 10_7	yes
FPRL280_ 10_7	POSPLADRAFT_ 1166485	POSPLADRAFT_ 1132324	FPRL280_ 10_7	yes
FPRL280_ 10_70	POSPLADRAFT_ 1043843	POSPLADRAFT_ 1043843	FPRL280_ 10_70	yes
FPRL280_ 10_71	POSPLADRAFT_ 1131985	POSPLADRAFT_ 1131985	FPRL280_ 10_71	yes
FPRL280_ 10_72	POSPLADRAFT_ 1177880	POSPLADRAFT_ 1177880	FPRL280_ 10_72	yes
FPRL280_ 10_73	POSPLADRAFT_ 1053035	POSPLADRAFT_ 1053035	FPRL280_ 10_73	yes
FPRL280_ 10_74	POSPLADRAFT_ 1131927	POSPLADRAFT_ 1131927	FPRL280_ 10_74	yes
FPRL280_ 10_75	POSPLADRAFT_ 1031438	POSPLADRAFT_ 1031438	FPRL280_ 10_75	yes
FPRL280_ 10_76	POSPLADRAFT_ 1064737	POSPLADRAFT_ 1064737	FPRL280_ 10_76	yes
FPRL280_ 10_77	POSPLADRAFT_ 1133335	POSPLADRAFT_ 1133335	FPRL280_ 10_77	yes
FPRL280_ 10_78	POSPLADRAFT_ 1031433	POSPLADRAFT_ 1031433	FPRL280_ 10_78	yes
FPRL280_ 10_79	POSPLADRAFT_ 1073012	POSPLADRAFT_ 1073012	FPRL280_ 10_79	yes
FPRL280_ 10_8	POSPLADRAFT_ 1133446	POSPLADRAFT_ 1133446	FPRL280_ 10_8	yes
FPRL280_ 10_8	POSPLADRAFT_ 1133446	POSPLADRAFT_ 1131726	FPRL280_ 10_8	yes
FPRL280_ 10_80	POSPLADRAFT_ 1177860	POSPLADRAFT_ 1177860	FPRL280_ 10_80	yes
FPRL280_ 10_80	POSPLADRAFT_ 1177860	POSPLADRAFT_ 1130570	FPRL280_ 10_80	yes
FPRL280_ 10_81	POSPLADRAFT_ 1043853	POSPLADRAFT_ 1043853	FPRL280_ 10_81	yes
FPRL280_ 10_82	POSPLADRAFT_ 1043851	POSPLADRAFT_ 1043851	FPRL280_ 10_82	yes
FPRL280_ 10_82	POSPLADRAFT_ 1043851	POSPLADRAFT_ 1067855	FPRL280_ 10_82	yes
FPRL280_ 10_83	POSPLADRAFT_ 1031423	POSPLADRAFT_ 1031423	FPRL280_ 10_83	yes
FPRL280_ 10_84	POSPLADRAFT_ 1132222	POSPLADRAFT_ 1132222	FPRL280_ 10_84	yes
FPRL280_ 10_85	POSPLADRAFT_ 1073009	POSPLADRAFT_ 1073009	FPRL280_ 10_85	yes
FPRL280_ 10_85	POSPLADRAFT_ 1073009	POSPLADRAFT_ 1063175	FPRL280_ 10_85	yes
FPRL280_ 10_85	POSPLADRAFT_ 1073009	POSPLADRAFT_ 1055102	FPRL280_ 10_85	yes
FPRL280_ 10_86	POSPLADRAFT_ 1177873	POSPLADRAFT_ 1177873	FPRL280_ 10_86	yes
FPRL280_ 10_87	POSPLADRAFT_ 1177846	POSPLADRAFT_ 1177846	FPRL280_ 10_87	yes
FPRL280_ 10_88	POSPLADRAFT_ 1177877	POSPLADRAFT_ 1177877	FPRL280_ 10_88	yes
FPRL280_ 10_89	POSPLADRAFT_ 1132946	POSPLADRAFT_ 1132946	FPRL280_ 10_89	yes
FPRL280_ 10_9	POSPLADRAFT_ 1031476	POSPLADRAFT_ 1031476	FPRL280_ 10_9	yes
FPRL280_ 10_90	POSPLADRAFT_ 1177859	POSPLADRAFT_ 1177859	FPRL280_ 10_90	yes
FPRL280_ 10_91	POSPLADRAFT_ 1043838	POSPLADRAFT_ 1043838	FPRL280_ 10_91	yes
FPRL280_ 10_92	POSPLADRAFT_ 1130824	POSPLADRAFT_ 1130824	FPRL280_ 10_92	yes
FPRL280_ 10_93	POSPLADRAFT_ 1043856	POSPLADRAFT_ 1043856	FPRL280_ 10_93	yes
FPRL280_ 10_94	POSPLADRAFT_ 1133578	POSPLADRAFT_ 1133578	FPRL280_ 10_94	yes
FPRL280_ 10_95	POSPLADRAFT_ 1166429	POSPLADRAFT_ 1166429	FPRL280_ 10_95	yes
FPRL280_ 10_96	POSPLADRAFT_ 1038599	POSPLADRAFT_ 1038599	FPRL280_ 10_96	yes
FPRL280_ 10_96	POSPLADRAFT_ 1038599	POSPLADRAFT_ 1133378	FPRL280_ 10_96	yes
FPRL280_ 10_97	POSPLADRAFT_ 1077487	POSPLADRAFT_ 1077487	FPRL280_ 10_97	yes
FPRL280_ 10_97	POSPLADRAFT_ 1077487	POSPLADRAFT_ 1131939	FPRL280_ 10_97	yes
FPRL280_ 10_98	POSPLADRAFT_ 1053043	POSPLADRAFT_ 1053043	FPRL280_ 10_98	yes
FPRL280_ 10_98	POSPLADRAFT_ 1053043	POSPLADRAFT_ 1031429	FPRL280_ 10_98	yes
FPRL280_ 10_99	POSPLADRAFT_ 1105298	POSPLADRAFT_ 1105298	FPRL280_ 10_99	yes
FPRL280_ 100_1	POSPLADRAFT_ 1052790	POSPLADRAFT_ 1052790	FPRL280_ 100_1	yes
FPRL280_ 100_10	POSPLADRAFT_ 1082402	POSPLADRAFT_ 1082402	FPRL280_ 100_10	yes
FPRL280_ 100_11	POSPLADRAFT_ 1064594	POSPLADRAFT_ 1064594	FPRL280_ 100_11	yes
FPRL280_ 100_12	POSPLADRAFT_ 1038506	POSPLADRAFT_ 1038506	FPRL280_ 100_12	yes
FPRL280_ 100_13	POSPLADRAFT_ 1043595	POSPLADRAFT_ 1043595	FPRL280_ 100_13	yes
FPRL280_ 100_14	POSPLADRAFT_ 1177562	POSPLADRAFT_ 1177562	FPRL280_ 100_14	yes
FPRL280_ 100_15	POSPLADRAFT_ 1097329	POSPLADRAFT_ 1097329	FPRL280_ 100_15	yes
FPRL280_ 100_15	POSPLADRAFT_ 1097329	POSPLADRAFT_ 1123764	FPRL280_ 100_15	yes
FPRL280_ 100_16	POSPLADRAFT_ 1064601	POSPLADRAFT_ 1064601	FPRL280_ 100_16	yes
FPRL280_ 100_17	POSPLADRAFT_ 1131594	POSPLADRAFT_ 1131594	FPRL280_ 100_17	yes
FPRL280_ 100_18	POSPLADRAFT_ 1131258	POSPLADRAFT_ 1131258	FPRL280_ 100_18	yes
FPRL280_ 100_19	POSPLADRAFT_ 1177547	POSPLADRAFT_ 1177547	FPRL280_ 100_19	yes
FPRL280_ 100_2	POSPLADRAFT_ 1052813	POSPLADRAFT_ 1052813	FPRL280_ 100_2	yes
FPRL280_ 100_2	POSPLADRAFT_ 1052813	POSPLADRAFT_ 1068912	FPRL280_ 100_2	yes
FPRL280_ 100_20	POSPLADRAFT_ 1130854	POSPLADRAFT_ 1130854	FPRL280_ 100_20	yes
FPRL280_ 100_21	POSPLADRAFT_ 1031250	POSPLADRAFT_ 1031250	FPRL280_ 100_21	yes
FPRL280_ 100_22	POSPLADRAFT_ 1043597	POSPLADRAFT_ 1043597	FPRL280_ 100_22	yes
FPRL280_ 100_23	POSPLADRAFT_ 1052780	POSPLADRAFT_ 1052780	FPRL280_ 100_23	yes
FPRL280_ 100_24	POSPLADRAFT_ 1132827	POSPLADRAFT_ 1132827	FPRL280_ 100_24	yes
FPRL280_ 100_25	POSPLADRAFT_ 1052795	POSPLADRAFT_ 1052795	FPRL280_ 100_25	yes
FPRL280_ 100_26	POSPLADRAFT_ 1131222	POSPLADRAFT_ 1131222	FPRL280_ 100_26	yes
FPRL280_ 100_27	POSPLADRAFT_ 1166095	POSPLADRAFT_ 1166095	FPRL280_ 100_27	yes
FPRL280_ 100_28	POSPLADRAFT_ 1132226	POSPLADRAFT_ 1132226	FPRL280_ 100_28	yes
FPRL280_ 100_29	POSPLADRAFT_ 1038507	POSPLADRAFT_ 1038507	FPRL280_ 100_29	yes
FPRL280_ 100_3	POSPLADRAFT_ 1132906	POSPLADRAFT_ 1132906	FPRL280_ 100_3	yes
FPRL280_ 100_30	POSPLADRAFT_ 1043618	POSPLADRAFT_ 1043618	FPRL280_ 100_30	yes
FPRL280_ 100_31	POSPLADRAFT_ 1177578	POSPLADRAFT_ 1177578	FPRL280_ 100_31	yes
FPRL280_ 100_32	POSPLADRAFT_ 1052801	POSPLADRAFT_ 1052801	FPRL280_ 100_32	yes
FPRL280_ 100_33	POSPLADRAFT_ 1132365	POSPLADRAFT_ 1132365	FPRL280_ 100_33	yes
FPRL280_ 100_34			FPRL280_ n.d.	no
FPRL280_ 100_35	POSPLADRAFT_ 1101459	POSPLADRAFT_ 1101459	FPRL280_ 571_5	no
FPRL280_ 100_4	POSPLADRAFT_ 1043607	POSPLADRAFT_ 1043607	FPRL280_ 100_4	yes
FPRL280_ 100_5	POSPLADRAFT_ 1072877	POSPLADRAFT_ 1072877	FPRL280_ 100_5	yes
FPRL280_ 100_6	POSPLADRAFT_ 1133351	POSPLADRAFT_ 1133351	FPRL280_ 100_6	yes
FPRL280_ 100_7	POSPLADRAFT_ 1131176	POSPLADRAFT_ 1131176	FPRL280_ 100_7	yes
FPRL280_ 100_8	POSPLADRAFT_ 1131808	POSPLADRAFT_ 1131808	FPRL280_ 100_8	yes
FPRL280_ 100_9	POSPLADRAFT_ 1052794	POSPLADRAFT_ 1052794	FPRL280_ 100_9	yes
FPRL280_ 1000_1	POSPLADRAFT_ 1043522	POSPLADRAFT_ 1043522	FPRL280_ 1000_1	yes
FPRL280_ 1000_2	POSPLADRAFT_ 1150735	POSPLADRAFT_ 1150735	FPRL280_ 101_18	no
FPRL280_ 1001_1	POSPLADRAFT_ 1139166	POSPLADRAFT_ 1139166	FPRL280_ 1001_1	yes
FPRL280_ 1001_2			FPRL280_ n.d.	no
FPRL280_ 1003_1	POSPLADRAFT_ 1130414	POSPLADRAFT_ 1130414	FPRL280_ 1003_1	yes
FPRL280_ 1003_1	POSPLADRAFT_ 1130414	POSPLADRAFT_ 1142586	FPRL280_ 1003_1	yes
FPRL280_ 1003_1	POSPLADRAFT_ 1130414	POSPLADRAFT_ 1109265	FPRL280_ 1003_1	yes
FPRL280_ 1003_1	POSPLADRAFT_ 1130414	POSPLADRAFT_ 1139655	FPRL280_ 1003_1	yes
FPRL280_ 1003_1	POSPLADRAFT_ 1130414	POSPLADRAFT_ 1149263	FPRL280_ 1003_1	yes
FPRL280_ 1003_1	POSPLADRAFT_ 1130414	POSPLADRAFT_ 1142008	FPRL280_ 1003_1	yes
FPRL280_ 1003_1	POSPLADRAFT_ 1130414	POSPLADRAFT_ 1151087	FPRL280_ 1003_1	yes
FPRL280_ 1003_1	POSPLADRAFT_ 1130414	POSPLADRAFT_ 1131475	FPRL280_ 1003_1	yes
FPRL280_ 1003_1	POSPLADRAFT_ 1130414	POSPLADRAFT_ 1150336	FPRL280_ 1003_1	yes
FPRL280_ 1003_1	POSPLADRAFT_ 1130414	POSPLADRAFT_ 1162891	FPRL280_ 1003_1	yes
FPRL280_ 1003_1	POSPLADRAFT_ 1130414	POSPLADRAFT_ 1140603	FPRL280_ 1003_1	yes
FPRL280_ 1003_1	POSPLADRAFT_ 1130414	POSPLADRAFT_ 1162163	FPRL280_ 1003_1	yes
FPRL280_ 1003_1	POSPLADRAFT_ 1130414	POSPLADRAFT_ 1148622	FPRL280_ 1003_1	yes
FPRL280_ 1003_1	POSPLADRAFT_ 1130414	POSPLADRAFT_ 1156531	FPRL280_ 1003_1	yes
FPRL280_ 1003_1	POSPLADRAFT_ 1130414	POSPLADRAFT_ 1143256	FPRL280_ 1003_1	yes
FPRL280_ 1003_1	POSPLADRAFT_ 1130414	POSPLADRAFT_ 1058727	FPRL280_ 1003_1	yes
FPRL280_ 1003_1	POSPLADRAFT_ 1130414	POSPLADRAFT_ 1143773	FPRL280_ 1003_1	yes
FPRL280_ 1003_1	POSPLADRAFT_ 1130414	POSPLADRAFT_ 1142997	FPRL280_ 1003_1	yes
FPRL280_ 1003_1	POSPLADRAFT_ 1130414	POSPLADRAFT_ 1146491	FPRL280_ 1003_1	yes
FPRL280_ 1003_1	POSPLADRAFT_ 1130414	POSPLADRAFT_ 1141707	FPRL280_ 1003_1	yes
FPRL280_ 1003_1	POSPLADRAFT_ 1130414	POSPLADRAFT_ 1138938	FPRL280_ 1003_1	yes
FPRL280_ 1003_1	POSPLADRAFT_ 1130414	POSPLADRAFT_ 1052280	FPRL280_ 1003_1	yes
FPRL280_ 1003_1	POSPLADRAFT_ 1130414	POSPLADRAFT_ 1162026	FPRL280_ 1003_1	yes
FPRL280_ 1003_1	POSPLADRAFT_ 1130414	POSPLADRAFT_ 1150999	FPRL280_ 1003_1	yes
FPRL280_ 1003_1	POSPLADRAFT_ 1130414	POSPLADRAFT_ 1129869	FPRL280_ 1003_1	yes
FPRL280_ 1003_1	POSPLADRAFT_ 1130414	POSPLADRAFT_ 1057347	FPRL280_ 1003_1	yes
FPRL280_ 1003_1	POSPLADRAFT_ 1130414	POSPLADRAFT_ 1063738	FPRL280_ 1003_1	yes
FPRL280_ 1003_2			FPRL280_ n.d.	no
FPRL280_ 1004_1	POSPLADRAFT_ 1151111	POSPLADRAFT_ 1151111	FPRL280_ 693_1	no
FPRL280_ 1004_1	POSPLADRAFT_ 1151111	POSPLADRAFT_ 1059573	FPRL280_ 1004_1	yes
FPRL280_ 1004_1	POSPLADRAFT_ 1151111	POSPLADRAFT_ 1153492	FPRL280_ 1004_1	yes
FPRL280_ 1005_1	POSPLADRAFT_ 1141161	POSPLADRAFT_ 1141161	FPRL280_ 1003_1	no
FPRL280_ 1005_2	POSPLADRAFT_ 1160705	POSPLADRAFT_ 1160705	FPRL280_ 653_2	no
FPRL280_ 1006_1	POSPLADRAFT_ 1134436	POSPLADRAFT_ 1134436	FPRL280_ 411_5	no
FPRL280_ 1006_2	POSPLADRAFT_ 1056102	POSPLADRAFT_ 1056102	FPRL280_ 238_5	no
FPRL280_ 1006_3	POSPLADRAFT_ 1144700	POSPLADRAFT_ 1144700	FPRL280_ 1384_2	no
FPRL280_ 1006_4			FPRL280_ n.d.	no
FPRL280_ 1007_1	POSPLADRAFT_ 1063702	POSPLADRAFT_ 1063702	FPRL280_ 1007_1	yes
FPRL280_ 1008_1	POSPLADRAFT_ 1061757	POSPLADRAFT_ 1061757	FPRL280_ 797_1	no
FPRL280_ 1008_2	POSPLADRAFT_ 1153815	POSPLADRAFT_ 1153815	FPRL280_ 188_19	no
FPRL280_ 1008_2	POSPLADRAFT_ 1153815	POSPLADRAFT_ 1153044	FPRL280_ 1008_2	yes
FPRL280_ 1008_3			FPRL280_ n.d.	no
FPRL280_ 1009_1	POSPLADRAFT_ 1135672	POSPLADRAFT_ 1135672	FPRL280_ 1016_1	no
FPRL280_ 1009_2	POSPLADRAFT_ 1061757	POSPLADRAFT_ 1061757	FPRL280_ 797_1	no
FPRL280_ 1009_3	POSPLADRAFT_ 1159507	POSPLADRAFT_ 1159507	FPRL280_ 188_19	no
FPRL280_ 101_1	POSPLADRAFT_ 1048804	POSPLADRAFT_ 1048804	FPRL280_ 101_1	yes
FPRL280_ 101_10	POSPLADRAFT_ 1172810	POSPLADRAFT_ 1172810	FPRL280_ 101_10	yes
FPRL280_ 101_11	POSPLADRAFT_ 1048811	POSPLADRAFT_ 1048811	FPRL280_ 101_11	yes
FPRL280_ 101_12	POSPLADRAFT_ 1150094	POSPLADRAFT_ 1150094	FPRL280_ 101_12	yes
FPRL280_ 101_13	POSPLADRAFT_ 1059677	POSPLADRAFT_ 1059677	FPRL280_ 101_13	yes
FPRL280_ 101_14	POSPLADRAFT_ 1172804	POSPLADRAFT_ 1172804	FPRL280_ 101_14	yes
FPRL280_ 101_15	POSPLADRAFT_ 1075640	POSPLADRAFT_ 1075640	FPRL280_ 101_15	yes
FPRL280_ 101_16	POSPLADRAFT_ 1059672	POSPLADRAFT_ 1059672	FPRL280_ 101_16	yes
FPRL280_ 101_16	POSPLADRAFT_ 1059672	POSPLADRAFT_ 1075629	FPRL280_ 101_16	yes
FPRL280_ 101_17	POSPLADRAFT_ 1041055	POSPLADRAFT_ 1041055	FPRL280_ 101_17	yes
FPRL280_ 101_18	POSPLADRAFT_ 1035746	POSPLADRAFT_ 1035746	FPRL280_ 774_1	no
FPRL280_ 101_18	POSPLADRAFT_ 1035746	POSPLADRAFT_ 1150222	FPRL280_ 101_18	yes
FPRL280_ 101_19	POSPLADRAFT_ 1150204	POSPLADRAFT_ 1150204	FPRL280_ 101_19	yes
FPRL280_ 101_2	POSPLADRAFT_ 1067221	POSPLADRAFT_ 1067221	FPRL280_ 101_2	yes
FPRL280_ 101_2	POSPLADRAFT_ 1067221	POSPLADRAFT_ 1048906	FPRL280_ 101_2	yes
FPRL280_ 101_20	POSPLADRAFT_ 1150989	POSPLADRAFT_ 1150989	FPRL280_ 101_20	yes
FPRL280_ 101_21	POSPLADRAFT_ 1048805	POSPLADRAFT_ 1048805	FPRL280_ 101_21	yes
FPRL280_ 101_22	POSPLADRAFT_ 1151098	POSPLADRAFT_ 1151098	FPRL280_ 101_22	yes
FPRL280_ 101_23	POSPLADRAFT_ 1067227	POSPLADRAFT_ 1067227	FPRL280_ 101_23	yes
FPRL280_ 101_24	POSPLADRAFT_ 1048803	POSPLADRAFT_ 1048803	FPRL280_ 101_24	yes
FPRL280_ 101_25	POSPLADRAFT_ 1124165	POSPLADRAFT_ 1124165	FPRL280_ 101_25	yes
FPRL280_ 101_26	POSPLADRAFT_ 1059687	POSPLADRAFT_ 1059687	FPRL280_ 101_26	yes
FPRL280_ 101_3	POSPLADRAFT_ 1150912	POSPLADRAFT_ 1150912	FPRL280_ 101_3	yes
FPRL280_ 101_4	POSPLADRAFT_ 1150839	POSPLADRAFT_ 1150839	FPRL280_ 101_4	yes
FPRL280_ 101_4	POSPLADRAFT_ 1150839	POSPLADRAFT_ 1181117	FPRL280_ 101_4	yes
FPRL280_ 101_4	POSPLADRAFT_ 1150839	POSPLADRAFT_ 1141141	FPRL280_ 101_4	yes
FPRL280_ 101_5	POSPLADRAFT_ 1067233	POSPLADRAFT_ 1067233	FPRL280_ 101_5	yes
FPRL280_ 101_6	POSPLADRAFT_ 1048794	POSPLADRAFT_ 1048794	FPRL280_ 101_6	yes
FPRL280_ 101_7	POSPLADRAFT_ 1150167	POSPLADRAFT_ 1150167	FPRL280_ 101_7	yes
FPRL280_ 101_8	POSPLADRAFT_ 1184259	POSPLADRAFT_ 1184259	FPRL280_ 101_8	yes
FPRL280_ 101_9	POSPLADRAFT_ 1184248	POSPLADRAFT_ 1184248	FPRL280_ 101_9	yes
FPRL280_ 1010_1	POSPLADRAFT_ 1163323	POSPLADRAFT_ 1163323	FPRL280_ 297_6	no
FPRL280_ 1011_1	POSPLADRAFT_ 1159069	POSPLADRAFT_ 1159069	FPRL280_ 1011_1	yes
FPRL280_ 1011_1	POSPLADRAFT_ 1159069	POSPLADRAFT_ 1162785	FPRL280_ 1011_1	yes
FPRL280_ 1011_1	POSPLADRAFT_ 1159069	POSPLADRAFT_ 1159488	FPRL280_ 1011_1	yes
FPRL280_ 1011_1	POSPLADRAFT_ 1159069	POSPLADRAFT_ 1138437	FPRL280_ 1011_1	yes
FPRL280_ 1011_1	POSPLADRAFT_ 1159069	POSPLADRAFT_ 1161817	FPRL280_ 1011_1	yes
FPRL280_ 1011_1	POSPLADRAFT_ 1159069	POSPLADRAFT_ 1162382	FPRL280_ 1011_1	yes
FPRL280_ 1011_1	POSPLADRAFT_ 1159069	POSPLADRAFT_ 1162680	FPRL280_ 1011_1	yes
FPRL280_ 1011_1	POSPLADRAFT_ 1159069	POSPLADRAFT_ 1158357	FPRL280_ 1011_1	yes
FPRL280_ 1011_1	POSPLADRAFT_ 1159069	POSPLADRAFT_ 1145593	FPRL280_ 1011_1	yes
FPRL280_ 1011_1	POSPLADRAFT_ 1159069	POSPLADRAFT_ 1145130	FPRL280_ 1011_1	yes
FPRL280_ 1011_1	POSPLADRAFT_ 1159069	POSPLADRAFT_ 1097389	FPRL280_ 1011_1	yes
FPRL280_ 1011_1	POSPLADRAFT_ 1159069	POSPLADRAFT_ 1162297	FPRL280_ 1011_1	yes
FPRL280_ 1011_1	POSPLADRAFT_ 1159069	POSPLADRAFT_ 1153342	FPRL280_ 1011_1	yes
FPRL280_ 1011_1	POSPLADRAFT_ 1159069	POSPLADRAFT_ 1161193	FPRL280_ 1011_1	yes
FPRL280_ 1011_1	POSPLADRAFT_ 1159069	POSPLADRAFT_ 1158739	FPRL280_ 1011_1	yes
FPRL280_ 1011_1	POSPLADRAFT_ 1159069	POSPLADRAFT_ 1161939	FPRL280_ 1011_1	yes
FPRL280_ 1011_1	POSPLADRAFT_ 1159069	POSPLADRAFT_ 1163902	FPRL280_ 1011_1	yes
FPRL280_ 1012_1	POSPLADRAFT_ 1056781	POSPLADRAFT_ 1056781	FPRL280_ 1227_1	no
FPRL280_ 1012_2			FPRL280_ n.d.	no
FPRL280_ 1012_3			FPRL280_ n.d.	no
FPRL280_ 1012_4			FPRL280_ n.d.	no
FPRL280_ 1013_1	POSPLADRAFT_ 1143566	POSPLADRAFT_ 1143566	FPRL280_ 763_1	no
FPRL280_ 1014_1	POSPLADRAFT_ 1132681	POSPLADRAFT_ 1132681	FPRL280_ 871_1	no
FPRL280_ 1014_1	POSPLADRAFT_ 1132681	POSPLADRAFT_ 1156920	FPRL280_ 1014_1	yes
FPRL280_ 1014_1	POSPLADRAFT_ 1132681	POSPLADRAFT_ 1100203	FPRL280_ 1014_1	yes
FPRL280_ 1014_1	POSPLADRAFT_ 1132681	POSPLADRAFT_ 1061752	FPRL280_ 1014_1	yes
FPRL280_ 1015_1	POSPLADRAFT_ 1058570	POSPLADRAFT_ 1058570	FPRL280_ 607_2	no
FPRL280_ 1015_2			FPRL280_ n.d.	no
FPRL280_ 1015_3			FPRL280_ n.d.	no
FPRL280_ 1016_1	POSPLADRAFT_ 1142034	POSPLADRAFT_ 1142034	FPRL280_ 802_2	no
FPRL280_ 1016_1	POSPLADRAFT_ 1142034	POSPLADRAFT_ 1161591	FPRL280_ 1016_1	yes
FPRL280_ 1016_1	POSPLADRAFT_ 1142034	POSPLADRAFT_ 1161196	FPRL280_ 1016_1	yes
FPRL280_ 1016_1	POSPLADRAFT_ 1142034	POSPLADRAFT_ 1062293	FPRL280_ 1016_1	yes
FPRL280_ 1016_1	POSPLADRAFT_ 1142034	POSPLADRAFT_ 1155194	FPRL280_ 1016_1	yes
FPRL280_ 1016_1	POSPLADRAFT_ 1142034	POSPLADRAFT_ 1154704	FPRL280_ 1016_1	yes
FPRL280_ 1016_1	POSPLADRAFT_ 1142034	POSPLADRAFT_ 1060357	FPRL280_ 1016_1	yes
FPRL280_ 1016_1	POSPLADRAFT_ 1142034	POSPLADRAFT_ 1062417	FPRL280_ 1016_1	yes
FPRL280_ 1016_1	POSPLADRAFT_ 1142034	POSPLADRAFT_ 1063544	FPRL280_ 1016_1	yes
FPRL280_ 1016_1	POSPLADRAFT_ 1142034	POSPLADRAFT_ 1057391	FPRL280_ 1016_1	yes
FPRL280_ 1016_1	POSPLADRAFT_ 1142034	POSPLADRAFT_ 1056555	FPRL280_ 1016_1	yes
FPRL280_ 1016_1	POSPLADRAFT_ 1142034	POSPLADRAFT_ 1063476	FPRL280_ 1016_1	yes
FPRL280_ 1016_1	POSPLADRAFT_ 1142034	POSPLADRAFT_ 1152516	FPRL280_ 1016_1	yes
FPRL280_ 1016_1	POSPLADRAFT_ 1142034	POSPLADRAFT_ 1062626	FPRL280_ 1016_1	yes
FPRL280_ 1016_1	POSPLADRAFT_ 1142034	POSPLADRAFT_ 1061635	FPRL280_ 1016_1	yes
FPRL280_ 1016_1	POSPLADRAFT_ 1142034	POSPLADRAFT_ 1063199	FPRL280_ 1016_1	yes
FPRL280_ 1016_1	POSPLADRAFT_ 1142034	POSPLADRAFT_ 1063102	FPRL280_ 1016_1	yes
FPRL280_ 1016_1	POSPLADRAFT_ 1142034	POSPLADRAFT_ 1063739	FPRL280_ 1016_1	yes
FPRL280_ 1016_1	POSPLADRAFT_ 1142034	POSPLADRAFT_ 1110639	FPRL280_ 1016_1	yes
FPRL280_ 1016_1	POSPLADRAFT_ 1142034	POSPLADRAFT_ 1057287	FPRL280_ 1016_1	yes
FPRL280_ 1016_1	POSPLADRAFT_ 1142034	POSPLADRAFT_ 1063103	FPRL280_ 1016_1	yes
FPRL280_ 1016_1	POSPLADRAFT_ 1142034	POSPLADRAFT_ 1055270	FPRL280_ 1016_1	yes
FPRL280_ 1016_1	POSPLADRAFT_ 1142034	POSPLADRAFT_ 1063191	FPRL280_ 1016_1	yes
FPRL280_ 1016_1	POSPLADRAFT_ 1142034	POSPLADRAFT_ 1057396	FPRL280_ 1016_1	yes
FPRL280_ 1017_1	POSPLADRAFT_ 1141250	POSPLADRAFT_ 1141250	FPRL280_ 1017_1	yes
FPRL280_ 1017_1	POSPLADRAFT_ 1141250	POSPLADRAFT_ 1055698	FPRL280_ 1017_1	yes
FPRL280_ 1017_1	POSPLADRAFT_ 1141250	POSPLADRAFT_ 1139672	FPRL280_ 1017_1	yes
FPRL280_ 1017_2	POSPLADRAFT_ 1061757	POSPLADRAFT_ 1061757	FPRL280_ 797_1	no
FPRL280_ 1018_1	POSPLADRAFT_ 1106853	POSPLADRAFT_ 1106853	FPRL280_ 1018_1	yes
FPRL280_ 1018_1	POSPLADRAFT_ 1106853	POSPLADRAFT_ 1036844	FPRL280_ 1018_1	yes
FPRL280_ 1018_2	POSPLADRAFT_ 1142451	POSPLADRAFT_ 1142451	FPRL280_ 225_7	no
FPRL280_ 1018_2	POSPLADRAFT_ 1142451	POSPLADRAFT_ 1103829	FPRL280_ 1018_2	yes
FPRL280_ 1019_1	POSPLADRAFT_ 1061757	POSPLADRAFT_ 1061757	FPRL280_ 797_1	no
FPRL280_ 1019_2	POSPLADRAFT_ 1143687	POSPLADRAFT_ 1143687	FPRL280_ 749_2	no
FPRL280_ 1019_3	POSPLADRAFT_ 1131345	POSPLADRAFT_ 1131345	FPRL280_ 1429_1	no
FPRL280_ 1019_3	POSPLADRAFT_ 1131345	POSPLADRAFT_ 1145486	FPRL280_ 1019_3	yes
FPRL280_ 1019_4			FPRL280_ n.d.	no
FPRL280_ 102_1	POSPLADRAFT_ 1074023	POSPLADRAFT_ 1074023	FPRL280_ 102_1	yes
FPRL280_ 102_10	POSPLADRAFT_ 1055452	POSPLADRAFT_ 1055452	FPRL280_ 102_2	no
FPRL280_ 102_10	POSPLADRAFT_ 1055452	POSPLADRAFT_ 1139342	FPRL280_ 102_10	yes
FPRL280_ 102_11	POSPLADRAFT_ 1055441	POSPLADRAFT_ 1055441	FPRL280_ 102_11	yes
FPRL280_ 102_12	POSPLADRAFT_ 1045720	POSPLADRAFT_ 1045720	FPRL280_ 102_12	yes
FPRL280_ 102_13	POSPLADRAFT_ 1045718	POSPLADRAFT_ 1045718	FPRL280_ 102_13	yes
FPRL280_ 102_14	POSPLADRAFT_ 1140290	POSPLADRAFT_ 1140290	FPRL280_ 102_14	yes
FPRL280_ 102_15	POSPLADRAFT_ 1039514	POSPLADRAFT_ 1039514	FPRL280_ 102_15	yes
FPRL280_ 102_16	POSPLADRAFT_ 1139475	POSPLADRAFT_ 1139475	FPRL280_ 102_16	yes
FPRL280_ 102_16	POSPLADRAFT_ 1139475	POSPLADRAFT_ 1069811	FPRL280_ 102_16	yes
FPRL280_ 102_17	POSPLADRAFT_ 1157708	POSPLADRAFT_ 1157708	FPRL280_ 102_17	yes
FPRL280_ 102_18	POSPLADRAFT_ 1152621	POSPLADRAFT_ 1152621	FPRL280_ 1272_1	no
FPRL280_ 102_19	POSPLADRAFT_ 1033030	POSPLADRAFT_ 1033030	FPRL280_ 102_19	yes
FPRL280_ 102_2	POSPLADRAFT_ 1055452	POSPLADRAFT_ 1055452	FPRL280_ 102_2	yes
FPRL280_ 102_2	POSPLADRAFT_ 1055452	POSPLADRAFT_ 1139076	FPRL280_ 102_2	yes
FPRL280_ 102_2	POSPLADRAFT_ 1055452	POSPLADRAFT_ 1180331	FPRL280_ 102_2	yes
FPRL280_ 102_20	POSPLADRAFT_ 1139828	POSPLADRAFT_ 1139828	FPRL280_ 102_20	yes
FPRL280_ 102_21			FPRL280_ n.d.	no
FPRL280_ 102_22			FPRL280_ n.d.	no
FPRL280_ 102_23	POSPLADRAFT_ 1045717	POSPLADRAFT_ 1045717	FPRL280_ 102_23	yes
FPRL280_ 102_24			FPRL280_ n.d.	no
FPRL280_ 102_25	POSPLADRAFT_ 1139347	POSPLADRAFT_ 1139347	FPRL280_ 102_25	yes
FPRL280_ 102_26	POSPLADRAFT_ 1163338	POSPLADRAFT_ 1163338	FPRL280_ 102_26	yes
FPRL280_ 102_27	POSPLADRAFT_ 1107971	POSPLADRAFT_ 1107971	FPRL280_ 1066_1	no
FPRL280_ 102_3	POSPLADRAFT_ 1139053	POSPLADRAFT_ 1139053	FPRL280_ 102_3	yes
FPRL280_ 102_4	POSPLADRAFT_ 1045724	POSPLADRAFT_ 1045724	FPRL280_ 102_4	yes
FPRL280_ 102_5	POSPLADRAFT_ 1140017	POSPLADRAFT_ 1140017	FPRL280_ 102_5	yes
FPRL280_ 102_6	POSPLADRAFT_ 1158734	POSPLADRAFT_ 1158734	FPRL280_ 1211_2	no
FPRL280_ 102_7	POSPLADRAFT_ 1045727	POSPLADRAFT_ 1045727	FPRL280_ 102_7	yes
FPRL280_ 102_8	POSPLADRAFT_ 1033032	POSPLADRAFT_ 1033032	FPRL280_ 102_8	yes
FPRL280_ 102_9	POSPLADRAFT_ 1039520	POSPLADRAFT_ 1039520	FPRL280_ 102_9	yes
FPRL280_ 1020_1	POSPLADRAFT_ 1140180	POSPLADRAFT_ 1140180	FPRL280_ 938_1	no
FPRL280_ 1020_2	POSPLADRAFT_ 1160553	POSPLADRAFT_ 1160553	FPRL280_ 1020_2	yes
FPRL280_ 1020_2	POSPLADRAFT_ 1160553	POSPLADRAFT_ 1139554	FPRL280_ 1020_2	yes
FPRL280_ 1020_2	POSPLADRAFT_ 1160553	POSPLADRAFT_ 1155879	FPRL280_ 1020_2	yes
FPRL280_ 1020_2	POSPLADRAFT_ 1160553	POSPLADRAFT_ 1160429	FPRL280_ 1020_2	yes
FPRL280_ 1020_3	POSPLADRAFT_ 1141294	POSPLADRAFT_ 1141294	FPRL280_ 1017_1	no
FPRL280_ 1021_1	POSPLADRAFT_ 1142034	POSPLADRAFT_ 1142034	FPRL280_ 802_2	no
FPRL280_ 1021_1	POSPLADRAFT_ 1142034	POSPLADRAFT_ 1098115	FPRL280_ 1021_1	yes
FPRL280_ 1023_1	POSPLADRAFT_ 1069815	POSPLADRAFT_ 1069815	FPRL280_ 347_3	no
FPRL280_ 1024_1	POSPLADRAFT_ 1056102	POSPLADRAFT_ 1056102	FPRL280_ 238_5	no
FPRL280_ 1024_2	POSPLADRAFT_ 1144700	POSPLADRAFT_ 1144700	FPRL280_ 1384_2	no
FPRL280_ 1025_1	POSPLADRAFT_ 1062328	POSPLADRAFT_ 1062328	FPRL280_ 1242_1	no
FPRL280_ 1025_1	POSPLADRAFT_ 1062328	POSPLADRAFT_ 1162033	FPRL280_ 1025_1	yes
FPRL280_ 1026_1	POSPLADRAFT_ 1160435	POSPLADRAFT_ 1160435	FPRL280_ 128_5	no
FPRL280_ 1026_2	POSPLADRAFT_ 1052709	POSPLADRAFT_ 1052709	FPRL280_ 1333_1	no
FPRL280_ 1026_3			FPRL280_ n.d.	no
FPRL280_ 1027_1	POSPLADRAFT_ 1061757	POSPLADRAFT_ 1061757	FPRL280_ 797_1	no
FPRL280_ 1027_2	POSPLADRAFT_ 1124899	POSPLADRAFT_ 1124899	FPRL280_ 1432_1	no
FPRL280_ 1027_3	POSPLADRAFT_ 1131401	POSPLADRAFT_ 1131401	FPRL280_ 1429_1	no
FPRL280_ 1027_4			FPRL280_ n.d.	no
FPRL280_ 1028_1	POSPLADRAFT_ 1063132	POSPLADRAFT_ 1063132	FPRL280_ 1633_1	no
FPRL280_ 1028_2	POSPLADRAFT_ 1157514	POSPLADRAFT_ 1157514	FPRL280_ 1237_1	no
FPRL280_ 1028_3			FPRL280_ n.d.	no
FPRL280_ 1029_1	POSPLADRAFT_ 1061757	POSPLADRAFT_ 1061757	FPRL280_ 797_1	no
FPRL280_ 1029_2	POSPLADRAFT_ 1159507	POSPLADRAFT_ 1159507	FPRL280_ 188_19	no
FPRL280_ 103_1	POSPLADRAFT_ 1059977	POSPLADRAFT_ 1059977	FPRL280_ 103_1	yes
FPRL280_ 103_10	POSPLADRAFT_ 1173146	POSPLADRAFT_ 1173146	FPRL280_ 103_10	yes
FPRL280_ 103_11	POSPLADRAFT_ 1049062	POSPLADRAFT_ 1049062	FPRL280_ 103_11	yes
FPRL280_ 103_12	POSPLADRAFT_ 1059987	POSPLADRAFT_ 1059987	FPRL280_ 483_1	no
FPRL280_ 103_12	POSPLADRAFT_ 1059987	POSPLADRAFT_ 1062133	FPRL280_ 103_12	yes
FPRL280_ 103_13	POSPLADRAFT_ 1059983	POSPLADRAFT_ 1059983	FPRL280_ 103_13	yes
FPRL280_ 103_14	POSPLADRAFT_ 1059984	POSPLADRAFT_ 1059984	FPRL280_ 103_14	yes
FPRL280_ 103_14	POSPLADRAFT_ 1059984	POSPLADRAFT_ 1046695	FPRL280_ 103_14	yes
FPRL280_ 103_15	POSPLADRAFT_ 1049069	POSPLADRAFT_ 1049069	FPRL280_ 103_15	yes
FPRL280_ 103_16	POSPLADRAFT_ 1060461	POSPLADRAFT_ 1060461	FPRL280_ 238_5	no
FPRL280_ 103_17	POSPLADRAFT_ 1035964	POSPLADRAFT_ 1035964	FPRL280_ 103_17	yes
FPRL280_ 103_18	POSPLADRAFT_ 1035974	POSPLADRAFT_ 1035974	FPRL280_ 103_18	yes
FPRL280_ 103_19	POSPLADRAFT_ 1041175	POSPLADRAFT_ 1041175	FPRL280_ 103_19	yes
FPRL280_ 103_2	POSPLADRAFT_ 1173168	POSPLADRAFT_ 1173168	FPRL280_ 103_2	yes
FPRL280_ 103_20	POSPLADRAFT_ 1151282	POSPLADRAFT_ 1151282	FPRL280_ 103_20	yes
FPRL280_ 103_21	POSPLADRAFT_ 1151242	POSPLADRAFT_ 1151242	FPRL280_ 103_21	yes
FPRL280_ 103_22	POSPLADRAFT_ 1173127	POSPLADRAFT_ 1173127	FPRL280_ 103_22	yes
FPRL280_ 103_23	POSPLADRAFT_ 1151688	POSPLADRAFT_ 1151688	FPRL280_ 103_4	no
FPRL280_ 103_24	POSPLADRAFT_ 1075762	POSPLADRAFT_ 1075762	FPRL280_ 103_24	yes
FPRL280_ 103_25	POSPLADRAFT_ 1151724	POSPLADRAFT_ 1151724	FPRL280_ 103_25	yes
FPRL280_ 103_26	POSPLADRAFT_ 1041173	POSPLADRAFT_ 1041173	FPRL280_ 103_26	yes
FPRL280_ 103_27	POSPLADRAFT_ 1151899	POSPLADRAFT_ 1151899	FPRL280_ 103_27	yes
FPRL280_ 103_28			FPRL280_ n.d.	no
FPRL280_ 103_29	POSPLADRAFT_ 1151488	POSPLADRAFT_ 1151488	FPRL280_ 58_26	no
FPRL280_ 103_3	POSPLADRAFT_ 1059971	POSPLADRAFT_ 1059971	FPRL280_ 103_3	yes
FPRL280_ 103_30	POSPLADRAFT_ 1090653	POSPLADRAFT_ 1090653	FPRL280_ 103_30	yes
FPRL280_ 103_31	POSPLADRAFT_ 1163323	POSPLADRAFT_ 1163323	FPRL280_ 297_6	no
FPRL280_ 103_32	POSPLADRAFT_ 1142929	POSPLADRAFT_ 1142929	FPRL280_ 615_3	no
FPRL280_ 103_4	POSPLADRAFT_ 1151688	POSPLADRAFT_ 1151688	FPRL280_ 103_4	yes
FPRL280_ 103_5	POSPLADRAFT_ 1067368	POSPLADRAFT_ 1067368	FPRL280_ 103_5	yes
FPRL280_ 103_6	POSPLADRAFT_ 1151705	POSPLADRAFT_ 1151705	FPRL280_ 103_6	yes
FPRL280_ 103_7	POSPLADRAFT_ 1152144	POSPLADRAFT_ 1152144	FPRL280_ 103_7	yes
FPRL280_ 103_8	POSPLADRAFT_ 1151703	POSPLADRAFT_ 1151703	FPRL280_ 103_8	yes
FPRL280_ 103_9	POSPLADRAFT_ 1151548	POSPLADRAFT_ 1151548	FPRL280_ 103_9	yes
FPRL280_ 1030_1	POSPLADRAFT_ 1061757	POSPLADRAFT_ 1061757	FPRL280_ 797_1	no
FPRL280_ 1030_2	POSPLADRAFT_ 1160286	POSPLADRAFT_ 1160286	FPRL280_ 723_2	no
FPRL280_ 1030_3			FPRL280_ n.d.	no
FPRL280_ 1031_1	POSPLADRAFT_ 1060461	POSPLADRAFT_ 1060461	FPRL280_ 238_5	no
FPRL280_ 1031_2	POSPLADRAFT_ 1144700	POSPLADRAFT_ 1144700	FPRL280_ 1384_2	no
FPRL280_ 1032_1	POSPLADRAFT_ 1134436	POSPLADRAFT_ 1134436	FPRL280_ 411_5	no
FPRL280_ 1032_2	POSPLADRAFT_ 1063417	POSPLADRAFT_ 1063417	FPRL280_ 1770_1	no
FPRL280_ 1032_3			FPRL280_ n.d.	no
FPRL280_ 1032_4			FPRL280_ n.d.	no
FPRL280_ 1033_1	POSPLADRAFT_ 1057225	POSPLADRAFT_ 1057225	FPRL280_ 1520_1	no
FPRL280_ 1033_2	POSPLADRAFT_ 1061757	POSPLADRAFT_ 1061757	FPRL280_ 797_1	no
FPRL280_ 1033_3	POSPLADRAFT_ 1104309	POSPLADRAFT_ 1104309	FPRL280_ 723_2	no
FPRL280_ 1033_4	POSPLADRAFT_ 1156597	POSPLADRAFT_ 1156597	FPRL280_ 1574_1	no
FPRL280_ 1034_1	POSPLADRAFT_ 1152348	POSPLADRAFT_ 1152348	FPRL280_ 843_1	no
FPRL280_ 1035_1	POSPLADRAFT_ 1140283	POSPLADRAFT_ 1140283	FPRL280_ 626_4	no
FPRL280_ 1035_2	POSPLADRAFT_ 1161470	POSPLADRAFT_ 1161470	FPRL280_ 1017_1	no
FPRL280_ 1036_1	POSPLADRAFT_ 1063659	POSPLADRAFT_ 1063659	FPRL280_ 1016_1	no
FPRL280_ 1037_1	POSPLADRAFT_ 1047724	POSPLADRAFT_ 1047724	FPRL280_ 31_8	no
FPRL280_ 1038_1	POSPLADRAFT_ 1143243	POSPLADRAFT_ 1143243	FPRL280_ 1038_1	yes
FPRL280_ 1039_1	POSPLADRAFT_ 1138968	POSPLADRAFT_ 1138968	FPRL280_ 489_2	no
FPRL280_ 1039_2	POSPLADRAFT_ 1158682	POSPLADRAFT_ 1158682	FPRL280_ 17_45	no
FPRL280_ 104_1	POSPLADRAFT_ 1143836	POSPLADRAFT_ 1143836	FPRL280_ 104_1	yes
FPRL280_ 104_10	POSPLADRAFT_ 1046482	POSPLADRAFT_ 1046482	FPRL280_ 104_10	yes
FPRL280_ 104_11	POSPLADRAFT_ 1105241	POSPLADRAFT_ 1105241	FPRL280_ 274_2	no
FPRL280_ 104_12	POSPLADRAFT_ 1046488	POSPLADRAFT_ 1046488	FPRL280_ 104_12	yes
FPRL280_ 104_12	POSPLADRAFT_ 1046488	POSPLADRAFT_ 1070213	FPRL280_ 104_12	yes
FPRL280_ 104_12	POSPLADRAFT_ 1046488	POSPLADRAFT_ 1048898	FPRL280_ 104_12	yes
FPRL280_ 104_13	POSPLADRAFT_ 1074399	POSPLADRAFT_ 1074399	FPRL280_ 104_5	no
FPRL280_ 104_14	POSPLADRAFT_ 1142501	POSPLADRAFT_ 1142501	FPRL280_ 104_14	yes
FPRL280_ 104_15	POSPLADRAFT_ 1066048	POSPLADRAFT_ 1066048	FPRL280_ 104_15	yes
FPRL280_ 104_16	POSPLADRAFT_ 1143675	POSPLADRAFT_ 1143675	FPRL280_ 104_16	yes
FPRL280_ 104_17	POSPLADRAFT_ 1181237	POSPLADRAFT_ 1181237	FPRL280_ 104_17	yes
FPRL280_ 104_18	POSPLADRAFT_ 1181257	POSPLADRAFT_ 1181257	FPRL280_ 104_18	yes
FPRL280_ 104_19	POSPLADRAFT_ 1143187	POSPLADRAFT_ 1143187	FPRL280_ 104_19	yes
FPRL280_ 104_2	POSPLADRAFT_ 1046498	POSPLADRAFT_ 1046498	FPRL280_ 104_2	yes
FPRL280_ 104_2	POSPLADRAFT_ 1046498	POSPLADRAFT_ 1039902	FPRL280_ 104_2	yes
FPRL280_ 104_20	POSPLADRAFT_ 1039899	POSPLADRAFT_ 1039899	FPRL280_ 104_20	yes
FPRL280_ 104_21	POSPLADRAFT_ 1041078	POSPLADRAFT_ 1041078	FPRL280_ 104_21	yes
FPRL280_ 104_22	POSPLADRAFT_ 1039898	POSPLADRAFT_ 1039898	FPRL280_ 104_22	yes
FPRL280_ 104_23	POSPLADRAFT_ 1145732	POSPLADRAFT_ 1145732	FPRL280_ 995_1	no
FPRL280_ 104_24	POSPLADRAFT_ 1062306	POSPLADRAFT_ 1062306	FPRL280_ 1242_1	no
FPRL280_ 104_25	POSPLADRAFT_ 1074394	POSPLADRAFT_ 1074394	FPRL280_ 104_25	yes
FPRL280_ 104_26	POSPLADRAFT_ 1143468	POSPLADRAFT_ 1143468	FPRL280_ 104_26	yes
FPRL280_ 104_3	POSPLADRAFT_ 1142484	POSPLADRAFT_ 1142484	FPRL280_ 104_3	yes
FPRL280_ 104_4	POSPLADRAFT_ 1143568	POSPLADRAFT_ 1143568	FPRL280_ 104_4	yes
FPRL280_ 104_5	POSPLADRAFT_ 1074399	POSPLADRAFT_ 1074399	FPRL280_ 104_5	yes
FPRL280_ 104_5	POSPLADRAFT_ 1074399	POSPLADRAFT_ 1046501	FPRL280_ 104_5	yes
FPRL280_ 104_6	POSPLADRAFT_ 1074391	POSPLADRAFT_ 1074391	FPRL280_ 104_6	yes
FPRL280_ 104_7	POSPLADRAFT_ 1142409	POSPLADRAFT_ 1142409	FPRL280_ 104_7	yes
FPRL280_ 104_8	POSPLADRAFT_ 1143010	POSPLADRAFT_ 1143010	FPRL280_ 104_8	yes
FPRL280_ 104_9	POSPLADRAFT_ 1046495	POSPLADRAFT_ 1046495	FPRL280_ 104_9	yes
FPRL280_ 1040_1	POSPLADRAFT_ 1160435	POSPLADRAFT_ 1160435	FPRL280_ 128_5	no
FPRL280_ 1040_2	POSPLADRAFT_ 1144700	POSPLADRAFT_ 1144700	FPRL280_ 1384_2	no
FPRL280_ 1042_1	POSPLADRAFT_ 1054832	POSPLADRAFT_ 1054832	FPRL280_ 1228_1	no
FPRL280_ 1042_2	POSPLADRAFT_ 1155009	POSPLADRAFT_ 1155009	FPRL280_ 1294_1	no
FPRL280_ 1043_1	POSPLADRAFT_ 1062328	POSPLADRAFT_ 1062328	FPRL280_ 1242_1	no
FPRL280_ 1043_2			FPRL280_ n.d.	no
FPRL280_ 1043_3	POSPLADRAFT_ 1104309	POSPLADRAFT_ 1104309	FPRL280_ 723_2	no
FPRL280_ 1044_1	POSPLADRAFT_ 1134436	POSPLADRAFT_ 1134436	FPRL280_ 411_5	no
FPRL280_ 1044_2	POSPLADRAFT_ 1061757	POSPLADRAFT_ 1061757	FPRL280_ 797_1	no
FPRL280_ 1044_3	POSPLADRAFT_ 1145007	POSPLADRAFT_ 1145007	FPRL280_ 472_3	no
FPRL280_ 1044_4			FPRL280_ n.d.	no
FPRL280_ 1045_1	POSPLADRAFT_ 1136774	POSPLADRAFT_ 1136774	FPRL280_ 723_2	no
FPRL280_ 1045_2	POSPLADRAFT_ 1063417	POSPLADRAFT_ 1063417	FPRL280_ 1770_1	no
FPRL280_ 1045_3			FPRL280_ n.d.	no
FPRL280_ 1046_1	POSPLADRAFT_ 1063742	POSPLADRAFT_ 1063742	FPRL280_ 1046_1	yes
FPRL280_ 1046_2	POSPLADRAFT_ 1162714	POSPLADRAFT_ 1162714	FPRL280_ 922_1	no
FPRL280_ 1047_1	POSPLADRAFT_ 1154057	POSPLADRAFT_ 1154057	FPRL280_ 587_3	no
FPRL280_ 1047_1	POSPLADRAFT_ 1154057	POSPLADRAFT_ 1143906	FPRL280_ 1047_1	yes
FPRL280_ 1047_2	POSPLADRAFT_ 1148604	POSPLADRAFT_ 1148604	FPRL280_ 1047_2	yes
FPRL280_ 1047_3	POSPLADRAFT_ 1158682	POSPLADRAFT_ 1158682	FPRL280_ 17_45	no
FPRL280_ 105_1	POSPLADRAFT_ 1137761	POSPLADRAFT_ 1137761	FPRL280_ 105_1	yes
FPRL280_ 105_10	POSPLADRAFT_ 1032621	POSPLADRAFT_ 1032621	FPRL280_ 105_10	yes
FPRL280_ 105_10	POSPLADRAFT_ 1032621	POSPLADRAFT_ 1032618	FPRL280_ 105_10	yes
FPRL280_ 105_11	POSPLADRAFT_ 1045311	POSPLADRAFT_ 1045311	FPRL280_ 105_11	yes
FPRL280_ 105_12	POSPLADRAFT_ 1045307	POSPLADRAFT_ 1045307	FPRL280_ 105_12	yes
FPRL280_ 105_13	POSPLADRAFT_ 1136678	POSPLADRAFT_ 1136678	FPRL280_ 105_13	yes
FPRL280_ 105_14	POSPLADRAFT_ 1137972	POSPLADRAFT_ 1137972	FPRL280_ 105_14	yes
FPRL280_ 105_15	POSPLADRAFT_ 1065496	POSPLADRAFT_ 1065496	FPRL280_ 105_15	yes
FPRL280_ 105_16	POSPLADRAFT_ 1073807	POSPLADRAFT_ 1073807	FPRL280_ 105_16	yes
FPRL280_ 105_17	POSPLADRAFT_ 1069625	POSPLADRAFT_ 1069625	FPRL280_ 105_17	yes
FPRL280_ 105_18	POSPLADRAFT_ 1045310	POSPLADRAFT_ 1045310	FPRL280_ 105_18	yes
FPRL280_ 105_19	POSPLADRAFT_ 1179833	POSPLADRAFT_ 1179833	FPRL280_ 105_19	yes
FPRL280_ 105_2	POSPLADRAFT_ 1137935	POSPLADRAFT_ 1137935	FPRL280_ 105_2	yes
FPRL280_ 105_20	POSPLADRAFT_ 1137606	POSPLADRAFT_ 1137606	FPRL280_ 105_20	yes
FPRL280_ 105_21	POSPLADRAFT_ 1136725	POSPLADRAFT_ 1136725	FPRL280_ 105_21	yes
FPRL280_ 105_22	POSPLADRAFT_ 1137985	POSPLADRAFT_ 1137985	FPRL280_ 105_22	yes
FPRL280_ 105_23	POSPLADRAFT_ 1065487	POSPLADRAFT_ 1065487	FPRL280_ 105_7	no
FPRL280_ 105_24	POSPLADRAFT_ 1135798	POSPLADRAFT_ 1135798	FPRL280_ 850_1	no
FPRL280_ 105_24	POSPLADRAFT_ 1135798	POSPLADRAFT_ 1127408	FPRL280_ 105_24	yes
FPRL280_ 105_24	POSPLADRAFT_ 1135798	POSPLADRAFT_ 1114806	FPRL280_ 105_24	yes
FPRL280_ 105_25	POSPLADRAFT_ 1179841	POSPLADRAFT_ 1179841	FPRL280_ 105_25	yes
FPRL280_ 105_26	POSPLADRAFT_ 1054805	POSPLADRAFT_ 1054805	FPRL280_ 105_26	yes
FPRL280_ 105_27	POSPLADRAFT_ 1138270	POSPLADRAFT_ 1138270	FPRL280_ 105_27	yes
FPRL280_ 105_28	POSPLADRAFT_ 1131548	POSPLADRAFT_ 1131548	FPRL280_ 582_5	no
FPRL280_ 105_29			FPRL280_ n.d.	no
FPRL280_ 105_3	POSPLADRAFT_ 1073798	POSPLADRAFT_ 1073798	FPRL280_ 105_3	yes
FPRL280_ 105_30	POSPLADRAFT_ 1041078	POSPLADRAFT_ 1041078	FPRL280_ 104_21	no
FPRL280_ 105_4	POSPLADRAFT_ 1069633	POSPLADRAFT_ 1069633	FPRL280_ 105_4	yes
FPRL280_ 105_5	POSPLADRAFT_ 1073800	POSPLADRAFT_ 1073800	FPRL280_ 105_5	yes
FPRL280_ 105_6	POSPLADRAFT_ 1137094	POSPLADRAFT_ 1137094	FPRL280_ 105_6	yes
FPRL280_ 105_7	POSPLADRAFT_ 1065487	POSPLADRAFT_ 1065487	FPRL280_ 105_7	yes
FPRL280_ 105_8	POSPLADRAFT_ 1179826	POSPLADRAFT_ 1179826	FPRL280_ 105_8	yes
FPRL280_ 105_9	POSPLADRAFT_ 1045301	POSPLADRAFT_ 1045301	FPRL280_ 105_9	yes
FPRL280_ 1050_1	POSPLADRAFT_ 1162109	POSPLADRAFT_ 1162109	FPRL280_ 74_25	no
FPRL280_ 1050_2	POSPLADRAFT_ 1139114	POSPLADRAFT_ 1139114	FPRL280_ 121_6	no
FPRL280_ 1052_1	POSPLADRAFT_ 1038349	POSPLADRAFT_ 1038349	FPRL280_ 178_10	no
FPRL280_ 1054_1			FPRL280_ n.d.	no
FPRL280_ 1054_2	POSPLADRAFT_ 1127593	POSPLADRAFT_ 1127593	FPRL280_ 723_2	no
FPRL280_ 1054_3	POSPLADRAFT_ 1042053	POSPLADRAFT_ 1042053	FPRL280_ 1054_3	yes
FPRL280_ 1054_3	POSPLADRAFT_ 1042053	POSPLADRAFT_ 1041861	FPRL280_ 1054_3	yes
FPRL280_ 1054_4	POSPLADRAFT_ 1055692	POSPLADRAFT_ 1055692	FPRL280_ 958_2	no
FPRL280_ 1054_5			FPRL280_ n.d.	no
FPRL280_ 1055_1	POSPLADRAFT_ 1061757	POSPLADRAFT_ 1061757	FPRL280_ 797_1	no
FPRL280_ 1055_2	POSPLADRAFT_ 1138552	POSPLADRAFT_ 1138552	FPRL280_ 995_1	no
FPRL280_ 1055_3			FPRL280_ n.d.	no
FPRL280_ 1056_1	POSPLADRAFT_ 1060595	POSPLADRAFT_ 1060595	FPRL280_ 892_2	no
FPRL280_ 1056_2			FPRL280_ n.d.	no
FPRL280_ 1057_1	POSPLADRAFT_ 1063132	POSPLADRAFT_ 1063132	FPRL280_ 1633_1	no
FPRL280_ 1058_1	POSPLADRAFT_ 1175423	POSPLADRAFT_ 1175423	FPRL280_ 1058_1	yes
FPRL280_ 1058_1	POSPLADRAFT_ 1175423	POSPLADRAFT_ 1050883	FPRL280_ 1058_1	yes
FPRL280_ 1059_1	POSPLADRAFT_ 1151953	POSPLADRAFT_ 1151953	FPRL280_ 953_1	no
FPRL280_ 1059_2	POSPLADRAFT_ 1145007	POSPLADRAFT_ 1145007	FPRL280_ 472_3	no
FPRL280_ 106_1	POSPLADRAFT_ 1154677	POSPLADRAFT_ 1154677	FPRL280_ 106_1	yes
FPRL280_ 106_10	POSPLADRAFT_ 1153790	POSPLADRAFT_ 1153790	FPRL280_ 106_10	yes
FPRL280_ 106_10	POSPLADRAFT_ 1153790	POSPLADRAFT_ 1154199	FPRL280_ 106_10	yes
FPRL280_ 106_11	POSPLADRAFT_ 1060825	POSPLADRAFT_ 1060825	FPRL280_ 106_11	yes
FPRL280_ 106_12	POSPLADRAFT_ 1060826	POSPLADRAFT_ 1060826	FPRL280_ 106_12	yes
FPRL280_ 106_13	POSPLADRAFT_ 1067571	POSPLADRAFT_ 1067571	FPRL280_ 106_13	yes
FPRL280_ 106_14	POSPLADRAFT_ 1153790	POSPLADRAFT_ 1153790	FPRL280_ 106_10	no
FPRL280_ 106_14	POSPLADRAFT_ 1153790	POSPLADRAFT_ 1049531	FPRL280_ 106_14	yes
FPRL280_ 106_15	POSPLADRAFT_ 1049534	POSPLADRAFT_ 1049534	FPRL280_ 106_15	yes
FPRL280_ 106_16	POSPLADRAFT_ 1153722	POSPLADRAFT_ 1153722	FPRL280_ 106_16	yes
FPRL280_ 106_17	POSPLADRAFT_ 1154263	POSPLADRAFT_ 1154263	FPRL280_ 106_17	yes
FPRL280_ 106_18	POSPLADRAFT_ 1060823	POSPLADRAFT_ 1060823	FPRL280_ 106_18	yes
FPRL280_ 106_19	POSPLADRAFT_ 1041412	POSPLADRAFT_ 1041412	FPRL280_ 106_19	yes
FPRL280_ 106_2	POSPLADRAFT_ 1071423	POSPLADRAFT_ 1071423	FPRL280_ 106_2	yes
FPRL280_ 106_20	POSPLADRAFT_ 1153995	POSPLADRAFT_ 1153995	FPRL280_ 106_20	yes
FPRL280_ 106_21	POSPLADRAFT_ 1154607	POSPLADRAFT_ 1154607	FPRL280_ 106_21	yes
FPRL280_ 106_22	POSPLADRAFT_ 1113294	POSPLADRAFT_ 1113294	FPRL280_ 106_22	yes
FPRL280_ 106_23	POSPLADRAFT_ 1041408	POSPLADRAFT_ 1041408	FPRL280_ 106_23	yes
FPRL280_ 106_24	POSPLADRAFT_ 1041414	POSPLADRAFT_ 1041414	FPRL280_ 106_24	yes
FPRL280_ 106_25	POSPLADRAFT_ 1041416	POSPLADRAFT_ 1041416	FPRL280_ 106_25	yes
FPRL280_ 106_26			FPRL280_ n.d.	no
FPRL280_ 106_27	POSPLADRAFT_ 1153947	POSPLADRAFT_ 1153947	FPRL280_ 154_8	no
FPRL280_ 106_28	POSPLADRAFT_ 1041404	POSPLADRAFT_ 1041404	FPRL280_ 106_28	yes
FPRL280_ 106_29	POSPLADRAFT_ 1049542	POSPLADRAFT_ 1049542	FPRL280_ 106_29	yes
FPRL280_ 106_3	POSPLADRAFT_ 1049545	POSPLADRAFT_ 1049545	FPRL280_ 106_3	yes
FPRL280_ 106_30	POSPLADRAFT_ 1153768	POSPLADRAFT_ 1153768	FPRL280_ 967_1	no
FPRL280_ 106_31	POSPLADRAFT_ 1153904	POSPLADRAFT_ 1153904	FPRL280_ 106_1	no
FPRL280_ 106_32			FPRL280_ n.d.	no
FPRL280_ 106_4	POSPLADRAFT_ 1173747	POSPLADRAFT_ 1173747	FPRL280_ 106_4	yes
FPRL280_ 106_5	POSPLADRAFT_ 1173729	POSPLADRAFT_ 1173729	FPRL280_ 106_5	yes
FPRL280_ 106_6	POSPLADRAFT_ 1049532	POSPLADRAFT_ 1049532	FPRL280_ 106_6	yes
FPRL280_ 106_7	POSPLADRAFT_ 1067578	POSPLADRAFT_ 1067578	FPRL280_ 106_7	yes
FPRL280_ 106_8	POSPLADRAFT_ 1185187	POSPLADRAFT_ 1185187	FPRL280_ 106_8	yes
FPRL280_ 106_9	POSPLADRAFT_ 1154447	POSPLADRAFT_ 1154447	FPRL280_ 106_9	yes
FPRL280_ 1060_1	POSPLADRAFT_ 1175427	POSPLADRAFT_ 1175427	FPRL280_ 1060_1	yes
FPRL280_ 1060_1	POSPLADRAFT_ 1175427	POSPLADRAFT_ 1111093	FPRL280_ 1060_1	yes
FPRL280_ 1061_1	POSPLADRAFT_ 1146438	POSPLADRAFT_ 1146438	FPRL280_ 1061_1	yes
FPRL280_ 1062_1	POSPLADRAFT_ 1058729	POSPLADRAFT_ 1058729	FPRL280_ 693_1	no
FPRL280_ 1063_1	POSPLADRAFT_ 1063742	POSPLADRAFT_ 1063742	FPRL280_ 1046_1	no
FPRL280_ 1064_1	POSPLADRAFT_ 1058137	POSPLADRAFT_ 1058137	FPRL280_ 1064_1	yes
FPRL280_ 1064_1	POSPLADRAFT_ 1058137	POSPLADRAFT_ 1099744	FPRL280_ 1064_1	yes
FPRL280_ 1064_1	POSPLADRAFT_ 1058137	POSPLADRAFT_ 1158560	FPRL280_ 1064_1	yes
FPRL280_ 1065_1	POSPLADRAFT_ 1081065	POSPLADRAFT_ 1081065	FPRL280_ 1065_1	yes
FPRL280_ 1066_1	POSPLADRAFT_ 1163096	POSPLADRAFT_ 1163096	FPRL280_ 1066_1	yes
FPRL280_ 1066_1	POSPLADRAFT_ 1163096	POSPLADRAFT_ 1103206	FPRL280_ 1066_1	yes
FPRL280_ 1066_1	POSPLADRAFT_ 1163096	POSPLADRAFT_ 1104213	FPRL280_ 1066_1	yes
FPRL280_ 1066_1	POSPLADRAFT_ 1163096	POSPLADRAFT_ 1112285	FPRL280_ 1066_1	yes
FPRL280_ 1066_1	POSPLADRAFT_ 1163096	POSPLADRAFT_ 1104822	FPRL280_ 1066_1	yes
FPRL280_ 1066_1	POSPLADRAFT_ 1163096	POSPLADRAFT_ 1113623	FPRL280_ 1066_1	yes
FPRL280_ 1066_1	POSPLADRAFT_ 1163096	POSPLADRAFT_ 1108947	FPRL280_ 1066_1	yes
FPRL280_ 1066_1	POSPLADRAFT_ 1163096	POSPLADRAFT_ 1110315	FPRL280_ 1066_1	yes
FPRL280_ 1066_1	POSPLADRAFT_ 1163096	POSPLADRAFT_ 1099466	FPRL280_ 1066_1	yes
FPRL280_ 1066_1	POSPLADRAFT_ 1163096	POSPLADRAFT_ 1107074	FPRL280_ 1066_1	yes
FPRL280_ 1066_1	POSPLADRAFT_ 1163096	POSPLADRAFT_ 1153473	FPRL280_ 1066_1	yes
FPRL280_ 1066_1	POSPLADRAFT_ 1163096	POSPLADRAFT_ 1097802	FPRL280_ 1066_1	yes
FPRL280_ 1066_2	POSPLADRAFT_ 1061757	POSPLADRAFT_ 1061757	FPRL280_ 797_1	no
FPRL280_ 1066_3	POSPLADRAFT_ 1137556	POSPLADRAFT_ 1137556	FPRL280_ 922_1	no
FPRL280_ 1066_3	POSPLADRAFT_ 1137556	POSPLADRAFT_ 1112044	FPRL280_ 1066_3	yes
FPRL280_ 1067_1	POSPLADRAFT_ 1063742	POSPLADRAFT_ 1063742	FPRL280_ 1046_1	no
FPRL280_ 1068_1	POSPLADRAFT_ 1058729	POSPLADRAFT_ 1058729	FPRL280_ 693_1	no
FPRL280_ 1068_2	POSPLADRAFT_ 1061757	POSPLADRAFT_ 1061757	FPRL280_ 797_1	no
FPRL280_ 1068_3	POSPLADRAFT_ 1131401	POSPLADRAFT_ 1131401	FPRL280_ 1429_1	no
FPRL280_ 1069_1	POSPLADRAFT_ 1060461	POSPLADRAFT_ 1060461	FPRL280_ 238_5	no
FPRL280_ 1069_2	POSPLADRAFT_ 1137478	POSPLADRAFT_ 1137478	FPRL280_ 1245_2	no
FPRL280_ 1069_3			FPRL280_ n.d.	no
FPRL280_ 107_1	POSPLADRAFT_ 1056584	POSPLADRAFT_ 1056584	FPRL280_ 107_1	yes
FPRL280_ 107_10	POSPLADRAFT_ 1050866	POSPLADRAFT_ 1050866	FPRL280_ 107_10	yes
FPRL280_ 107_11	POSPLADRAFT_ 1080473	POSPLADRAFT_ 1080473	FPRL280_ 141_13	no
FPRL280_ 107_12	POSPLADRAFT_ 1062888	POSPLADRAFT_ 1062888	FPRL280_ 107_12	yes
FPRL280_ 107_13			FPRL280_ n.d.	no
FPRL280_ 107_14	POSPLADRAFT_ 1043319	POSPLADRAFT_ 1043319	FPRL280_ 107_14	yes
FPRL280_ 107_15	POSPLADRAFT_ 1145007	POSPLADRAFT_ 1145007	FPRL280_ 472_3	no
FPRL280_ 107_16			FPRL280_ n.d.	no
FPRL280_ 107_17			FPRL280_ n.d.	no
FPRL280_ 107_2	POSPLADRAFT_ 1177197	POSPLADRAFT_ 1177197	FPRL280_ 107_2	yes
FPRL280_ 107_3	POSPLADRAFT_ 1177197	POSPLADRAFT_ 1177197	FPRL280_ 107_2	no
FPRL280_ 107_3	POSPLADRAFT_ 1177197	POSPLADRAFT_ 1177199	FPRL280_ 107_3	yes
FPRL280_ 107_4	POSPLADRAFT_ 1043320	POSPLADRAFT_ 1043320	FPRL280_ 107_4	yes
FPRL280_ 107_5	POSPLADRAFT_ 1160737	POSPLADRAFT_ 1160737	FPRL280_ 107_5	yes
FPRL280_ 107_6	POSPLADRAFT_ 1127062	POSPLADRAFT_ 1127062	FPRL280_ 371_1	no
FPRL280_ 107_6	POSPLADRAFT_ 1127062	POSPLADRAFT_ 1160728	FPRL280_ 107_6	yes
FPRL280_ 107_7	POSPLADRAFT_ 1160662	POSPLADRAFT_ 1160662	FPRL280_ 237_6	no
FPRL280_ 107_7	POSPLADRAFT_ 1160662	POSPLADRAFT_ 1129377	FPRL280_ 107_7	yes
FPRL280_ 107_8	POSPLADRAFT_ 1061757	POSPLADRAFT_ 1061757	FPRL280_ 797_1	no
FPRL280_ 107_9	POSPLADRAFT_ 1157542	POSPLADRAFT_ 1157542	FPRL280_ 110_16	no
FPRL280_ 1071_1	POSPLADRAFT_ 1142034	POSPLADRAFT_ 1142034	FPRL280_ 802_2	no
FPRL280_ 1072_1	POSPLADRAFT_ 1150677	POSPLADRAFT_ 1150677	FPRL280_ 69_38	no
FPRL280_ 1072_2	POSPLADRAFT_ 1145808	POSPLADRAFT_ 1145808	FPRL280_ 1473_1	no
FPRL280_ 1073_1	POSPLADRAFT_ 1060999	POSPLADRAFT_ 1060999	FPRL280_ 1826_1	no
FPRL280_ 1073_2	POSPLADRAFT_ 1042083	POSPLADRAFT_ 1042083	FPRL280_ 707_2	no
FPRL280_ 1074_1	POSPLADRAFT_ 1060338	POSPLADRAFT_ 1060338	FPRL280_ 693_1	no
FPRL280_ 1074_2	POSPLADRAFT_ 1145007	POSPLADRAFT_ 1145007	FPRL280_ 472_3	no
FPRL280_ 1074_3	POSPLADRAFT_ 1144138	POSPLADRAFT_ 1144138	FPRL280_ 17_48	no
FPRL280_ 1075_1	POSPLADRAFT_ 1160550	POSPLADRAFT_ 1160550	FPRL280_ 489_2	no
FPRL280_ 1075_2	POSPLADRAFT_ 1157542	POSPLADRAFT_ 1157542	FPRL280_ 110_16	no
FPRL280_ 1075_3			FPRL280_ n.d.	no
FPRL280_ 1076_1	POSPLADRAFT_ 1151441	POSPLADRAFT_ 1151441	FPRL280_ 1570_2	no
FPRL280_ 1076_2			FPRL280_ n.d.	no
FPRL280_ 1077_1	POSPLADRAFT_ 1061757	POSPLADRAFT_ 1061757	FPRL280_ 797_1	no
FPRL280_ 1077_2	POSPLADRAFT_ 1134436	POSPLADRAFT_ 1134436	FPRL280_ 411_5	no
FPRL280_ 1077_3			FPRL280_ n.d.	no
FPRL280_ 1078_1	POSPLADRAFT_ 1103611	POSPLADRAFT_ 1103611	FPRL280_ 1078_1	yes
FPRL280_ 1079_1			FPRL280_ n.d.	no
FPRL280_ 1079_2	POSPLADRAFT_ 1145007	POSPLADRAFT_ 1145007	FPRL280_ 472_3	no
FPRL280_ 1079_3			FPRL280_ n.d.	no
FPRL280_ 108_1	POSPLADRAFT_ 1067646	POSPLADRAFT_ 1067646	FPRL280_ 108_1	yes
FPRL280_ 108_10	POSPLADRAFT_ 1076094	POSPLADRAFT_ 1076094	FPRL280_ 108_10	yes
FPRL280_ 108_11	POSPLADRAFT_ 1049673	POSPLADRAFT_ 1049673	FPRL280_ 108_11	yes
FPRL280_ 108_12	POSPLADRAFT_ 1071490	POSPLADRAFT_ 1071490	FPRL280_ 108_12	yes
FPRL280_ 108_13	POSPLADRAFT_ 1067653	POSPLADRAFT_ 1067653	FPRL280_ 108_13	yes
FPRL280_ 108_14	POSPLADRAFT_ 1173932	POSPLADRAFT_ 1173932	FPRL280_ 108_14	yes
FPRL280_ 108_15	POSPLADRAFT_ 1067652	POSPLADRAFT_ 1067652	FPRL280_ 108_15	yes
FPRL280_ 108_16	POSPLADRAFT_ 1049687	POSPLADRAFT_ 1049687	FPRL280_ 108_16	yes
FPRL280_ 108_17	POSPLADRAFT_ 1154861	POSPLADRAFT_ 1154861	FPRL280_ 108_17	yes
FPRL280_ 108_18	POSPLADRAFT_ 1049690	POSPLADRAFT_ 1049690	FPRL280_ 108_18	yes
FPRL280_ 108_18	POSPLADRAFT_ 1049690	POSPLADRAFT_ 1157348	FPRL280_ 108_18	yes
FPRL280_ 108_19	POSPLADRAFT_ 1076093	POSPLADRAFT_ 1076093	FPRL280_ 108_19	yes
FPRL280_ 108_2	POSPLADRAFT_ 1061023	POSPLADRAFT_ 1061023	FPRL280_ 108_2	yes
FPRL280_ 108_2	POSPLADRAFT_ 1061023	POSPLADRAFT_ 1074392	FPRL280_ 108_2	yes
FPRL280_ 108_20	POSPLADRAFT_ 1173922	POSPLADRAFT_ 1173922	FPRL280_ 108_20	yes
FPRL280_ 108_21			FPRL280_ n.d.	no
FPRL280_ 108_3	POSPLADRAFT_ 1049677	POSPLADRAFT_ 1049677	FPRL280_ 108_3	yes
FPRL280_ 108_4	POSPLADRAFT_ 1061020	POSPLADRAFT_ 1061020	FPRL280_ 108_4	yes
FPRL280_ 108_5	POSPLADRAFT_ 1049676	POSPLADRAFT_ 1049676	FPRL280_ 108_5	yes
FPRL280_ 108_6	POSPLADRAFT_ 1173921	POSPLADRAFT_ 1173921	FPRL280_ 108_6	yes
FPRL280_ 108_7	POSPLADRAFT_ 1036535	POSPLADRAFT_ 1036535	FPRL280_ 108_7	yes
FPRL280_ 108_8	POSPLADRAFT_ 1076080	POSPLADRAFT_ 1076080	FPRL280_ 108_8	yes
FPRL280_ 108_9	POSPLADRAFT_ 1185375	POSPLADRAFT_ 1185375	FPRL280_ 108_9	yes
FPRL280_ 1080_1	POSPLADRAFT_ 1065893	POSPLADRAFT_ 1065893	FPRL280_ 1080_1	yes
FPRL280_ 1082_1			FPRL280_ n.d.	no
FPRL280_ 1083_1	POSPLADRAFT_ 1154668	POSPLADRAFT_ 1154668	FPRL280_ 1083_1	yes
FPRL280_ 1083_1	POSPLADRAFT_ 1154668	POSPLADRAFT_ 1154498	FPRL280_ 1083_1	yes
FPRL280_ 1084_1	POSPLADRAFT_ 1139721	POSPLADRAFT_ 1139721	FPRL280_ 148_3	no
FPRL280_ 1085_1	POSPLADRAFT_ 1060667	POSPLADRAFT_ 1060667	FPRL280_ 1206_1	no
FPRL280_ 1085_2	POSPLADRAFT_ 1158653	POSPLADRAFT_ 1158653	FPRL280_ 1587_1	no
FPRL280_ 1085_3	POSPLADRAFT_ 1132869	POSPLADRAFT_ 1132869	FPRL280_ 1610_2	no
FPRL280_ 1085_4			FPRL280_ n.d.	no
FPRL280_ 1086_1	POSPLADRAFT_ 1142034	POSPLADRAFT_ 1142034	FPRL280_ 802_2	no
FPRL280_ 1087_1	POSPLADRAFT_ 1144700	POSPLADRAFT_ 1144700	FPRL280_ 1384_2	no
FPRL280_ 1087_2	POSPLADRAFT_ 1134436	POSPLADRAFT_ 1134436	FPRL280_ 411_5	no
FPRL280_ 1087_3	POSPLADRAFT_ 1145007	POSPLADRAFT_ 1145007	FPRL280_ 472_3	no
FPRL280_ 1087_4			FPRL280_ n.d.	no
FPRL280_ 1088_1	POSPLADRAFT_ 1154347	POSPLADRAFT_ 1154347	FPRL280_ 1088_1	yes
FPRL280_ 1088_2	POSPLADRAFT_ 1145068	POSPLADRAFT_ 1145068	FPRL280_ 472_3	no
FPRL280_ 1089_1	POSPLADRAFT_ 1138902	POSPLADRAFT_ 1138902	FPRL280_ 638_3	no
FPRL280_ 1089_2	POSPLADRAFT_ 1062972	POSPLADRAFT_ 1062972	FPRL280_ 638_3	no
FPRL280_ 109_1	POSPLADRAFT_ 1182319	POSPLADRAFT_ 1182319	FPRL280_ 109_1	yes
FPRL280_ 109_10	POSPLADRAFT_ 1074855	POSPLADRAFT_ 1074855	FPRL280_ 109_10	yes
FPRL280_ 109_11	POSPLADRAFT_ 1146149	POSPLADRAFT_ 1146149	FPRL280_ 109_11	yes
FPRL280_ 109_12	POSPLADRAFT_ 1146236	POSPLADRAFT_ 1146236	FPRL280_ 109_12	yes
FPRL280_ 109_13	POSPLADRAFT_ 1040377	POSPLADRAFT_ 1040377	FPRL280_ 109_13	yes
FPRL280_ 109_14	POSPLADRAFT_ 1047421	POSPLADRAFT_ 1047421	FPRL280_ 109_14	yes
FPRL280_ 109_15	POSPLADRAFT_ 1034669	POSPLADRAFT_ 1034669	FPRL280_ 109_15	yes
FPRL280_ 109_16	POSPLADRAFT_ 1170892	POSPLADRAFT_ 1170892	FPRL280_ 109_16	yes
FPRL280_ 109_17	POSPLADRAFT_ 1146674	POSPLADRAFT_ 1146674	FPRL280_ 109_17	yes
FPRL280_ 109_18	POSPLADRAFT_ 1058102	POSPLADRAFT_ 1058102	FPRL280_ 109_18	yes
FPRL280_ 109_19	POSPLADRAFT_ 1047423	POSPLADRAFT_ 1047423	FPRL280_ 109_19	yes
FPRL280_ 109_2	POSPLADRAFT_ 1146526	POSPLADRAFT_ 1146526	FPRL280_ 109_2	yes
FPRL280_ 109_20	POSPLADRAFT_ 1146612	POSPLADRAFT_ 1146612	FPRL280_ 109_20	yes
FPRL280_ 109_21	POSPLADRAFT_ 1146341	POSPLADRAFT_ 1146341	FPRL280_ 109_21	yes
FPRL280_ 109_22	POSPLADRAFT_ 1040379	POSPLADRAFT_ 1040379	FPRL280_ 109_22	yes
FPRL280_ 109_23	POSPLADRAFT_ 1040384	POSPLADRAFT_ 1040384	FPRL280_ 109_23	yes
FPRL280_ 109_24	POSPLADRAFT_ 1034654	POSPLADRAFT_ 1034654	FPRL280_ 109_24	yes
FPRL280_ 109_25	POSPLADRAFT_ 1047426	POSPLADRAFT_ 1047426	FPRL280_ 109_25	yes
FPRL280_ 109_26	POSPLADRAFT_ 1182322	POSPLADRAFT_ 1182322	FPRL280_ 109_26	yes
FPRL280_ 109_27	POSPLADRAFT_ 1058089	POSPLADRAFT_ 1058089	FPRL280_ 109_27	yes
FPRL280_ 109_27	POSPLADRAFT_ 1058089	POSPLADRAFT_ 1058088	FPRL280_ 109_27	yes
FPRL280_ 109_28	POSPLADRAFT_ 1058106	POSPLADRAFT_ 1058106	FPRL280_ 109_28	yes
FPRL280_ 109_29	POSPLADRAFT_ 1047427	POSPLADRAFT_ 1047427	FPRL280_ 109_29	yes
FPRL280_ 109_3	POSPLADRAFT_ 1146724	POSPLADRAFT_ 1146724	FPRL280_ 109_3	yes
FPRL280_ 109_30			FPRL280_ n.d.	no
FPRL280_ 109_4	POSPLADRAFT_ 1182328	POSPLADRAFT_ 1182328	FPRL280_ 109_4	yes
FPRL280_ 109_5	POSPLADRAFT_ 1070517	POSPLADRAFT_ 1070517	FPRL280_ 109_5	yes
FPRL280_ 109_6	POSPLADRAFT_ 1058111	POSPLADRAFT_ 1058111	FPRL280_ 70_5	no
FPRL280_ 109_7	POSPLADRAFT_ 1146647	POSPLADRAFT_ 1146647	FPRL280_ 109_7	yes
FPRL280_ 109_8	POSPLADRAFT_ 1182315	POSPLADRAFT_ 1182315	FPRL280_ 109_8	yes
FPRL280_ 109_9	POSPLADRAFT_ 1047424	POSPLADRAFT_ 1047424	FPRL280_ 109_9	yes
FPRL280_ 1090_1			FPRL280_ n.d.	no
FPRL280_ 1092_1	POSPLADRAFT_ 1160435	POSPLADRAFT_ 1160435	FPRL280_ 128_5	no
FPRL280_ 1093_1	POSPLADRAFT_ 1055731	POSPLADRAFT_ 1055731	FPRL280_ 1425_1	no
FPRL280_ 1093_2	POSPLADRAFT_ 1040083	POSPLADRAFT_ 1040083	FPRL280_ 707_2	no
FPRL280_ 1094_1	POSPLADRAFT_ 1172219	POSPLADRAFT_ 1172219	FPRL280_ 45_1	no
FPRL280_ 1095_1	POSPLADRAFT_ 1134436	POSPLADRAFT_ 1134436	FPRL280_ 411_5	no
FPRL280_ 1095_2			FPRL280_ n.d.	no
FPRL280_ 1095_3			FPRL280_ n.d.	no
FPRL280_ 1096_1	POSPLADRAFT_ 1151953	POSPLADRAFT_ 1151953	FPRL280_ 953_1	no
FPRL280_ 1096_2	POSPLADRAFT_ 1144700	POSPLADRAFT_ 1144700	FPRL280_ 1384_2	no
FPRL280_ 1097_1	POSPLADRAFT_ 1055731	POSPLADRAFT_ 1055731	FPRL280_ 1425_1	no
FPRL280_ 1097_2	POSPLADRAFT_ 1042083	POSPLADRAFT_ 1042083	FPRL280_ 707_2	no
FPRL280_ 1098_1	POSPLADRAFT_ 1134436	POSPLADRAFT_ 1134436	FPRL280_ 411_5	no
FPRL280_ 1099_1	POSPLADRAFT_ 1134436	POSPLADRAFT_ 1134436	FPRL280_ 411_5	no
FPRL280_ 1099_2			FPRL280_ n.d.	no
FPRL280_ 11_1	POSPLADRAFT_ 1177702	POSPLADRAFT_ 1177702	FPRL280_ 11_1	yes
FPRL280_ 11_1	POSPLADRAFT_ 1177702	POSPLADRAFT_ 1149125	FPRL280_ 11_1	yes
FPRL280_ 11_10	POSPLADRAFT_ 1132430	POSPLADRAFT_ 1132430	FPRL280_ 11_10	yes
FPRL280_ 11_100	POSPLADRAFT_ 1053018	POSPLADRAFT_ 1053018	FPRL280_ 11_100	yes
FPRL280_ 11_101	POSPLADRAFT_ 1132950	POSPLADRAFT_ 1132950	FPRL280_ 11_101	yes
FPRL280_ 11_102	POSPLADRAFT_ 1038585	POSPLADRAFT_ 1038585	FPRL280_ 11_102	yes
FPRL280_ 11_103	POSPLADRAFT_ 1131462	POSPLADRAFT_ 1131462	FPRL280_ 11_103	yes
FPRL280_ 11_104	POSPLADRAFT_ 1043806	POSPLADRAFT_ 1043806	FPRL280_ 11_104	yes
FPRL280_ 11_105	POSPLADRAFT_ 1133513	POSPLADRAFT_ 1133513	FPRL280_ 11_105	yes
FPRL280_ 11_106	POSPLADRAFT_ 1043814	POSPLADRAFT_ 1043814	FPRL280_ 11_106	yes
FPRL280_ 11_107	POSPLADRAFT_ 1132101	POSPLADRAFT_ 1132101	FPRL280_ 11_107	yes
FPRL280_ 11_108	POSPLADRAFT_ 1038593	POSPLADRAFT_ 1038593	FPRL280_ 11_108	yes
FPRL280_ 11_11	POSPLADRAFT_ 1068950	POSPLADRAFT_ 1068950	FPRL280_ 11_11	yes
FPRL280_ 11_11	POSPLADRAFT_ 1068950	POSPLADRAFT_ 1131102	FPRL280_ 11_11	yes
FPRL280_ 11_12	POSPLADRAFT_ 1064677	POSPLADRAFT_ 1064677	FPRL280_ 11_12	yes
FPRL280_ 11_13	POSPLADRAFT_ 1052954	POSPLADRAFT_ 1052954	FPRL280_ 11_13	yes
FPRL280_ 11_14	POSPLADRAFT_ 1131046	POSPLADRAFT_ 1131046	FPRL280_ 11_14	yes
FPRL280_ 11_15	POSPLADRAFT_ 1135146	POSPLADRAFT_ 1135146	FPRL280_ 3_148	no
FPRL280_ 11_16	POSPLADRAFT_ 1038570	POSPLADRAFT_ 1038570	FPRL280_ 11_16	yes
FPRL280_ 11_17	POSPLADRAFT_ 1177697	POSPLADRAFT_ 1177697	FPRL280_ 11_17	yes
FPRL280_ 11_18	POSPLADRAFT_ 1177689	POSPLADRAFT_ 1177689	FPRL280_ 11_18	yes
FPRL280_ 11_19	POSPLADRAFT_ 1038561	POSPLADRAFT_ 1038561	FPRL280_ 11_19	yes
FPRL280_ 11_2	POSPLADRAFT_ 1043724	POSPLADRAFT_ 1043724	FPRL280_ 11_2	yes
FPRL280_ 11_20	POSPLADRAFT_ 1043742	POSPLADRAFT_ 1043742	FPRL280_ 11_20	yes
FPRL280_ 11_21	POSPLADRAFT_ 1132996	POSPLADRAFT_ 1132996	FPRL280_ 11_21	yes
FPRL280_ 11_22	POSPLADRAFT_ 1132006	POSPLADRAFT_ 1132006	FPRL280_ 11_22	yes
FPRL280_ 11_23	POSPLADRAFT_ 1166228	POSPLADRAFT_ 1166228	FPRL280_ 11_23	yes
FPRL280_ 11_24	POSPLADRAFT_ 1177711	POSPLADRAFT_ 1177711	FPRL280_ 11_24	yes
FPRL280_ 11_25			FPRL280_ n.d.	no
FPRL280_ 11_26	POSPLADRAFT_ 1043737	POSPLADRAFT_ 1043737	FPRL280_ 11_26	yes
FPRL280_ 11_27	POSPLADRAFT_ 1038564	POSPLADRAFT_ 1038564	FPRL280_ 11_27	yes
FPRL280_ 11_28	POSPLADRAFT_ 1131853	POSPLADRAFT_ 1131853	FPRL280_ 11_28	yes
FPRL280_ 11_29	POSPLADRAFT_ 1043730	POSPLADRAFT_ 1043730	FPRL280_ 11_29	yes
FPRL280_ 11_3	POSPLADRAFT_ 1064673	POSPLADRAFT_ 1064673	FPRL280_ 11_3	yes
FPRL280_ 11_30	POSPLADRAFT_ 1031354	POSPLADRAFT_ 1031354	FPRL280_ 11_30	yes
FPRL280_ 11_31	POSPLADRAFT_ 1043721	POSPLADRAFT_ 1043721	FPRL280_ 11_31	yes
FPRL280_ 11_32	POSPLADRAFT_ 1038569	POSPLADRAFT_ 1038569	FPRL280_ 11_32	yes
FPRL280_ 11_33	POSPLADRAFT_ 1064701	POSPLADRAFT_ 1064701	FPRL280_ 11_33	yes
FPRL280_ 11_34	POSPLADRAFT_ 1177741	POSPLADRAFT_ 1177741	FPRL280_ 11_34	yes
FPRL280_ 11_35	POSPLADRAFT_ 1177784	POSPLADRAFT_ 1177784	FPRL280_ 11_35	yes
FPRL280_ 11_36	POSPLADRAFT_ 1132244	POSPLADRAFT_ 1132244	FPRL280_ 11_36	yes
FPRL280_ 11_37	POSPLADRAFT_ 1177733	POSPLADRAFT_ 1177733	FPRL280_ 11_37	yes
FPRL280_ 11_38	POSPLADRAFT_ 1043769	POSPLADRAFT_ 1043769	FPRL280_ 11_38	yes
FPRL280_ 11_39	POSPLADRAFT_ 1043779	POSPLADRAFT_ 1043779	FPRL280_ 11_39	yes
FPRL280_ 11_4	POSPLADRAFT_ 1064664	POSPLADRAFT_ 1064664	FPRL280_ 11_4	yes
FPRL280_ 11_40	POSPLADRAFT_ 1177757	POSPLADRAFT_ 1177757	FPRL280_ 11_40	yes
FPRL280_ 11_41	POSPLADRAFT_ 1043780	POSPLADRAFT_ 1043780	FPRL280_ 11_41	yes
FPRL280_ 11_42	POSPLADRAFT_ 1043764	POSPLADRAFT_ 1043764	FPRL280_ 11_42	yes
FPRL280_ 11_43	POSPLADRAFT_ 1131535	POSPLADRAFT_ 1131535	FPRL280_ 11_43	yes
FPRL280_ 11_44	POSPLADRAFT_ 1064684	POSPLADRAFT_ 1064684	FPRL280_ 11_44	yes
FPRL280_ 11_45	POSPLADRAFT_ 1166287	POSPLADRAFT_ 1166287	FPRL280_ 11_45	yes
FPRL280_ 11_46	POSPLADRAFT_ 1031373	POSPLADRAFT_ 1031373	FPRL280_ 11_46	yes
FPRL280_ 11_47	POSPLADRAFT_ 1177780	POSPLADRAFT_ 1177780	FPRL280_ 11_47	yes
FPRL280_ 11_48	POSPLADRAFT_ 1072965	POSPLADRAFT_ 1072965	FPRL280_ 11_48	yes
FPRL280_ 11_49	POSPLADRAFT_ 1131656	POSPLADRAFT_ 1131656	FPRL280_ 11_49	yes
FPRL280_ 11_5	POSPLADRAFT_ 1072945	POSPLADRAFT_ 1072945	FPRL280_ 11_5	yes
FPRL280_ 11_5	POSPLADRAFT_ 1072945	POSPLADRAFT_ 1060187	FPRL280_ 11_5	yes
FPRL280_ 11_50	POSPLADRAFT_ 1177724	POSPLADRAFT_ 1177724	FPRL280_ 11_50	yes
FPRL280_ 11_51	POSPLADRAFT_ 1131423	POSPLADRAFT_ 1131423	FPRL280_ 11_51	yes
FPRL280_ 11_52	POSPLADRAFT_ 1038579	POSPLADRAFT_ 1038579	FPRL280_ 11_52	yes
FPRL280_ 11_53	POSPLADRAFT_ 1177763	POSPLADRAFT_ 1177763	FPRL280_ 11_53	yes
FPRL280_ 11_54	POSPLADRAFT_ 1132476	POSPLADRAFT_ 1132476	FPRL280_ 11_54	yes
FPRL280_ 11_55	POSPLADRAFT_ 1177761	POSPLADRAFT_ 1177761	FPRL280_ 11_55	yes
FPRL280_ 11_56	POSPLADRAFT_ 1131844	POSPLADRAFT_ 1131844	FPRL280_ 11_56	yes
FPRL280_ 11_57	POSPLADRAFT_ 1043770	POSPLADRAFT_ 1043770	FPRL280_ 11_57	yes
FPRL280_ 11_58	POSPLADRAFT_ 1072969	POSPLADRAFT_ 1072969	FPRL280_ 11_58	yes
FPRL280_ 11_59	POSPLADRAFT_ 1072973	POSPLADRAFT_ 1072973	FPRL280_ 11_59	yes
FPRL280_ 11_6	POSPLADRAFT_ 1052943	POSPLADRAFT_ 1052943	FPRL280_ 11_6	yes
FPRL280_ 11_60	POSPLADRAFT_ 1130776	POSPLADRAFT_ 1130776	FPRL280_ 11_60	yes
FPRL280_ 11_61	POSPLADRAFT_ 1132282	POSPLADRAFT_ 1132282	FPRL280_ 11_61	yes
FPRL280_ 11_62	POSPLADRAFT_ 1052960	POSPLADRAFT_ 1052960	FPRL280_ 11_62	yes
FPRL280_ 11_63	POSPLADRAFT_ 1133383	POSPLADRAFT_ 1133383	FPRL280_ 124_18	no
FPRL280_ 11_64	POSPLADRAFT_ 1133401	POSPLADRAFT_ 1133401	FPRL280_ 11_64	yes
FPRL280_ 11_65	POSPLADRAFT_ 1177769	POSPLADRAFT_ 1177769	FPRL280_ 11_65	yes
FPRL280_ 11_66	POSPLADRAFT_ 1131156	POSPLADRAFT_ 1131156	FPRL280_ 11_66	yes
FPRL280_ 11_67	POSPLADRAFT_ 1131356	POSPLADRAFT_ 1131356	FPRL280_ 11_67	yes
FPRL280_ 11_68	POSPLADRAFT_ 1052976	POSPLADRAFT_ 1052976	FPRL280_ 11_68	yes
FPRL280_ 11_69	POSPLADRAFT_ 1166328	POSPLADRAFT_ 1166328	FPRL280_ 11_69	yes
FPRL280_ 11_7	POSPLADRAFT_ 1064675	POSPLADRAFT_ 1064675	FPRL280_ 11_7	yes
FPRL280_ 11_70	POSPLADRAFT_ 1109155	POSPLADRAFT_ 1109155	FPRL280_ 11_70	yes
FPRL280_ 11_71	POSPLADRAFT_ 1132901	POSPLADRAFT_ 1132901	FPRL280_ 11_71	yes
FPRL280_ 11_72	POSPLADRAFT_ 1131499	POSPLADRAFT_ 1131499	FPRL280_ 11_72	yes
FPRL280_ 11_73	POSPLADRAFT_ 1053004	POSPLADRAFT_ 1053004	FPRL280_ 11_73	yes
FPRL280_ 11_74	POSPLADRAFT_ 1133525	POSPLADRAFT_ 1133525	FPRL280_ 11_74	yes
FPRL280_ 11_75	POSPLADRAFT_ 1133350	POSPLADRAFT_ 1133350	FPRL280_ 11_75	yes
FPRL280_ 11_76	POSPLADRAFT_ 1043784	POSPLADRAFT_ 1043784	FPRL280_ 11_76	yes
FPRL280_ 11_77	POSPLADRAFT_ 1177816	POSPLADRAFT_ 1177816	FPRL280_ 11_77	yes
FPRL280_ 11_78	POSPLADRAFT_ 1053008	POSPLADRAFT_ 1053008	FPRL280_ 11_78	yes
FPRL280_ 11_79	POSPLADRAFT_ 1133342	POSPLADRAFT_ 1133342	FPRL280_ 11_79	yes
FPRL280_ 11_8	POSPLADRAFT_ 1064663	POSPLADRAFT_ 1064663	FPRL280_ 11_8	yes
FPRL280_ 11_80	POSPLADRAFT_ 1177828	POSPLADRAFT_ 1177828	FPRL280_ 11_80	yes
FPRL280_ 11_81	POSPLADRAFT_ 1166357	POSPLADRAFT_ 1166357	FPRL280_ 11_81	yes
FPRL280_ 11_82	POSPLADRAFT_ 1043794	POSPLADRAFT_ 1043794	FPRL280_ 11_82	yes
FPRL280_ 11_83	POSPLADRAFT_ 1053015	POSPLADRAFT_ 1053015	FPRL280_ 11_83	yes
FPRL280_ 11_84	POSPLADRAFT_ 1131264	POSPLADRAFT_ 1131264	FPRL280_ 11_84	yes
FPRL280_ 11_85	POSPLADRAFT_ 1053021	POSPLADRAFT_ 1053021	FPRL280_ 11_85	yes
FPRL280_ 11_85	POSPLADRAFT_ 1053021	POSPLADRAFT_ 1132929	FPRL280_ 11_85	yes
FPRL280_ 11_86	POSPLADRAFT_ 1131516	POSPLADRAFT_ 1131516	FPRL280_ 11_86	yes
FPRL280_ 11_87	POSPLADRAFT_ 1133090	POSPLADRAFT_ 1133090	FPRL280_ 11_87	yes
FPRL280_ 11_88	POSPLADRAFT_ 1082966	POSPLADRAFT_ 1082966	FPRL280_ 11_88	yes
FPRL280_ 11_89	POSPLADRAFT_ 1130998	POSPLADRAFT_ 1130998	FPRL280_ 11_89	yes
FPRL280_ 11_9	POSPLADRAFT_ 1133399	POSPLADRAFT_ 1133399	FPRL280_ 11_9	yes
FPRL280_ 11_90	POSPLADRAFT_ 1166339	POSPLADRAFT_ 1166339	FPRL280_ 11_90	yes
FPRL280_ 11_91	POSPLADRAFT_ 1101630	POSPLADRAFT_ 1101630	FPRL280_ 11_91	yes
FPRL280_ 11_92	POSPLADRAFT_ 1166348	POSPLADRAFT_ 1166348	FPRL280_ 11_92	yes
FPRL280_ 11_93	POSPLADRAFT_ 1177829	POSPLADRAFT_ 1177829	FPRL280_ 11_93	yes
FPRL280_ 11_94	POSPLADRAFT_ 1031393	POSPLADRAFT_ 1031393	FPRL280_ 11_94	yes
FPRL280_ 11_95	POSPLADRAFT_ 1132870	POSPLADRAFT_ 1132870	FPRL280_ 11_95	yes
FPRL280_ 11_96	POSPLADRAFT_ 1131276	POSPLADRAFT_ 1131276	FPRL280_ 11_96	yes
FPRL280_ 11_97	POSPLADRAFT_ 1133296	POSPLADRAFT_ 1133296	FPRL280_ 11_97	yes
FPRL280_ 11_98	POSPLADRAFT_ 1064713	POSPLADRAFT_ 1064713	FPRL280_ 11_98	yes
FPRL280_ 11_99	POSPLADRAFT_ 1038596	POSPLADRAFT_ 1038596	FPRL280_ 11_99	yes
FPRL280_ 110_1	POSPLADRAFT_ 1050231	POSPLADRAFT_ 1050231	FPRL280_ 110_1	yes
FPRL280_ 110_10	POSPLADRAFT_ 1050237	POSPLADRAFT_ 1050237	FPRL280_ 110_10	yes
FPRL280_ 110_11	POSPLADRAFT_ 1076387	POSPLADRAFT_ 1076387	FPRL280_ 110_11	yes
FPRL280_ 110_12	POSPLADRAFT_ 1050239	POSPLADRAFT_ 1050239	FPRL280_ 110_12	yes
FPRL280_ 110_13	POSPLADRAFT_ 1041734	POSPLADRAFT_ 1041734	FPRL280_ 110_13	yes
FPRL280_ 110_13	POSPLADRAFT_ 1041734	POSPLADRAFT_ 1161680	FPRL280_ 110_13	yes
FPRL280_ 110_13	POSPLADRAFT_ 1041734	POSPLADRAFT_ 1157558	FPRL280_ 110_13	yes
FPRL280_ 110_13	POSPLADRAFT_ 1041734	POSPLADRAFT_ 1157791	FPRL280_ 110_13	yes
FPRL280_ 110_13	POSPLADRAFT_ 1041734	POSPLADRAFT_ 1157386	FPRL280_ 110_13	yes
FPRL280_ 110_13	POSPLADRAFT_ 1041734	POSPLADRAFT_ 1100598	FPRL280_ 110_13	yes
FPRL280_ 110_14	POSPLADRAFT_ 1186096	POSPLADRAFT_ 1186096	FPRL280_ 110_14	yes
FPRL280_ 110_15	POSPLADRAFT_ 1050243	POSPLADRAFT_ 1050243	FPRL280_ 110_15	yes
FPRL280_ 110_16	POSPLADRAFT_ 1157542	POSPLADRAFT_ 1157542	FPRL280_ 110_16	yes
FPRL280_ 110_17	POSPLADRAFT_ 1041735	POSPLADRAFT_ 1041735	FPRL280_ 110_17	yes
FPRL280_ 110_18	POSPLADRAFT_ 1041730	POSPLADRAFT_ 1041730	FPRL280_ 110_18	yes
FPRL280_ 110_19	POSPLADRAFT_ 1174658	POSPLADRAFT_ 1174658	FPRL280_ 110_19	yes
FPRL280_ 110_2	POSPLADRAFT_ 1157336	POSPLADRAFT_ 1157336	FPRL280_ 110_2	yes
FPRL280_ 110_20	POSPLADRAFT_ 1157418	POSPLADRAFT_ 1157418	FPRL280_ 110_20	yes
FPRL280_ 110_21	POSPLADRAFT_ 1157525	POSPLADRAFT_ 1157525	FPRL280_ 110_21	yes
FPRL280_ 110_22	POSPLADRAFT_ 1081891	POSPLADRAFT_ 1081891	FPRL280_ 110_22	yes
FPRL280_ 110_23	POSPLADRAFT_ 1061878	POSPLADRAFT_ 1061878	FPRL280_ 110_23	yes
FPRL280_ 110_3	POSPLADRAFT_ 1076380	POSPLADRAFT_ 1076380	FPRL280_ 110_3	yes
FPRL280_ 110_4	POSPLADRAFT_ 1061876	POSPLADRAFT_ 1061876	FPRL280_ 110_4	yes
FPRL280_ 110_5	POSPLADRAFT_ 1050225	POSPLADRAFT_ 1050225	FPRL280_ 110_5	yes
FPRL280_ 110_6	POSPLADRAFT_ 1067922	POSPLADRAFT_ 1067922	FPRL280_ 110_6	yes
FPRL280_ 110_7	POSPLADRAFT_ 1061894	POSPLADRAFT_ 1061894	FPRL280_ 110_7	yes
FPRL280_ 110_8	POSPLADRAFT_ 1174670	POSPLADRAFT_ 1174670	FPRL280_ 110_8	yes
FPRL280_ 110_9	POSPLADRAFT_ 1157293	POSPLADRAFT_ 1157293	FPRL280_ 110_9	yes
FPRL280_ 1100_1	POSPLADRAFT_ 1063742	POSPLADRAFT_ 1063742	FPRL280_ 1046_1	no
FPRL280_ 1101_1	POSPLADRAFT_ 1061757	POSPLADRAFT_ 1061757	FPRL280_ 797_1	no
FPRL280_ 1101_2	POSPLADRAFT_ 1151441	POSPLADRAFT_ 1151441	FPRL280_ 1570_2	no
FPRL280_ 1101_3			FPRL280_ n.d.	no
FPRL280_ 1103_1	POSPLADRAFT_ 1146365	POSPLADRAFT_ 1146365	FPRL280_ 1103_1	yes
FPRL280_ 1103_1	POSPLADRAFT_ 1146365	POSPLADRAFT_ 1040254	FPRL280_ 1103_1	yes
FPRL280_ 1103_1	POSPLADRAFT_ 1146365	POSPLADRAFT_ 1146962	FPRL280_ 1103_1	yes
FPRL280_ 1104_1	POSPLADRAFT_ 1153926	POSPLADRAFT_ 1153926	FPRL280_ 843_1	no
FPRL280_ 1106_1	POSPLADRAFT_ 1057225	POSPLADRAFT_ 1057225	FPRL280_ 1520_1	no
FPRL280_ 1106_2	POSPLADRAFT_ 1153815	POSPLADRAFT_ 1153815	FPRL280_ 188_19	no
FPRL280_ 1107_1	POSPLADRAFT_ 1062682	POSPLADRAFT_ 1062682	FPRL280_ 1107_1	yes
FPRL280_ 1107_2			FPRL280_ n.d.	no
FPRL280_ 1108_1	POSPLADRAFT_ 1155186	POSPLADRAFT_ 1155186	FPRL280_ 1108_1	yes
FPRL280_ 1108_1	POSPLADRAFT_ 1155186	POSPLADRAFT_ 1130960	FPRL280_ 1108_1	yes
FPRL280_ 1109_1	POSPLADRAFT_ 1060461	POSPLADRAFT_ 1060461	FPRL280_ 238_5	no
FPRL280_ 1109_2	POSPLADRAFT_ 1144700	POSPLADRAFT_ 1144700	FPRL280_ 1384_2	no
FPRL280_ 111_1	POSPLADRAFT_ 1133849	POSPLADRAFT_ 1133849	FPRL280_ 111_1	yes
FPRL280_ 111_10	POSPLADRAFT_ 1136344	POSPLADRAFT_ 1136344	FPRL280_ 111_10	yes
FPRL280_ 111_11	POSPLADRAFT_ 1073464	POSPLADRAFT_ 1073464	FPRL280_ 111_11	yes
FPRL280_ 111_12	POSPLADRAFT_ 1133682	POSPLADRAFT_ 1133682	FPRL280_ 111_12	yes
FPRL280_ 111_13	POSPLADRAFT_ 1054096	POSPLADRAFT_ 1054096	FPRL280_ 111_13	yes
FPRL280_ 111_14	POSPLADRAFT_ 1135178	POSPLADRAFT_ 1135178	FPRL280_ 111_14	yes
FPRL280_ 111_15	POSPLADRAFT_ 1133742	POSPLADRAFT_ 1133742	FPRL280_ 111_15	yes
FPRL280_ 111_16	POSPLADRAFT_ 1133995	POSPLADRAFT_ 1133995	FPRL280_ 111_16	yes
FPRL280_ 111_17	POSPLADRAFT_ 1069363	POSPLADRAFT_ 1069363	FPRL280_ 111_17	yes
FPRL280_ 111_18	POSPLADRAFT_ 1179016	POSPLADRAFT_ 1179016	FPRL280_ 111_18	yes
FPRL280_ 111_19	POSPLADRAFT_ 1065201	POSPLADRAFT_ 1065201	FPRL280_ 111_19	yes
FPRL280_ 111_2	POSPLADRAFT_ 1135526	POSPLADRAFT_ 1135526	FPRL280_ 111_2	yes
FPRL280_ 111_20	POSPLADRAFT_ 1044728	POSPLADRAFT_ 1044728	FPRL280_ 111_20	yes
FPRL280_ 111_21	POSPLADRAFT_ 1179022	POSPLADRAFT_ 1179022	FPRL280_ 111_21	yes
FPRL280_ 111_22	POSPLADRAFT_ 1167584	POSPLADRAFT_ 1167584	FPRL280_ 111_22	yes
FPRL280_ 111_23	POSPLADRAFT_ 1044734	POSPLADRAFT_ 1044734	FPRL280_ 111_23	yes
FPRL280_ 111_24	POSPLADRAFT_ 1065193	POSPLADRAFT_ 1065193	FPRL280_ 111_24	yes
FPRL280_ 111_25	POSPLADRAFT_ 1134727	POSPLADRAFT_ 1134727	FPRL280_ 117_18	no
FPRL280_ 111_26	POSPLADRAFT_ 1069371	POSPLADRAFT_ 1069371	FPRL280_ 111_26	yes
FPRL280_ 111_27	POSPLADRAFT_ 1032137	POSPLADRAFT_ 1032137	FPRL280_ 111_27	yes
FPRL280_ 111_28	POSPLADRAFT_ 1063604	POSPLADRAFT_ 1063604	FPRL280_ 111_28	yes
FPRL280_ 111_29	POSPLADRAFT_ 1044721	POSPLADRAFT_ 1044721	FPRL280_ 111_29	yes
FPRL280_ 111_3	POSPLADRAFT_ 1134989	POSPLADRAFT_ 1134989	FPRL280_ 111_3	yes
FPRL280_ 111_3	POSPLADRAFT_ 1134989	POSPLADRAFT_ 1044000	FPRL280_ 111_3	yes
FPRL280_ 111_30	POSPLADRAFT_ 1142927	POSPLADRAFT_ 1142927	FPRL280_ 420_8	no
FPRL280_ 111_31			FPRL280_ n.d.	no
FPRL280_ 111_4	POSPLADRAFT_ 1179030	POSPLADRAFT_ 1179030	FPRL280_ 111_4	yes
FPRL280_ 111_5	POSPLADRAFT_ 1135105	POSPLADRAFT_ 1135105	FPRL280_ 111_5	yes
FPRL280_ 111_5	POSPLADRAFT_ 1135105	POSPLADRAFT_ 1044436	FPRL280_ 111_5	yes
FPRL280_ 111_5	POSPLADRAFT_ 1135105	POSPLADRAFT_ 1045478	FPRL280_ 111_5	yes
FPRL280_ 111_6	POSPLADRAFT_ 1135081	POSPLADRAFT_ 1135081	FPRL280_ 111_6	yes
FPRL280_ 111_7	POSPLADRAFT_ 1135970	POSPLADRAFT_ 1135970	FPRL280_ 111_7	yes
FPRL280_ 111_8	POSPLADRAFT_ 1134019	POSPLADRAFT_ 1134019	FPRL280_ 111_8	yes
FPRL280_ 111_9	POSPLADRAFT_ 1054098	POSPLADRAFT_ 1054098	FPRL280_ 111_9	yes
FPRL280_ 1110_1	POSPLADRAFT_ 1061757	POSPLADRAFT_ 1061757	FPRL280_ 797_1	no
FPRL280_ 1110_2	POSPLADRAFT_ 1162436	POSPLADRAFT_ 1162436	FPRL280_ 188_17	no
FPRL280_ 1111_1	POSPLADRAFT_ 1055727	POSPLADRAFT_ 1055727	FPRL280_ 128_5	no
FPRL280_ 1111_1	POSPLADRAFT_ 1055727	POSPLADRAFT_ 1138288	FPRL280_ 1111_1	yes
FPRL280_ 1111_1	POSPLADRAFT_ 1055727	POSPLADRAFT_ 1103791	FPRL280_ 1111_1	yes
FPRL280_ 1111_1	POSPLADRAFT_ 1055727	POSPLADRAFT_ 1163944	FPRL280_ 1111_1	yes
FPRL280_ 1111_1	POSPLADRAFT_ 1055727	POSPLADRAFT_ 1116513	FPRL280_ 1111_1	yes
FPRL280_ 1111_1	POSPLADRAFT_ 1055727	POSPLADRAFT_ 1108340	FPRL280_ 1111_1	yes
FPRL280_ 1111_2			FPRL280_ n.d.	no
FPRL280_ 1111_3	POSPLADRAFT_ 1160356	POSPLADRAFT_ 1160356	FPRL280_ 1237_1	no
FPRL280_ 1111_4			FPRL280_ n.d.	no
FPRL280_ 1112_1			FPRL280_ n.d.	no
FPRL280_ 1112_2			FPRL280_ n.d.	no
FPRL280_ 1112_3			FPRL280_ n.d.	no
FPRL280_ 1114_1	POSPLADRAFT_ 1141194	POSPLADRAFT_ 1141194	FPRL280_ 128_5	no
FPRL280_ 1115_1			FPRL280_ n.d.	no
FPRL280_ 1119_1	POSPLADRAFT_ 1145007	POSPLADRAFT_ 1145007	FPRL280_ 472_3	no
FPRL280_ 1119_2			FPRL280_ n.d.	no
FPRL280_ 112_1	POSPLADRAFT_ 1158413	POSPLADRAFT_ 1158413	FPRL280_ 112_1	yes
FPRL280_ 112_1	POSPLADRAFT_ 1158413	POSPLADRAFT_ 1158054	FPRL280_ 112_1	yes
FPRL280_ 112_10	POSPLADRAFT_ 1050342	POSPLADRAFT_ 1050342	FPRL280_ 112_10	yes
FPRL280_ 112_11	POSPLADRAFT_ 1157951	POSPLADRAFT_ 1157951	FPRL280_ 16_1	no
FPRL280_ 112_12	POSPLADRAFT_ 1050335	POSPLADRAFT_ 1050335	FPRL280_ 112_12	yes
FPRL280_ 112_13	POSPLADRAFT_ 1158398	POSPLADRAFT_ 1158398	FPRL280_ 112_13	yes
FPRL280_ 112_14			FPRL280_ n.d.	no
FPRL280_ 112_15	POSPLADRAFT_ 1158046	POSPLADRAFT_ 1158046	FPRL280_ 112_15	yes
FPRL280_ 112_16	POSPLADRAFT_ 1157851	POSPLADRAFT_ 1157851	FPRL280_ 112_1	no
FPRL280_ 112_17	POSPLADRAFT_ 1158064	POSPLADRAFT_ 1158064	FPRL280_ 112_17	yes
FPRL280_ 112_18	POSPLADRAFT_ 1157951	POSPLADRAFT_ 1157951	FPRL280_ 16_1	no
FPRL280_ 112_19	POSPLADRAFT_ 1145828	POSPLADRAFT_ 1145828	FPRL280_ 112_19	yes
FPRL280_ 112_19	POSPLADRAFT_ 1145828	POSPLADRAFT_ 1050343	FPRL280_ 112_19	yes
FPRL280_ 112_2	POSPLADRAFT_ 1050334	POSPLADRAFT_ 1050334	FPRL280_ 112_2	yes
FPRL280_ 112_20	POSPLADRAFT_ 1041794	POSPLADRAFT_ 1041794	FPRL280_ 314_2	no
FPRL280_ 112_21	POSPLADRAFT_ 1062031	POSPLADRAFT_ 1062031	FPRL280_ 112_21	yes
FPRL280_ 112_22	POSPLADRAFT_ 1158354	POSPLADRAFT_ 1158354	FPRL280_ 594_4	no
FPRL280_ 112_23	POSPLADRAFT_ 1161670	POSPLADRAFT_ 1161670	FPRL280_ 937_2	no
FPRL280_ 112_24	POSPLADRAFT_ 1051985	POSPLADRAFT_ 1051985	FPRL280_ 8_30	no
FPRL280_ 112_24	POSPLADRAFT_ 1051985	POSPLADRAFT_ 1149052	FPRL280_ 112_24	yes
FPRL280_ 112_25			FPRL280_ n.d.	no
FPRL280_ 112_26			FPRL280_ n.d.	no
FPRL280_ 112_3	POSPLADRAFT_ 1062048	POSPLADRAFT_ 1062048	FPRL280_ 112_3	yes
FPRL280_ 112_4	POSPLADRAFT_ 1186233	POSPLADRAFT_ 1186233	FPRL280_ 112_4	yes
FPRL280_ 112_4	POSPLADRAFT_ 1186233	POSPLADRAFT_ 1158253	FPRL280_ 112_4	yes
FPRL280_ 112_5	POSPLADRAFT_ 1050333	POSPLADRAFT_ 1050333	FPRL280_ 112_8	no
FPRL280_ 112_6	POSPLADRAFT_ 1158364	POSPLADRAFT_ 1158364	FPRL280_ 112_6	yes
FPRL280_ 112_7	POSPLADRAFT_ 1157996	POSPLADRAFT_ 1157996	FPRL280_ 112_7	yes
FPRL280_ 112_8	POSPLADRAFT_ 1050333	POSPLADRAFT_ 1050333	FPRL280_ 112_8	yes
FPRL280_ 112_9	POSPLADRAFT_ 1157955	POSPLADRAFT_ 1157955	FPRL280_ 112_9	yes
FPRL280_ 1120_1	POSPLADRAFT_ 1160435	POSPLADRAFT_ 1160435	FPRL280_ 128_5	no
FPRL280_ 1120_1	POSPLADRAFT_ 1160435	POSPLADRAFT_ 1054840	FPRL280_ 1120_1	yes
FPRL280_ 1120_1	POSPLADRAFT_ 1160435	POSPLADRAFT_ 1054846	FPRL280_ 1120_1	yes
FPRL280_ 1120_1	POSPLADRAFT_ 1160435	POSPLADRAFT_ 1146643	FPRL280_ 1120_1	yes
FPRL280_ 1120_2	POSPLADRAFT_ 1144700	POSPLADRAFT_ 1144700	FPRL280_ 1384_2	no
FPRL280_ 1121_1	POSPLADRAFT_ 1061757	POSPLADRAFT_ 1061757	FPRL280_ 797_1	no
FPRL280_ 1121_2	POSPLADRAFT_ 1056867	POSPLADRAFT_ 1056867	FPRL280_ 486_2	no
FPRL280_ 1124_1	POSPLADRAFT_ 1052709	POSPLADRAFT_ 1052709	FPRL280_ 1333_1	no
FPRL280_ 1124_2	POSPLADRAFT_ 1134436	POSPLADRAFT_ 1134436	FPRL280_ 411_5	no
FPRL280_ 1124_3	POSPLADRAFT_ 1053424	POSPLADRAFT_ 1053424	FPRL280_ 1145_1	no
FPRL280_ 1124_4			FPRL280_ n.d.	no
FPRL280_ 1125_1	POSPLADRAFT_ 1160435	POSPLADRAFT_ 1160435	FPRL280_ 128_5	no
FPRL280_ 1125_2			FPRL280_ n.d.	no
FPRL280_ 1126_1			FPRL280_ n.d.	no
FPRL280_ 1128_1	POSPLADRAFT_ 1061852	POSPLADRAFT_ 1061852	FPRL280_ 1017_1	no
FPRL280_ 1129_1	POSPLADRAFT_ 1147124	POSPLADRAFT_ 1147124	FPRL280_ 871_1	no
FPRL280_ 113_1	POSPLADRAFT_ 1147545	POSPLADRAFT_ 1147545	FPRL280_ 113_1	yes
FPRL280_ 113_10	POSPLADRAFT_ 1066824	POSPLADRAFT_ 1066824	FPRL280_ 113_10	yes
FPRL280_ 113_10	POSPLADRAFT_ 1066824	POSPLADRAFT_ 1147401	FPRL280_ 113_10	yes
FPRL280_ 113_11	POSPLADRAFT_ 1058871	POSPLADRAFT_ 1058871	FPRL280_ 113_11	yes
FPRL280_ 113_12	POSPLADRAFT_ 1183225	POSPLADRAFT_ 1183225	FPRL280_ 113_12	yes
FPRL280_ 113_13	POSPLADRAFT_ 1148108	POSPLADRAFT_ 1148108	FPRL280_ 113_13	yes
FPRL280_ 113_14	POSPLADRAFT_ 1048078	POSPLADRAFT_ 1048078	FPRL280_ 113_14	yes
FPRL280_ 113_15	POSPLADRAFT_ 1171776	POSPLADRAFT_ 1171776	FPRL280_ 113_15	yes
FPRL280_ 113_16	POSPLADRAFT_ 1040688	POSPLADRAFT_ 1040688	FPRL280_ 113_16	yes
FPRL280_ 113_17	POSPLADRAFT_ 1048074	POSPLADRAFT_ 1048074	FPRL280_ 113_17	yes
FPRL280_ 113_18	POSPLADRAFT_ 1048071	POSPLADRAFT_ 1048071	FPRL280_ 113_3	no
FPRL280_ 113_19	POSPLADRAFT_ 1148492	POSPLADRAFT_ 1148492	FPRL280_ 113_19	yes
FPRL280_ 113_2	POSPLADRAFT_ 1147961	POSPLADRAFT_ 1147961	FPRL280_ 113_2	yes
FPRL280_ 113_20	POSPLADRAFT_ 1058845	POSPLADRAFT_ 1058845	FPRL280_ 1383_1	no
FPRL280_ 113_21	POSPLADRAFT_ 1148222	POSPLADRAFT_ 1148222	FPRL280_ 113_21	yes
FPRL280_ 113_22	POSPLADRAFT_ 1048123	POSPLADRAFT_ 1048123	FPRL280_ 580_4	no
FPRL280_ 113_22	POSPLADRAFT_ 1048123	POSPLADRAFT_ 1048069	FPRL280_ 113_22	yes
FPRL280_ 113_23	POSPLADRAFT_ 1113346	POSPLADRAFT_ 1113346	FPRL280_ 113_23	yes
FPRL280_ 113_24	POSPLADRAFT_ 1183226	POSPLADRAFT_ 1183226	FPRL280_ 113_24	yes
FPRL280_ 113_25	POSPLADRAFT_ 1052021	POSPLADRAFT_ 1052021	FPRL280_ 42_10	no
FPRL280_ 113_26	POSPLADRAFT_ 1123667	POSPLADRAFT_ 1123667	FPRL280_ 113_26	yes
FPRL280_ 113_27	POSPLADRAFT_ 1159507	POSPLADRAFT_ 1159507	FPRL280_ 188_19	no
FPRL280_ 113_3	POSPLADRAFT_ 1048071	POSPLADRAFT_ 1048071	FPRL280_ 113_3	yes
FPRL280_ 113_4	POSPLADRAFT_ 1183203	POSPLADRAFT_ 1183203	FPRL280_ 113_4	yes
FPRL280_ 113_5	POSPLADRAFT_ 1148030	POSPLADRAFT_ 1148030	FPRL280_ 113_5	yes
FPRL280_ 113_6	POSPLADRAFT_ 1058868	POSPLADRAFT_ 1058868	FPRL280_ 113_6	yes
FPRL280_ 113_7	POSPLADRAFT_ 1070785	POSPLADRAFT_ 1070785	FPRL280_ 113_7	yes
FPRL280_ 113_8	POSPLADRAFT_ 1147337	POSPLADRAFT_ 1147337	FPRL280_ 113_8	yes
FPRL280_ 113_9	POSPLADRAFT_ 1171763	POSPLADRAFT_ 1171763	FPRL280_ 113_9	yes
FPRL280_ 1130_1	POSPLADRAFT_ 1059959	POSPLADRAFT_ 1059959	FPRL280_ 1130_1	yes
FPRL280_ 1130_2	POSPLADRAFT_ 1061757	POSPLADRAFT_ 1061757	FPRL280_ 797_1	no
FPRL280_ 1130_3			FPRL280_ n.d.	no
FPRL280_ 1130_4	POSPLADRAFT_ 1158653	POSPLADRAFT_ 1158653	FPRL280_ 1587_1	no
FPRL280_ 1131_1	POSPLADRAFT_ 1049437	POSPLADRAFT_ 1049437	FPRL280_ 1405_1	no
FPRL280_ 1132_1	POSPLADRAFT_ 1160756	POSPLADRAFT_ 1160756	FPRL280_ 214_15	no
FPRL280_ 1133_1	POSPLADRAFT_ 1180213	POSPLADRAFT_ 1180213	FPRL280_ 1136_1	no
FPRL280_ 1134_1	POSPLADRAFT_ 1155009	POSPLADRAFT_ 1155009	FPRL280_ 1294_1	no
FPRL280_ 1134_2	POSPLADRAFT_ 1063122	POSPLADRAFT_ 1063122	FPRL280_ 871_1	no
FPRL280_ 1135_1	POSPLADRAFT_ 1056998	POSPLADRAFT_ 1056998	FPRL280_ 607_1	no
FPRL280_ 1135_1	POSPLADRAFT_ 1056998	POSPLADRAFT_ 1055011	FPRL280_ 1135_1	yes
FPRL280_ 1135_1	POSPLADRAFT_ 1056998	POSPLADRAFT_ 1058572	FPRL280_ 1135_1	yes
FPRL280_ 1135_2	POSPLADRAFT_ 1055843	POSPLADRAFT_ 1055843	FPRL280_ 1135_2	yes
FPRL280_ 1135_2	POSPLADRAFT_ 1055843	POSPLADRAFT_ 1157770	FPRL280_ 1135_2	yes
FPRL280_ 1135_2	POSPLADRAFT_ 1055843	POSPLADRAFT_ 1137795	FPRL280_ 1135_2	yes
FPRL280_ 1135_2	POSPLADRAFT_ 1055843	POSPLADRAFT_ 1163756	FPRL280_ 1135_2	yes
FPRL280_ 1135_2	POSPLADRAFT_ 1055843	POSPLADRAFT_ 1148525	FPRL280_ 1135_2	yes
FPRL280_ 1135_2	POSPLADRAFT_ 1055843	POSPLADRAFT_ 1143270	FPRL280_ 1135_2	yes
FPRL280_ 1135_3	POSPLADRAFT_ 1160286	POSPLADRAFT_ 1160286	FPRL280_ 723_2	no
FPRL280_ 1135_4			FPRL280_ n.d.	no
FPRL280_ 1136_1	POSPLADRAFT_ 1180213	POSPLADRAFT_ 1180213	FPRL280_ 1136_1	yes
FPRL280_ 1136_1	POSPLADRAFT_ 1180213	POSPLADRAFT_ 1045601	FPRL280_ 1136_1	yes
FPRL280_ 1137_1	POSPLADRAFT_ 1158319	POSPLADRAFT_ 1158319	FPRL280_ 1016_1	no
FPRL280_ 1138_1	POSPLADRAFT_ 1120655	POSPLADRAFT_ 1120655	FPRL280_ 641_3	no
FPRL280_ 1139_1	POSPLADRAFT_ 1056459	POSPLADRAFT_ 1056459	FPRL280_ 1003_1	no
FPRL280_ 114_1	POSPLADRAFT_ 1166155	POSPLADRAFT_ 1166155	FPRL280_ 114_1	yes
FPRL280_ 114_10	POSPLADRAFT_ 1043657	POSPLADRAFT_ 1043657	FPRL280_ 114_10	yes
FPRL280_ 114_11	POSPLADRAFT_ 1031295	POSPLADRAFT_ 1031295	FPRL280_ 114_11	yes
FPRL280_ 114_12	POSPLADRAFT_ 1031290	POSPLADRAFT_ 1031290	FPRL280_ 114_12	yes
FPRL280_ 114_13	POSPLADRAFT_ 1132873	POSPLADRAFT_ 1132873	FPRL280_ 114_13	yes
FPRL280_ 114_14	POSPLADRAFT_ 1043662	POSPLADRAFT_ 1043662	FPRL280_ 114_14	yes
FPRL280_ 114_15	POSPLADRAFT_ 1068923	POSPLADRAFT_ 1068923	FPRL280_ 114_15	yes
FPRL280_ 114_16	POSPLADRAFT_ 1043668	POSPLADRAFT_ 1043668	FPRL280_ 114_16	yes
FPRL280_ 114_17	POSPLADRAFT_ 1132450	POSPLADRAFT_ 1132450	FPRL280_ 114_17	yes
FPRL280_ 114_17	POSPLADRAFT_ 1132450	POSPLADRAFT_ 1132160	FPRL280_ 114_17	yes
FPRL280_ 114_18	POSPLADRAFT_ 1126809	POSPLADRAFT_ 1126809	FPRL280_ 114_18	yes
FPRL280_ 114_19	POSPLADRAFT_ 1038527	POSPLADRAFT_ 1038527	FPRL280_ 114_19	yes
FPRL280_ 114_2	POSPLADRAFT_ 1064626	POSPLADRAFT_ 1064626	FPRL280_ 114_2	yes
FPRL280_ 114_20	POSPLADRAFT_ 1036480	POSPLADRAFT_ 1036480	FPRL280_ 428_5	no
FPRL280_ 114_21	POSPLADRAFT_ 1131480	POSPLADRAFT_ 1131480	FPRL280_ 114_21	yes
FPRL280_ 114_22	POSPLADRAFT_ 1162109	POSPLADRAFT_ 1162109	FPRL280_ 74_25	no
FPRL280_ 114_23	POSPLADRAFT_ 1145007	POSPLADRAFT_ 1145007	FPRL280_ 472_3	no
FPRL280_ 114_24	POSPLADRAFT_ 1031306	POSPLADRAFT_ 1031306	FPRL280_ 114_24	yes
FPRL280_ 114_25			FPRL280_ n.d.	no
FPRL280_ 114_26			FPRL280_ n.d.	no
FPRL280_ 114_3	POSPLADRAFT_ 1131510	POSPLADRAFT_ 1131510	FPRL280_ 114_3	yes
FPRL280_ 114_3	POSPLADRAFT_ 1131510	POSPLADRAFT_ 1054944	FPRL280_ 114_3	yes
FPRL280_ 114_4	POSPLADRAFT_ 1043659	POSPLADRAFT_ 1043659	FPRL280_ 114_4	yes
FPRL280_ 114_5	POSPLADRAFT_ 1077562	POSPLADRAFT_ 1077562	FPRL280_ 114_5	yes
FPRL280_ 114_6	POSPLADRAFT_ 1132431	POSPLADRAFT_ 1132431	FPRL280_ 114_6	yes
FPRL280_ 114_7	POSPLADRAFT_ 1133514	POSPLADRAFT_ 1133514	FPRL280_ 114_7	yes
FPRL280_ 114_8	POSPLADRAFT_ 1064633	POSPLADRAFT_ 1064633	FPRL280_ 114_8	yes
FPRL280_ 114_9	POSPLADRAFT_ 1052838	POSPLADRAFT_ 1052838	FPRL280_ 114_9	yes
FPRL280_ 1141_1	POSPLADRAFT_ 1152348	POSPLADRAFT_ 1152348	FPRL280_ 843_1	no
FPRL280_ 1142_1	POSPLADRAFT_ 1158319	POSPLADRAFT_ 1158319	FPRL280_ 1016_1	no
FPRL280_ 1143_1	POSPLADRAFT_ 1142034	POSPLADRAFT_ 1142034	FPRL280_ 802_2	no
FPRL280_ 1144_1			FPRL280_ n.d.	no
FPRL280_ 1144_2	POSPLADRAFT_ 1145007	POSPLADRAFT_ 1145007	FPRL280_ 472_3	no
FPRL280_ 1145_1	POSPLADRAFT_ 1160699	POSPLADRAFT_ 1160699	FPRL280_ 1145_1	yes
FPRL280_ 1145_1	POSPLADRAFT_ 1160699	POSPLADRAFT_ 1139251	FPRL280_ 1145_1	yes
FPRL280_ 1145_1	POSPLADRAFT_ 1160699	POSPLADRAFT_ 1162376	FPRL280_ 1145_1	yes
FPRL280_ 1145_1	POSPLADRAFT_ 1160699	POSPLADRAFT_ 1060763	FPRL280_ 1145_1	yes
FPRL280_ 1145_1	POSPLADRAFT_ 1160699	POSPLADRAFT_ 1060662	FPRL280_ 1145_1	yes
FPRL280_ 1145_1	POSPLADRAFT_ 1160699	POSPLADRAFT_ 1158012	FPRL280_ 1145_1	yes
FPRL280_ 1145_1	POSPLADRAFT_ 1160699	POSPLADRAFT_ 1063173	FPRL280_ 1145_1	yes
FPRL280_ 1145_1	POSPLADRAFT_ 1160699	POSPLADRAFT_ 1060650	FPRL280_ 1145_1	yes
FPRL280_ 1145_1	POSPLADRAFT_ 1160699	POSPLADRAFT_ 1159134	FPRL280_ 1145_1	yes
FPRL280_ 1145_1	POSPLADRAFT_ 1160699	POSPLADRAFT_ 1063010	FPRL280_ 1145_1	yes
FPRL280_ 1145_1	POSPLADRAFT_ 1160699	POSPLADRAFT_ 1153324	FPRL280_ 1145_1	yes
FPRL280_ 1145_1	POSPLADRAFT_ 1160699	POSPLADRAFT_ 1141899	FPRL280_ 1145_1	yes
FPRL280_ 1145_1	POSPLADRAFT_ 1160699	POSPLADRAFT_ 1057645	FPRL280_ 1145_1	yes
FPRL280_ 1145_1	POSPLADRAFT_ 1160699	POSPLADRAFT_ 1057388	FPRL280_ 1145_1	yes
FPRL280_ 1145_1	POSPLADRAFT_ 1160699	POSPLADRAFT_ 1152579	FPRL280_ 1145_1	yes
FPRL280_ 1145_1	POSPLADRAFT_ 1160699	POSPLADRAFT_ 1145139	FPRL280_ 1145_1	yes
FPRL280_ 1145_1	POSPLADRAFT_ 1160699	POSPLADRAFT_ 1061179	FPRL280_ 1145_1	yes
FPRL280_ 1145_1	POSPLADRAFT_ 1160699	POSPLADRAFT_ 1061210	FPRL280_ 1145_1	yes
FPRL280_ 1145_1	POSPLADRAFT_ 1160699	POSPLADRAFT_ 1138599	FPRL280_ 1145_1	yes
FPRL280_ 1145_1	POSPLADRAFT_ 1160699	POSPLADRAFT_ 1057659	FPRL280_ 1145_1	yes
FPRL280_ 1145_1	POSPLADRAFT_ 1160699	POSPLADRAFT_ 1056019	FPRL280_ 1145_1	yes
FPRL280_ 1145_1	POSPLADRAFT_ 1160699	POSPLADRAFT_ 1097302	FPRL280_ 1145_1	yes
FPRL280_ 1145_1	POSPLADRAFT_ 1160699	POSPLADRAFT_ 1158859	FPRL280_ 1145_1	yes
FPRL280_ 1145_2	POSPLADRAFT_ 1087857	POSPLADRAFT_ 1087857	FPRL280_ 1683_1	no
FPRL280_ 1146_1	POSPLADRAFT_ 1061757	POSPLADRAFT_ 1061757	FPRL280_ 797_1	no
FPRL280_ 1146_2	POSPLADRAFT_ 1114006	POSPLADRAFT_ 1114006	FPRL280_ 919_2	no
FPRL280_ 1146_3			FPRL280_ n.d.	no
FPRL280_ 1147_1	POSPLADRAFT_ 1151441	POSPLADRAFT_ 1151441	FPRL280_ 1570_2	no
FPRL280_ 1147_2	POSPLADRAFT_ 1145007	POSPLADRAFT_ 1145007	FPRL280_ 472_3	no
FPRL280_ 1147_3			FPRL280_ n.d.	no
FPRL280_ 1147_4	POSPLADRAFT_ 1144138	POSPLADRAFT_ 1144138	FPRL280_ 17_48	no
FPRL280_ 1148_1			FPRL280_ n.d.	no
FPRL280_ 1148_2			FPRL280_ n.d.	no
FPRL280_ 1148_3			FPRL280_ n.d.	no
FPRL280_ 115_1	POSPLADRAFT_ 1064885	POSPLADRAFT_ 1064885	FPRL280_ 115_1	yes
FPRL280_ 115_10	POSPLADRAFT_ 1073155	POSPLADRAFT_ 1073155	FPRL280_ 115_10	yes
FPRL280_ 115_10	POSPLADRAFT_ 1073155	POSPLADRAFT_ 1133812	FPRL280_ 115_10	yes
FPRL280_ 115_11	POSPLADRAFT_ 1031734	POSPLADRAFT_ 1031734	FPRL280_ 115_11	yes
FPRL280_ 115_12	POSPLADRAFT_ 1063693	POSPLADRAFT_ 1063693	FPRL280_ 115_12	yes
FPRL280_ 115_13	POSPLADRAFT_ 1136345	POSPLADRAFT_ 1136345	FPRL280_ 226_11	no
FPRL280_ 115_14	POSPLADRAFT_ 1044181	POSPLADRAFT_ 1044181	FPRL280_ 115_14	yes
FPRL280_ 115_15	POSPLADRAFT_ 1112013	POSPLADRAFT_ 1112013	FPRL280_ 115_15	yes
FPRL280_ 115_16	POSPLADRAFT_ 1064882	POSPLADRAFT_ 1064882	FPRL280_ 115_16	yes
FPRL280_ 115_17	POSPLADRAFT_ 1120932	POSPLADRAFT_ 1120932	FPRL280_ 115_17	yes
FPRL280_ 115_18	POSPLADRAFT_ 1064890	POSPLADRAFT_ 1064890	FPRL280_ 115_18	yes
FPRL280_ 115_19	POSPLADRAFT_ 1063693	POSPLADRAFT_ 1063693	FPRL280_ 115_12	no
FPRL280_ 115_2	POSPLADRAFT_ 1044179	POSPLADRAFT_ 1044179	FPRL280_ 115_2	yes
FPRL280_ 115_20	POSPLADRAFT_ 1157904	POSPLADRAFT_ 1157904	FPRL280_ 49_16	no
FPRL280_ 115_21	POSPLADRAFT_ 1044174	POSPLADRAFT_ 1044174	FPRL280_ 115_21	yes
FPRL280_ 115_22	POSPLADRAFT_ 1134358	POSPLADRAFT_ 1134358	FPRL280_ 115_22	yes
FPRL280_ 115_3	POSPLADRAFT_ 1044175	POSPLADRAFT_ 1044175	FPRL280_ 115_3	yes
FPRL280_ 115_4	POSPLADRAFT_ 1044177	POSPLADRAFT_ 1044177	FPRL280_ 115_4	yes
FPRL280_ 115_5	POSPLADRAFT_ 1073160	POSPLADRAFT_ 1073160	FPRL280_ 115_5	yes
FPRL280_ 115_6	POSPLADRAFT_ 1135261	POSPLADRAFT_ 1135261	FPRL280_ 115_6	yes
FPRL280_ 115_7	POSPLADRAFT_ 1135070	POSPLADRAFT_ 1135070	FPRL280_ 115_7	yes
FPRL280_ 115_8	POSPLADRAFT_ 1135070	POSPLADRAFT_ 1135070	FPRL280_ 115_7	no
FPRL280_ 115_9	POSPLADRAFT_ 1134235	POSPLADRAFT_ 1134235	FPRL280_ 115_9	yes
FPRL280_ 115_9	POSPLADRAFT_ 1134235	POSPLADRAFT_ 1133898	FPRL280_ 115_9	yes
FPRL280_ 1151_1	POSPLADRAFT_ 1061757	POSPLADRAFT_ 1061757	FPRL280_ 797_1	no
FPRL280_ 1151_2			FPRL280_ n.d.	no
FPRL280_ 1152_1	POSPLADRAFT_ 1061757	POSPLADRAFT_ 1061757	FPRL280_ 797_1	no
FPRL280_ 1152_2	POSPLADRAFT_ 1145007	POSPLADRAFT_ 1145007	FPRL280_ 472_3	no
FPRL280_ 1152_3	POSPLADRAFT_ 1132705	POSPLADRAFT_ 1132705	FPRL280_ 1587_1	no
FPRL280_ 1153_1	POSPLADRAFT_ 1160435	POSPLADRAFT_ 1160435	FPRL280_ 128_5	no
FPRL280_ 1153_2	POSPLADRAFT_ 1087857	POSPLADRAFT_ 1087857	FPRL280_ 1683_1	no
FPRL280_ 1154_1			FPRL280_ n.d.	no
FPRL280_ 1154_2			FPRL280_ n.d.	no
FPRL280_ 1154_3			FPRL280_ n.d.	no
FPRL280_ 1155_1	POSPLADRAFT_ 1156568	POSPLADRAFT_ 1156568	FPRL280_ 1134_2	no
FPRL280_ 1155_2	POSPLADRAFT_ 1061757	POSPLADRAFT_ 1061757	FPRL280_ 797_1	no
FPRL280_ 1156_1	POSPLADRAFT_ 1062329	POSPLADRAFT_ 1062329	FPRL280_ 646_1	no
FPRL280_ 1156_2	POSPLADRAFT_ 1163198	POSPLADRAFT_ 1163198	FPRL280_ 852_1	no
FPRL280_ 1157_1	POSPLADRAFT_ 1152348	POSPLADRAFT_ 1152348	FPRL280_ 843_1	no
FPRL280_ 1158_1			FPRL280_ n.d.	no
FPRL280_ 1159_1	POSPLADRAFT_ 1142034	POSPLADRAFT_ 1142034	FPRL280_ 802_2	no
FPRL280_ 116_1	POSPLADRAFT_ 1179441	POSPLADRAFT_ 1179441	FPRL280_ 116_1	yes
FPRL280_ 116_10	POSPLADRAFT_ 1137221	POSPLADRAFT_ 1137221	FPRL280_ 116_10	yes
FPRL280_ 116_11	POSPLADRAFT_ 1045012	POSPLADRAFT_ 1045012	FPRL280_ 116_11	yes
FPRL280_ 116_12	POSPLADRAFT_ 1167981	POSPLADRAFT_ 1167981	FPRL280_ 116_12	yes
FPRL280_ 116_13	POSPLADRAFT_ 1044999	POSPLADRAFT_ 1044999	FPRL280_ 116_13	yes
FPRL280_ 116_14	POSPLADRAFT_ 1179447	POSPLADRAFT_ 1179447	FPRL280_ 116_14	yes
FPRL280_ 116_15	POSPLADRAFT_ 1137854	POSPLADRAFT_ 1137854	FPRL280_ 116_15	yes
FPRL280_ 116_16	POSPLADRAFT_ 1032366	POSPLADRAFT_ 1032366	FPRL280_ 116_16	yes
FPRL280_ 116_17	POSPLADRAFT_ 1032356	POSPLADRAFT_ 1032356	FPRL280_ 116_24	no
FPRL280_ 116_18	POSPLADRAFT_ 1138193	POSPLADRAFT_ 1138193	FPRL280_ 116_18	yes
FPRL280_ 116_19	POSPLADRAFT_ 1152621	POSPLADRAFT_ 1152621	FPRL280_ 1272_1	no
FPRL280_ 116_2	POSPLADRAFT_ 1138313	POSPLADRAFT_ 1138313	FPRL280_ 116_2	yes
FPRL280_ 116_20	POSPLADRAFT_ 1054444	POSPLADRAFT_ 1054444	FPRL280_ 116_20	yes
FPRL280_ 116_21	POSPLADRAFT_ 1158354	POSPLADRAFT_ 1158354	FPRL280_ 594_4	no
FPRL280_ 116_22	POSPLADRAFT_ 1045004	POSPLADRAFT_ 1045004	FPRL280_ 116_22	yes
FPRL280_ 116_23	POSPLADRAFT_ 1039195	POSPLADRAFT_ 1039195	FPRL280_ 116_23	yes
FPRL280_ 116_24	POSPLADRAFT_ 1032356	POSPLADRAFT_ 1032356	FPRL280_ 116_24	yes
FPRL280_ 116_25	POSPLADRAFT_ 1137557	POSPLADRAFT_ 1137557	FPRL280_ 116_25	yes
FPRL280_ 116_25	POSPLADRAFT_ 1137557	POSPLADRAFT_ 1030624	FPRL280_ 116_25	yes
FPRL280_ 116_25	POSPLADRAFT_ 1137557	POSPLADRAFT_ 1051786	FPRL280_ 116_25	yes
FPRL280_ 116_25	POSPLADRAFT_ 1137557	POSPLADRAFT_ 1043977	FPRL280_ 116_25	yes
FPRL280_ 116_26	POSPLADRAFT_ 1081796	POSPLADRAFT_ 1081796	FPRL280_ 53_36	no
FPRL280_ 116_26	POSPLADRAFT_ 1081796	POSPLADRAFT_ 1085711	FPRL280_ 116_26	yes
FPRL280_ 116_27	POSPLADRAFT_ 1138217	POSPLADRAFT_ 1138217	FPRL280_ 116_27	yes
FPRL280_ 116_28	POSPLADRAFT_ 1131345	POSPLADRAFT_ 1131345	FPRL280_ 1429_1	no
FPRL280_ 116_29	POSPLADRAFT_ 1145007	POSPLADRAFT_ 1145007	FPRL280_ 472_3	no
FPRL280_ 116_3	POSPLADRAFT_ 1179445	POSPLADRAFT_ 1179445	FPRL280_ 116_3	yes
FPRL280_ 116_4	POSPLADRAFT_ 1136979	POSPLADRAFT_ 1136979	FPRL280_ 116_4	yes
FPRL280_ 116_5	POSPLADRAFT_ 1136687	POSPLADRAFT_ 1136687	FPRL280_ 116_5	yes
FPRL280_ 116_6	POSPLADRAFT_ 1136802	POSPLADRAFT_ 1136802	FPRL280_ 116_6	yes
FPRL280_ 116_7	POSPLADRAFT_ 1032357	POSPLADRAFT_ 1032357	FPRL280_ 116_7	yes
FPRL280_ 116_7	POSPLADRAFT_ 1032357	POSPLADRAFT_ 1137664	FPRL280_ 116_7	yes
FPRL280_ 116_8	POSPLADRAFT_ 1137624	POSPLADRAFT_ 1137624	FPRL280_ 116_8	yes
FPRL280_ 116_9	POSPLADRAFT_ 1045011	POSPLADRAFT_ 1045011	FPRL280_ 116_9	yes
FPRL280_ 1162_1	POSPLADRAFT_ 1160435	POSPLADRAFT_ 1160435	FPRL280_ 128_5	no
FPRL280_ 1162_2	POSPLADRAFT_ 1052709	POSPLADRAFT_ 1052709	FPRL280_ 1333_1	no
FPRL280_ 1162_3	POSPLADRAFT_ 1162109	POSPLADRAFT_ 1162109	FPRL280_ 74_25	no
FPRL280_ 1162_4	POSPLADRAFT_ 1148678	POSPLADRAFT_ 1148678	FPRL280_ 995_1	no
FPRL280_ 1162_5			FPRL280_ n.d.	no
FPRL280_ 1163_1	POSPLADRAFT_ 1060461	POSPLADRAFT_ 1060461	FPRL280_ 238_5	no
FPRL280_ 1163_2			FPRL280_ n.d.	no
FPRL280_ 1164_1	POSPLADRAFT_ 1171922	POSPLADRAFT_ 1171922	FPRL280_ 1164_1	yes
FPRL280_ 1164_1	POSPLADRAFT_ 1171922	POSPLADRAFT_ 1149619	FPRL280_ 1164_1	yes
FPRL280_ 1164_1	POSPLADRAFT_ 1171922	POSPLADRAFT_ 1162002	FPRL280_ 1164_1	yes
FPRL280_ 1164_1	POSPLADRAFT_ 1171922	POSPLADRAFT_ 1183401	FPRL280_ 1164_1	yes
FPRL280_ 1166_1	POSPLADRAFT_ 1155009	POSPLADRAFT_ 1155009	FPRL280_ 1294_1	no
FPRL280_ 1166_2			FPRL280_ n.d.	no
FPRL280_ 1167_1	POSPLADRAFT_ 1142912	POSPLADRAFT_ 1142912	FPRL280_ 871_1	no
FPRL280_ 1167_1	POSPLADRAFT_ 1142912	POSPLADRAFT_ 1061168	FPRL280_ 1167_1	yes
FPRL280_ 1167_1	POSPLADRAFT_ 1142912	POSPLADRAFT_ 1063273	FPRL280_ 1167_1	yes
FPRL280_ 1168_1	POSPLADRAFT_ 1156040	POSPLADRAFT_ 1156040	FPRL280_ 1014_1	no
FPRL280_ 1168_2	POSPLADRAFT_ 1151441	POSPLADRAFT_ 1151441	FPRL280_ 1570_2	no
FPRL280_ 1168_3			FPRL280_ n.d.	no
FPRL280_ 1169_1	POSPLADRAFT_ 1152697	POSPLADRAFT_ 1152697	FPRL280_ 564_2	no
FPRL280_ 1169_2			FPRL280_ n.d.	no
FPRL280_ 117_1	POSPLADRAFT_ 1135007	POSPLADRAFT_ 1135007	FPRL280_ 117_1	yes
FPRL280_ 117_1	POSPLADRAFT_ 1135007	POSPLADRAFT_ 1128883	FPRL280_ 117_1	yes
FPRL280_ 117_10	POSPLADRAFT_ 1135752	POSPLADRAFT_ 1135752	FPRL280_ 117_10	yes
FPRL280_ 117_11	POSPLADRAFT_ 1136519	POSPLADRAFT_ 1136519	FPRL280_ 117_11	yes
FPRL280_ 117_12	POSPLADRAFT_ 1134325	POSPLADRAFT_ 1134325	FPRL280_ 117_12	yes
FPRL280_ 117_13	POSPLADRAFT_ 1039065	POSPLADRAFT_ 1039065	FPRL280_ 117_13	yes
FPRL280_ 117_14	POSPLADRAFT_ 1135946	POSPLADRAFT_ 1135946	FPRL280_ 117_14	yes
FPRL280_ 117_15			FPRL280_ n.d.	no
FPRL280_ 117_16	POSPLADRAFT_ 1167603	POSPLADRAFT_ 1167603	FPRL280_ 117_16	yes
FPRL280_ 117_17	POSPLADRAFT_ 1054120	POSPLADRAFT_ 1054120	FPRL280_ 117_17	yes
FPRL280_ 117_18	POSPLADRAFT_ 1134727	POSPLADRAFT_ 1134727	FPRL280_ 117_18	yes
FPRL280_ 117_19	POSPLADRAFT_ 1032153	POSPLADRAFT_ 1032153	FPRL280_ 117_19	yes
FPRL280_ 117_2	POSPLADRAFT_ 1032156	POSPLADRAFT_ 1032156	FPRL280_ 117_2	yes
FPRL280_ 117_2	POSPLADRAFT_ 1032156	POSPLADRAFT_ 1054117	FPRL280_ 117_2	yes
FPRL280_ 117_2	POSPLADRAFT_ 1032156	POSPLADRAFT_ 1054116	FPRL280_ 117_2	yes
FPRL280_ 117_20	POSPLADRAFT_ 1152348	POSPLADRAFT_ 1152348	FPRL280_ 843_1	no
FPRL280_ 117_3	POSPLADRAFT_ 1044755	POSPLADRAFT_ 1044755	FPRL280_ 117_3	yes
FPRL280_ 117_4	POSPLADRAFT_ 1136517	POSPLADRAFT_ 1136517	FPRL280_ 117_4	yes
FPRL280_ 117_5	POSPLADRAFT_ 1179061	POSPLADRAFT_ 1179061	FPRL280_ 117_5	yes
FPRL280_ 117_6	POSPLADRAFT_ 1136612	POSPLADRAFT_ 1136612	FPRL280_ 117_6	yes
FPRL280_ 117_6	POSPLADRAFT_ 1136612	POSPLADRAFT_ 1153382	FPRL280_ 117_6	yes
FPRL280_ 117_7	POSPLADRAFT_ 1073472	POSPLADRAFT_ 1073472	FPRL280_ 117_7	yes
FPRL280_ 117_8	POSPLADRAFT_ 1044752	POSPLADRAFT_ 1044752	FPRL280_ 117_8	yes
FPRL280_ 117_9	POSPLADRAFT_ 1135052	POSPLADRAFT_ 1135052	FPRL280_ 117_9	yes
FPRL280_ 1170_1	POSPLADRAFT_ 1160552	POSPLADRAFT_ 1160552	FPRL280_ 871_1	no
FPRL280_ 1170_1	POSPLADRAFT_ 1160552	POSPLADRAFT_ 1134621	FPRL280_ 1170_1	yes
FPRL280_ 1170_1	POSPLADRAFT_ 1160552	POSPLADRAFT_ 1152437	FPRL280_ 1170_1	yes
FPRL280_ 1170_1	POSPLADRAFT_ 1160552	POSPLADRAFT_ 1133278	FPRL280_ 1170_1	yes
FPRL280_ 1170_1	POSPLADRAFT_ 1160552	POSPLADRAFT_ 1153514	FPRL280_ 1170_1	yes
FPRL280_ 1170_1	POSPLADRAFT_ 1160552	POSPLADRAFT_ 1136239	FPRL280_ 1170_1	yes
FPRL280_ 1170_1	POSPLADRAFT_ 1160552	POSPLADRAFT_ 1143595	FPRL280_ 1170_1	yes
FPRL280_ 1170_1	POSPLADRAFT_ 1160552	POSPLADRAFT_ 1157560	FPRL280_ 1170_1	yes
FPRL280_ 1171_1	POSPLADRAFT_ 1131401	POSPLADRAFT_ 1131401	FPRL280_ 1429_1	no
FPRL280_ 1172_1	POSPLADRAFT_ 1147124	POSPLADRAFT_ 1147124	FPRL280_ 871_1	no
FPRL280_ 1172_1	POSPLADRAFT_ 1147124	POSPLADRAFT_ 1060349	FPRL280_ 1172_1	yes
FPRL280_ 1172_2	POSPLADRAFT_ 1152621	POSPLADRAFT_ 1152621	FPRL280_ 1272_1	no
FPRL280_ 1173_1	POSPLADRAFT_ 1151953	POSPLADRAFT_ 1151953	FPRL280_ 953_1	no
FPRL280_ 1173_2	POSPLADRAFT_ 1087857	POSPLADRAFT_ 1087857	FPRL280_ 1683_1	no
FPRL280_ 1174_1	POSPLADRAFT_ 1146566	POSPLADRAFT_ 1146566	FPRL280_ 1237_1	no
FPRL280_ 1174_2	POSPLADRAFT_ 1060036	POSPLADRAFT_ 1060036	FPRL280_ 693_3	no
FPRL280_ 1174_2	POSPLADRAFT_ 1060036	POSPLADRAFT_ 1052278	FPRL280_ 1174_2	yes
FPRL280_ 1174_2	POSPLADRAFT_ 1060036	POSPLADRAFT_ 1063744	FPRL280_ 1174_2	yes
FPRL280_ 1175_1	POSPLADRAFT_ 1141738	POSPLADRAFT_ 1141738	FPRL280_ 983_1	no
FPRL280_ 1176_1	POSPLADRAFT_ 1134436	POSPLADRAFT_ 1134436	FPRL280_ 411_5	no
FPRL280_ 1176_2			FPRL280_ n.d.	no
FPRL280_ 1177_1	POSPLADRAFT_ 1060461	POSPLADRAFT_ 1060461	FPRL280_ 238_5	no
FPRL280_ 1177_2	POSPLADRAFT_ 1151953	POSPLADRAFT_ 1151953	FPRL280_ 953_1	no
FPRL280_ 1178_1	POSPLADRAFT_ 1100285	POSPLADRAFT_ 1100285	FPRL280_ 1066_1	no
FPRL280_ 1178_2	POSPLADRAFT_ 1163323	POSPLADRAFT_ 1163323	FPRL280_ 297_6	no
FPRL280_ 1179_1	POSPLADRAFT_ 1145007	POSPLADRAFT_ 1145007	FPRL280_ 472_3	no
FPRL280_ 118_1	POSPLADRAFT_ 1046720	POSPLADRAFT_ 1046720	FPRL280_ 118_1	yes
FPRL280_ 118_10	POSPLADRAFT_ 1050561	POSPLADRAFT_ 1050561	FPRL280_ 118_10	yes
FPRL280_ 118_11	POSPLADRAFT_ 1033988	POSPLADRAFT_ 1033988	FPRL280_ 118_11	yes
FPRL280_ 118_12	POSPLADRAFT_ 1050561	POSPLADRAFT_ 1050561	FPRL280_ 118_10	no
FPRL280_ 118_13	POSPLADRAFT_ 1175049	POSPLADRAFT_ 1175049	FPRL280_ 118_13	yes
FPRL280_ 118_14	POSPLADRAFT_ 1033994	POSPLADRAFT_ 1033994	FPRL280_ 118_14	yes
FPRL280_ 118_15	POSPLADRAFT_ 1143855	POSPLADRAFT_ 1143855	FPRL280_ 118_15	yes
FPRL280_ 118_16	POSPLADRAFT_ 1033996	POSPLADRAFT_ 1033996	FPRL280_ 118_16	yes
FPRL280_ 118_17	POSPLADRAFT_ 1033984	POSPLADRAFT_ 1033984	FPRL280_ 118_17	yes
FPRL280_ 118_18	POSPLADRAFT_ 1056955	POSPLADRAFT_ 1056955	FPRL280_ 118_18	yes
FPRL280_ 118_19	POSPLADRAFT_ 1143693	POSPLADRAFT_ 1143693	FPRL280_ 118_19	yes
FPRL280_ 118_2	POSPLADRAFT_ 1046716	POSPLADRAFT_ 1046716	FPRL280_ 118_2	yes
FPRL280_ 118_20	POSPLADRAFT_ 1056960	POSPLADRAFT_ 1056960	FPRL280_ 118_20	yes
FPRL280_ 118_21	POSPLADRAFT_ 1041910	POSPLADRAFT_ 1041910	FPRL280_ 118_21	yes
FPRL280_ 118_3	POSPLADRAFT_ 1170036	POSPLADRAFT_ 1170036	FPRL280_ 118_3	yes
FPRL280_ 118_3	POSPLADRAFT_ 1170036	POSPLADRAFT_ 1053687	FPRL280_ 118_3	yes
FPRL280_ 118_4	POSPLADRAFT_ 1181477	POSPLADRAFT_ 1181477	FPRL280_ 118_4	yes
FPRL280_ 118_5	POSPLADRAFT_ 1181481	POSPLADRAFT_ 1181481	FPRL280_ 118_5	yes
FPRL280_ 118_6	POSPLADRAFT_ 1062489	POSPLADRAFT_ 1062489	FPRL280_ 180_6	no
FPRL280_ 118_7	POSPLADRAFT_ 1143796	POSPLADRAFT_ 1143796	FPRL280_ 118_7	yes
FPRL280_ 118_8	POSPLADRAFT_ 1142816	POSPLADRAFT_ 1142816	FPRL280_ 118_8	yes
FPRL280_ 118_9	POSPLADRAFT_ 1046717	POSPLADRAFT_ 1046717	FPRL280_ 118_9	yes
FPRL280_ 1180_1	POSPLADRAFT_ 1061757	POSPLADRAFT_ 1061757	FPRL280_ 797_1	no
FPRL280_ 1180_2			FPRL280_ n.d.	no
FPRL280_ 1181_1	POSPLADRAFT_ 1146303	POSPLADRAFT_ 1146303	FPRL280_ 1181_1	yes
FPRL280_ 1181_1	POSPLADRAFT_ 1146303	POSPLADRAFT_ 1145812	FPRL280_ 1181_1	yes
FPRL280_ 1181_1	POSPLADRAFT_ 1146303	POSPLADRAFT_ 1057881	FPRL280_ 1181_1	yes
FPRL280_ 1181_1	POSPLADRAFT_ 1146303	POSPLADRAFT_ 1057887	FPRL280_ 1181_1	yes
FPRL280_ 1181_1	POSPLADRAFT_ 1146303	POSPLADRAFT_ 1146243	FPRL280_ 1181_1	yes
FPRL280_ 1181_1	POSPLADRAFT_ 1146303	POSPLADRAFT_ 1182116	FPRL280_ 1181_1	yes
FPRL280_ 1181_1	POSPLADRAFT_ 1146303	POSPLADRAFT_ 1146040	FPRL280_ 1181_1	yes
FPRL280_ 1182_1	POSPLADRAFT_ 1156040	POSPLADRAFT_ 1156040	FPRL280_ 1014_1	no
FPRL280_ 1182_2	POSPLADRAFT_ 1145007	POSPLADRAFT_ 1145007	FPRL280_ 472_3	no
FPRL280_ 1183_1			FPRL280_ n.d.	no
FPRL280_ 1183_2	POSPLADRAFT_ 1156842	POSPLADRAFT_ 1156842	FPRL280_ 211_12	no
FPRL280_ 1185_1	POSPLADRAFT_ 1155009	POSPLADRAFT_ 1155009	FPRL280_ 1294_1	no
FPRL280_ 1185_2	POSPLADRAFT_ 1063122	POSPLADRAFT_ 1063122	FPRL280_ 871_1	no
FPRL280_ 1186_1	POSPLADRAFT_ 1130873	POSPLADRAFT_ 1130873	FPRL280_ 197_3	no
FPRL280_ 1187_1	POSPLADRAFT_ 1101429	POSPLADRAFT_ 1101429	FPRL280_ 874_1	no
FPRL280_ 1187_2	POSPLADRAFT_ 1145007	POSPLADRAFT_ 1145007	FPRL280_ 472_3	no
FPRL280_ 1188_1	POSPLADRAFT_ 1056102	POSPLADRAFT_ 1056102	FPRL280_ 238_5	no
FPRL280_ 1188_2	POSPLADRAFT_ 1134436	POSPLADRAFT_ 1134436	FPRL280_ 411_5	no
FPRL280_ 1189_1	POSPLADRAFT_ 1151575	POSPLADRAFT_ 1151575	FPRL280_ 486_2	no
FPRL280_ 1189_2	POSPLADRAFT_ 1131401	POSPLADRAFT_ 1131401	FPRL280_ 1429_1	no
FPRL280_ 119_1	POSPLADRAFT_ 1050420	POSPLADRAFT_ 1050420	FPRL280_ 119_1	yes
FPRL280_ 119_10	POSPLADRAFT_ 1158299	POSPLADRAFT_ 1158299	FPRL280_ 119_10	yes
FPRL280_ 119_11	POSPLADRAFT_ 1041828	POSPLADRAFT_ 1041828	FPRL280_ 119_11	yes
FPRL280_ 119_12	POSPLADRAFT_ 1041830	POSPLADRAFT_ 1041830	FPRL280_ 119_12	yes
FPRL280_ 119_13	POSPLADRAFT_ 1158103	POSPLADRAFT_ 1158103	FPRL280_ 119_13	yes
FPRL280_ 119_14	POSPLADRAFT_ 1062176	POSPLADRAFT_ 1062176	FPRL280_ 119_14	yes
FPRL280_ 119_15	POSPLADRAFT_ 1157867	POSPLADRAFT_ 1157867	FPRL280_ 119_15	yes
FPRL280_ 119_16	POSPLADRAFT_ 1050409	POSPLADRAFT_ 1050409	FPRL280_ 119_16	yes
FPRL280_ 119_17	POSPLADRAFT_ 1041832	POSPLADRAFT_ 1041832	FPRL280_ 119_17	yes
FPRL280_ 119_18	POSPLADRAFT_ 1068009	POSPLADRAFT_ 1068009	FPRL280_ 119_18	yes
FPRL280_ 119_19	POSPLADRAFT_ 1062193	POSPLADRAFT_ 1062193	FPRL280_ 119_19	yes
FPRL280_ 119_2	POSPLADRAFT_ 1158176	POSPLADRAFT_ 1158176	FPRL280_ 119_2	yes
FPRL280_ 119_20	POSPLADRAFT_ 1139023	POSPLADRAFT_ 1139023	FPRL280_ 1003_1	no
FPRL280_ 119_21	POSPLADRAFT_ 1041838	POSPLADRAFT_ 1041838	FPRL280_ 119_21	yes
FPRL280_ 119_22	POSPLADRAFT_ 1157542	POSPLADRAFT_ 1157542	FPRL280_ 110_16	no
FPRL280_ 119_23			FPRL280_ n.d.	no
FPRL280_ 119_24			FPRL280_ n.d.	no
FPRL280_ 119_3	POSPLADRAFT_ 1037230	POSPLADRAFT_ 1037230	FPRL280_ 119_3	yes
FPRL280_ 119_3	POSPLADRAFT_ 1037230	POSPLADRAFT_ 1076477	FPRL280_ 119_3	yes
FPRL280_ 119_4	POSPLADRAFT_ 1068012	POSPLADRAFT_ 1068012	FPRL280_ 119_4	yes
FPRL280_ 119_5	POSPLADRAFT_ 1104522	POSPLADRAFT_ 1104522	FPRL280_ 119_5	yes
FPRL280_ 119_6	POSPLADRAFT_ 1158393	POSPLADRAFT_ 1158393	FPRL280_ 119_6	yes
FPRL280_ 119_6	POSPLADRAFT_ 1158393	POSPLADRAFT_ 1053458	FPRL280_ 119_6	yes
FPRL280_ 119_7	POSPLADRAFT_ 1180753	POSPLADRAFT_ 1180753	FPRL280_ 138_1	no
FPRL280_ 119_7	POSPLADRAFT_ 1180753	POSPLADRAFT_ 1113947	FPRL280_ 119_7	yes
FPRL280_ 119_8	POSPLADRAFT_ 1158026	POSPLADRAFT_ 1158026	FPRL280_ 119_8	yes
FPRL280_ 119_9	POSPLADRAFT_ 1037240	POSPLADRAFT_ 1037240	FPRL280_ 119_9	yes
FPRL280_ 1190_1	POSPLADRAFT_ 1061757	POSPLADRAFT_ 1061757	FPRL280_ 797_1	no
FPRL280_ 1191_1	POSPLADRAFT_ 1060461	POSPLADRAFT_ 1060461	FPRL280_ 238_5	no
FPRL280_ 1191_2	POSPLADRAFT_ 1144700	POSPLADRAFT_ 1144700	FPRL280_ 1384_2	no
FPRL280_ 1192_1	POSPLADRAFT_ 1040994	POSPLADRAFT_ 1040994	FPRL280_ 1192_1	yes
FPRL280_ 1192_2			FPRL280_ n.d.	no
FPRL280_ 1193_1	POSPLADRAFT_ 1060461	POSPLADRAFT_ 1060461	FPRL280_ 238_5	no
FPRL280_ 1193_2	POSPLADRAFT_ 1144700	POSPLADRAFT_ 1144700	FPRL280_ 1384_2	no
FPRL280_ 1193_3	POSPLADRAFT_ 1132869	POSPLADRAFT_ 1132869	FPRL280_ 1610_2	no
FPRL280_ 1194_1	POSPLADRAFT_ 1140664	POSPLADRAFT_ 1140664	FPRL280_ 504_1	no
FPRL280_ 1195_1	POSPLADRAFT_ 1060667	POSPLADRAFT_ 1060667	FPRL280_ 1206_1	no
FPRL280_ 1196_1	POSPLADRAFT_ 1048715	POSPLADRAFT_ 1048715	FPRL280_ 1196_1	yes
FPRL280_ 1197_1	POSPLADRAFT_ 1134436	POSPLADRAFT_ 1134436	FPRL280_ 411_5	no
FPRL280_ 1197_2	POSPLADRAFT_ 1152697	POSPLADRAFT_ 1152697	FPRL280_ 564_2	no
FPRL280_ 1197_3	POSPLADRAFT_ 1144700	POSPLADRAFT_ 1144700	FPRL280_ 1384_2	no
FPRL280_ 1197_4	POSPLADRAFT_ 1128731	POSPLADRAFT_ 1128731	FPRL280_ 51_34	no
FPRL280_ 1197_5			FPRL280_ n.d.	no
FPRL280_ 1198_1	POSPLADRAFT_ 1139029	POSPLADRAFT_ 1139029	FPRL280_ 395_2	no
FPRL280_ 1199_1	POSPLADRAFT_ 1140552	POSPLADRAFT_ 1140552	FPRL280_ 489_1	no
FPRL280_ 12_1	POSPLADRAFT_ 1073356	POSPLADRAFT_ 1073356	FPRL280_ 12_1	yes
FPRL280_ 12_10	POSPLADRAFT_ 1178767	POSPLADRAFT_ 1178767	FPRL280_ 12_10	yes
FPRL280_ 12_100	POSPLADRAFT_ 1038980	POSPLADRAFT_ 1038980	FPRL280_ 12_100	yes
FPRL280_ 12_101	POSPLADRAFT_ 1053954	POSPLADRAFT_ 1053954	FPRL280_ 12_101	yes
FPRL280_ 12_102	POSPLADRAFT_ 1167351	POSPLADRAFT_ 1167351	FPRL280_ 12_102	yes
FPRL280_ 12_103	POSPLADRAFT_ 1038960	POSPLADRAFT_ 1038960	FPRL280_ 12_103	yes
FPRL280_ 12_104	POSPLADRAFT_ 1038968	POSPLADRAFT_ 1038968	FPRL280_ 12_104	yes
FPRL280_ 12_104	POSPLADRAFT_ 1038968	POSPLADRAFT_ 1149517	FPRL280_ 12_104	yes
FPRL280_ 12_105			FPRL280_ n.d.	no
FPRL280_ 12_106	POSPLADRAFT_ 1053973	POSPLADRAFT_ 1053973	FPRL280_ 12_106	yes
FPRL280_ 12_107	POSPLADRAFT_ 1053915	POSPLADRAFT_ 1053915	FPRL280_ 12_107	yes
FPRL280_ 12_108	POSPLADRAFT_ 1183540	POSPLADRAFT_ 1183540	FPRL280_ 50_48	no
FPRL280_ 12_109	POSPLADRAFT_ 1136405	POSPLADRAFT_ 1136405	FPRL280_ 12_109	yes
FPRL280_ 12_11	POSPLADRAFT_ 1053897	POSPLADRAFT_ 1053897	FPRL280_ 12_11	yes
FPRL280_ 12_110	POSPLADRAFT_ 1053946	POSPLADRAFT_ 1053946	FPRL280_ 12_110	yes
FPRL280_ 12_111	POSPLADRAFT_ 1053956	POSPLADRAFT_ 1053956	FPRL280_ 12_111	yes
FPRL280_ 12_112	POSPLADRAFT_ 1053935	POSPLADRAFT_ 1053935	FPRL280_ 12_112	yes
FPRL280_ 12_113	POSPLADRAFT_ 1044608	POSPLADRAFT_ 1044608	FPRL280_ 12_113	yes
FPRL280_ 12_12	POSPLADRAFT_ 1053905	POSPLADRAFT_ 1053905	FPRL280_ 12_12	yes
FPRL280_ 12_13	POSPLADRAFT_ 1134011	POSPLADRAFT_ 1134011	FPRL280_ 12_13	yes
FPRL280_ 12_14	POSPLADRAFT_ 1134445	POSPLADRAFT_ 1134445	FPRL280_ 12_14	yes
FPRL280_ 12_15	POSPLADRAFT_ 1136164	POSPLADRAFT_ 1136164	FPRL280_ 12_15	yes
FPRL280_ 12_16	POSPLADRAFT_ 1178769	POSPLADRAFT_ 1178769	FPRL280_ 12_16	yes
FPRL280_ 12_17	POSPLADRAFT_ 1065095	POSPLADRAFT_ 1065095	FPRL280_ 12_17	yes
FPRL280_ 12_18	POSPLADRAFT_ 1038936	POSPLADRAFT_ 1038936	FPRL280_ 12_18	yes
FPRL280_ 12_19	POSPLADRAFT_ 1083951	POSPLADRAFT_ 1083951	FPRL280_ 12_19	yes
FPRL280_ 12_2	POSPLADRAFT_ 1073363	POSPLADRAFT_ 1073363	FPRL280_ 12_2	yes
FPRL280_ 12_2	POSPLADRAFT_ 1073363	POSPLADRAFT_ 1119778	FPRL280_ 12_2	yes
FPRL280_ 12_20	POSPLADRAFT_ 1065093	POSPLADRAFT_ 1065093	FPRL280_ 12_20	yes
FPRL280_ 12_21	POSPLADRAFT_ 1134396	POSPLADRAFT_ 1134396	FPRL280_ 12_21	yes
FPRL280_ 12_22	POSPLADRAFT_ 1136553	POSPLADRAFT_ 1136553	FPRL280_ 12_22	yes
FPRL280_ 12_23	POSPLADRAFT_ 1135383	POSPLADRAFT_ 1135383	FPRL280_ 12_23	yes
FPRL280_ 12_24	POSPLADRAFT_ 1116826	POSPLADRAFT_ 1116826	FPRL280_ 12_24	yes
FPRL280_ 12_25	POSPLADRAFT_ 1073367	POSPLADRAFT_ 1073367	FPRL280_ 12_25	yes
FPRL280_ 12_26	POSPLADRAFT_ 1053906	POSPLADRAFT_ 1053906	FPRL280_ 12_26	yes
FPRL280_ 12_27	POSPLADRAFT_ 1031991	POSPLADRAFT_ 1031991	FPRL280_ 12_27	yes
FPRL280_ 12_28	POSPLADRAFT_ 1135036	POSPLADRAFT_ 1135036	FPRL280_ 12_28	yes
FPRL280_ 12_29	POSPLADRAFT_ 1178866	POSPLADRAFT_ 1178866	FPRL280_ 12_29	yes
FPRL280_ 12_3	POSPLADRAFT_ 1044521	POSPLADRAFT_ 1044521	FPRL280_ 12_3	yes
FPRL280_ 12_30	POSPLADRAFT_ 1178816	POSPLADRAFT_ 1178816	FPRL280_ 12_30	yes
FPRL280_ 12_31	POSPLADRAFT_ 1134261	POSPLADRAFT_ 1134261	FPRL280_ 12_31	yes
FPRL280_ 12_32	POSPLADRAFT_ 1136449	POSPLADRAFT_ 1136449	FPRL280_ 12_32	yes
FPRL280_ 12_33	POSPLADRAFT_ 1073379	POSPLADRAFT_ 1073379	FPRL280_ 12_33	yes
FPRL280_ 12_34	POSPLADRAFT_ 1178885	POSPLADRAFT_ 1178885	FPRL280_ 12_34	yes
FPRL280_ 12_35	POSPLADRAFT_ 1032019	POSPLADRAFT_ 1032019	FPRL280_ 12_35	yes
FPRL280_ 12_35	POSPLADRAFT_ 1032019	POSPLADRAFT_ 1075019	FPRL280_ 12_35	yes
FPRL280_ 12_36	POSPLADRAFT_ 1065130	POSPLADRAFT_ 1065130	FPRL280_ 12_36	yes
FPRL280_ 12_37	POSPLADRAFT_ 1134155	POSPLADRAFT_ 1134155	FPRL280_ 12_37	yes
FPRL280_ 12_38	POSPLADRAFT_ 1032028	POSPLADRAFT_ 1032028	FPRL280_ 12_38	yes
FPRL280_ 12_39	POSPLADRAFT_ 1065124	POSPLADRAFT_ 1065124	FPRL280_ 12_39	yes
FPRL280_ 12_4	POSPLADRAFT_ 1073357	POSPLADRAFT_ 1073357	FPRL280_ 12_4	yes
FPRL280_ 12_40	POSPLADRAFT_ 1167414	POSPLADRAFT_ 1167414	FPRL280_ 12_40	yes
FPRL280_ 12_41	POSPLADRAFT_ 1065120	POSPLADRAFT_ 1065120	FPRL280_ 12_41	yes
FPRL280_ 12_42	POSPLADRAFT_ 1136039	POSPLADRAFT_ 1136039	FPRL280_ 12_42	yes
FPRL280_ 12_43	POSPLADRAFT_ 1044628	POSPLADRAFT_ 1044628	FPRL280_ 12_43	yes
FPRL280_ 12_43	POSPLADRAFT_ 1044628	POSPLADRAFT_ 1134493	FPRL280_ 12_43	yes
FPRL280_ 12_44	POSPLADRAFT_ 1167424	POSPLADRAFT_ 1167424	FPRL280_ 12_44	yes
FPRL280_ 12_45	POSPLADRAFT_ 1178794	POSPLADRAFT_ 1178794	FPRL280_ 12_45	yes
FPRL280_ 12_46	POSPLADRAFT_ 1044618	POSPLADRAFT_ 1044618	FPRL280_ 12_46	yes
FPRL280_ 12_47	POSPLADRAFT_ 1065137	POSPLADRAFT_ 1065137	FPRL280_ 12_47	yes
FPRL280_ 12_48	POSPLADRAFT_ 1133884	POSPLADRAFT_ 1133884	FPRL280_ 12_48	yes
FPRL280_ 12_49	POSPLADRAFT_ 1044594	POSPLADRAFT_ 1044594	FPRL280_ 12_49	yes
FPRL280_ 12_5	POSPLADRAFT_ 1178758	POSPLADRAFT_ 1178758	FPRL280_ 12_5	yes
FPRL280_ 12_50	POSPLADRAFT_ 1038988	POSPLADRAFT_ 1038988	FPRL280_ 12_50	yes
FPRL280_ 12_51	POSPLADRAFT_ 1065100	POSPLADRAFT_ 1065100	FPRL280_ 12_51	yes
FPRL280_ 12_52	POSPLADRAFT_ 1053948	POSPLADRAFT_ 1053948	FPRL280_ 12_52	yes
FPRL280_ 12_53	POSPLADRAFT_ 1135701	POSPLADRAFT_ 1135701	FPRL280_ 12_53	yes
FPRL280_ 12_54	POSPLADRAFT_ 1135750	POSPLADRAFT_ 1135750	FPRL280_ 12_54	yes
FPRL280_ 12_55	POSPLADRAFT_ 1053926	POSPLADRAFT_ 1053926	FPRL280_ 12_55	yes
FPRL280_ 12_56	POSPLADRAFT_ 1178870	POSPLADRAFT_ 1178870	FPRL280_ 12_56	yes
FPRL280_ 12_57	POSPLADRAFT_ 1167407	POSPLADRAFT_ 1167407	FPRL280_ 12_57	yes
FPRL280_ 12_58	POSPLADRAFT_ 1136512	POSPLADRAFT_ 1136512	FPRL280_ 12_58	yes
FPRL280_ 12_59	POSPLADRAFT_ 1135258	POSPLADRAFT_ 1135258	FPRL280_ 12_59	yes
FPRL280_ 12_6	POSPLADRAFT_ 1134476	POSPLADRAFT_ 1134476	FPRL280_ 12_6	yes
FPRL280_ 12_60	POSPLADRAFT_ 1044598	POSPLADRAFT_ 1044598	FPRL280_ 12_60	yes
FPRL280_ 12_61	POSPLADRAFT_ 1053931	POSPLADRAFT_ 1053931	FPRL280_ 12_61	yes
FPRL280_ 12_62	POSPLADRAFT_ 1116715	POSPLADRAFT_ 1116715	FPRL280_ 12_62	yes
FPRL280_ 12_63	POSPLADRAFT_ 1135735	POSPLADRAFT_ 1135735	FPRL280_ 12_63	yes
FPRL280_ 12_64	POSPLADRAFT_ 1178852	POSPLADRAFT_ 1178852	FPRL280_ 12_64	yes
FPRL280_ 12_65	POSPLADRAFT_ 1116712	POSPLADRAFT_ 1116712	FPRL280_ 12_65	yes
FPRL280_ 12_66	POSPLADRAFT_ 1073378	POSPLADRAFT_ 1073378	FPRL280_ 12_66	yes
FPRL280_ 12_67	POSPLADRAFT_ 1134741	POSPLADRAFT_ 1134741	FPRL280_ 12_67	yes
FPRL280_ 12_68	POSPLADRAFT_ 1044563	POSPLADRAFT_ 1044563	FPRL280_ 12_68	yes
FPRL280_ 12_69	POSPLADRAFT_ 1134441	POSPLADRAFT_ 1134441	FPRL280_ 12_69	yes
FPRL280_ 12_69	POSPLADRAFT_ 1134441	POSPLADRAFT_ 1149310	FPRL280_ 12_69	yes
FPRL280_ 12_7	POSPLADRAFT_ 1134268	POSPLADRAFT_ 1134268	FPRL280_ 12_7	yes
FPRL280_ 12_70	POSPLADRAFT_ 1134495	POSPLADRAFT_ 1134495	FPRL280_ 12_70	yes
FPRL280_ 12_71	POSPLADRAFT_ 1178789	POSPLADRAFT_ 1178789	FPRL280_ 12_71	yes
FPRL280_ 12_72	POSPLADRAFT_ 1053934	POSPLADRAFT_ 1053934	FPRL280_ 12_72	yes
FPRL280_ 12_73	POSPLADRAFT_ 1044585	POSPLADRAFT_ 1044585	FPRL280_ 12_73	yes
FPRL280_ 12_74	POSPLADRAFT_ 1044564	POSPLADRAFT_ 1044564	FPRL280_ 12_74	yes
FPRL280_ 12_75	POSPLADRAFT_ 1038961	POSPLADRAFT_ 1038961	FPRL280_ 12_75	yes
FPRL280_ 12_76	POSPLADRAFT_ 1178795	POSPLADRAFT_ 1178795	FPRL280_ 12_76	yes
FPRL280_ 12_77	POSPLADRAFT_ 1135784	POSPLADRAFT_ 1135784	FPRL280_ 12_77	yes
FPRL280_ 12_78	POSPLADRAFT_ 1044580	POSPLADRAFT_ 1044580	FPRL280_ 12_78	yes
FPRL280_ 12_79	POSPLADRAFT_ 1133698	POSPLADRAFT_ 1133698	FPRL280_ 12_79	yes
FPRL280_ 12_8	POSPLADRAFT_ 1044522	POSPLADRAFT_ 1044522	FPRL280_ 12_8	yes
FPRL280_ 12_80	POSPLADRAFT_ 1044591	POSPLADRAFT_ 1044591	FPRL280_ 12_80	yes
FPRL280_ 12_81	POSPLADRAFT_ 1044586	POSPLADRAFT_ 1044586	FPRL280_ 12_81	yes
FPRL280_ 12_82	POSPLADRAFT_ 1038952	POSPLADRAFT_ 1038952	FPRL280_ 12_82	yes
FPRL280_ 12_83	POSPLADRAFT_ 1053972	POSPLADRAFT_ 1053972	FPRL280_ 12_83	yes
FPRL280_ 12_84	POSPLADRAFT_ 1038963	POSPLADRAFT_ 1038963	FPRL280_ 12_84	yes
FPRL280_ 12_85	POSPLADRAFT_ 1136001	POSPLADRAFT_ 1136001	FPRL280_ 12_85	yes
FPRL280_ 12_86	POSPLADRAFT_ 1053916	POSPLADRAFT_ 1053916	FPRL280_ 12_86	yes
FPRL280_ 12_87	POSPLADRAFT_ 1044576	POSPLADRAFT_ 1044576	FPRL280_ 12_87	yes
FPRL280_ 12_88	POSPLADRAFT_ 1038970	POSPLADRAFT_ 1038970	FPRL280_ 12_88	yes
FPRL280_ 12_89	POSPLADRAFT_ 1044615	POSPLADRAFT_ 1044615	FPRL280_ 12_89	yes
FPRL280_ 12_9	POSPLADRAFT_ 1167334	POSPLADRAFT_ 1167334	FPRL280_ 12_9	yes
FPRL280_ 12_90	POSPLADRAFT_ 1044567	POSPLADRAFT_ 1044567	FPRL280_ 12_90	yes
FPRL280_ 12_91	POSPLADRAFT_ 1178858	POSPLADRAFT_ 1178858	FPRL280_ 12_91	yes
FPRL280_ 12_92	POSPLADRAFT_ 1073392	POSPLADRAFT_ 1073392	FPRL280_ 12_92	yes
FPRL280_ 12_93	POSPLADRAFT_ 1065122	POSPLADRAFT_ 1065122	FPRL280_ 12_93	yes
FPRL280_ 12_94	POSPLADRAFT_ 1044592	POSPLADRAFT_ 1044592	FPRL280_ 12_94	yes
FPRL280_ 12_95	POSPLADRAFT_ 1135241	POSPLADRAFT_ 1135241	FPRL280_ 12_95	yes
FPRL280_ 12_96	POSPLADRAFT_ 1065140	POSPLADRAFT_ 1065140	FPRL280_ 12_96	yes
FPRL280_ 12_97	POSPLADRAFT_ 1032043	POSPLADRAFT_ 1032043	FPRL280_ 12_97	yes
FPRL280_ 12_98	POSPLADRAFT_ 1032008	POSPLADRAFT_ 1032008	FPRL280_ 12_98	yes
FPRL280_ 12_99	POSPLADRAFT_ 1038965	POSPLADRAFT_ 1038965	FPRL280_ 12_99	yes
FPRL280_ 120_1	POSPLADRAFT_ 1074872	POSPLADRAFT_ 1074872	FPRL280_ 120_1	yes
FPRL280_ 120_10	POSPLADRAFT_ 1058161	POSPLADRAFT_ 1058161	FPRL280_ 120_10	yes
FPRL280_ 120_11	POSPLADRAFT_ 1058172	POSPLADRAFT_ 1058172	FPRL280_ 120_11	yes
FPRL280_ 120_12	POSPLADRAFT_ 1146162	POSPLADRAFT_ 1146162	FPRL280_ 438_5	no
FPRL280_ 120_13	POSPLADRAFT_ 1047475	POSPLADRAFT_ 1047475	FPRL280_ 120_13	yes
FPRL280_ 120_14	POSPLADRAFT_ 1146096	POSPLADRAFT_ 1146096	FPRL280_ 120_14	yes
FPRL280_ 120_15	POSPLADRAFT_ 1052604	POSPLADRAFT_ 1052604	FPRL280_ 120_15	yes
FPRL280_ 120_15	POSPLADRAFT_ 1052604	POSPLADRAFT_ 1047488	FPRL280_ 120_15	yes
FPRL280_ 120_15	POSPLADRAFT_ 1052604	POSPLADRAFT_ 1132935	FPRL280_ 120_15	yes
FPRL280_ 120_15	POSPLADRAFT_ 1052604	POSPLADRAFT_ 1140671	FPRL280_ 120_15	yes
FPRL280_ 120_16	POSPLADRAFT_ 1074874	POSPLADRAFT_ 1074874	FPRL280_ 120_16	yes
FPRL280_ 120_17	POSPLADRAFT_ 1047494	POSPLADRAFT_ 1047494	FPRL280_ 120_17	yes
FPRL280_ 120_18	POSPLADRAFT_ 1034712	POSPLADRAFT_ 1034712	FPRL280_ 120_18	yes
FPRL280_ 120_19	POSPLADRAFT_ 1145768	POSPLADRAFT_ 1145768	FPRL280_ 120_19	yes
FPRL280_ 120_2	POSPLADRAFT_ 1047465	POSPLADRAFT_ 1047465	FPRL280_ 120_2	yes
FPRL280_ 120_2	POSPLADRAFT_ 1047465	POSPLADRAFT_ 1146531	FPRL280_ 120_2	yes
FPRL280_ 120_20	POSPLADRAFT_ 1047495	POSPLADRAFT_ 1047495	FPRL280_ 120_20	yes
FPRL280_ 120_21	POSPLADRAFT_ 1040400	POSPLADRAFT_ 1040400	FPRL280_ 120_21	yes
FPRL280_ 120_22			FPRL280_ n.d.	no
FPRL280_ 120_3	POSPLADRAFT_ 1070540	POSPLADRAFT_ 1070540	FPRL280_ 120_3	yes
FPRL280_ 120_3	POSPLADRAFT_ 1070540	POSPLADRAFT_ 1145787	FPRL280_ 120_3	yes
FPRL280_ 120_4	POSPLADRAFT_ 1074876	POSPLADRAFT_ 1074876	FPRL280_ 120_4	yes
FPRL280_ 120_5	POSPLADRAFT_ 1047487	POSPLADRAFT_ 1047487	FPRL280_ 120_5	yes
FPRL280_ 120_6	POSPLADRAFT_ 1066498	POSPLADRAFT_ 1066498	FPRL280_ 120_6	yes
FPRL280_ 120_7	POSPLADRAFT_ 1034711	POSPLADRAFT_ 1034711	FPRL280_ 120_7	yes
FPRL280_ 120_8	POSPLADRAFT_ 1066496	POSPLADRAFT_ 1066496	FPRL280_ 120_8	yes
FPRL280_ 120_8	POSPLADRAFT_ 1066496	POSPLADRAFT_ 1047479	FPRL280_ 120_8	yes
FPRL280_ 120_9	POSPLADRAFT_ 1147058	POSPLADRAFT_ 1147058	FPRL280_ 120_9	yes
FPRL280_ 1200_1	POSPLADRAFT_ 1053424	POSPLADRAFT_ 1053424	FPRL280_ 1145_1	no
FPRL280_ 1200_2	POSPLADRAFT_ 1144700	POSPLADRAFT_ 1144700	FPRL280_ 1384_2	no
FPRL280_ 1200_3	POSPLADRAFT_ 1161403	POSPLADRAFT_ 1161403	FPRL280_ 641_4	no
FPRL280_ 1200_4			FPRL280_ n.d.	no
FPRL280_ 1201_1	POSPLADRAFT_ 1144700	POSPLADRAFT_ 1144700	FPRL280_ 1384_2	no
FPRL280_ 1201_2	POSPLADRAFT_ 1153620	POSPLADRAFT_ 1153620	FPRL280_ 922_1	no
FPRL280_ 1202_1			FPRL280_ n.d.	no
FPRL280_ 1204_1	POSPLADRAFT_ 1060529	POSPLADRAFT_ 1060529	FPRL280_ 1014_1	no
FPRL280_ 1204_1	POSPLADRAFT_ 1060529	POSPLADRAFT_ 1063213	FPRL280_ 1204_1	yes
FPRL280_ 1204_2	POSPLADRAFT_ 1061633	POSPLADRAFT_ 1061633	FPRL280_ 922_1	no
FPRL280_ 1204_3	POSPLADRAFT_ 1158653	POSPLADRAFT_ 1158653	FPRL280_ 1587_1	no
FPRL280_ 1205_1	POSPLADRAFT_ 1152697	POSPLADRAFT_ 1152697	FPRL280_ 564_2	no
FPRL280_ 1206_1	POSPLADRAFT_ 1054309	POSPLADRAFT_ 1054309	FPRL280_ 1206_1	yes
FPRL280_ 1206_1	POSPLADRAFT_ 1054309	POSPLADRAFT_ 1053401	FPRL280_ 1206_1	yes
FPRL280_ 1206_1	POSPLADRAFT_ 1054309	POSPLADRAFT_ 1054060	FPRL280_ 1206_1	yes
FPRL280_ 1206_1	POSPLADRAFT_ 1054309	POSPLADRAFT_ 1060390	FPRL280_ 1206_1	yes
FPRL280_ 1206_1	POSPLADRAFT_ 1054309	POSPLADRAFT_ 1057192	FPRL280_ 1206_1	yes
FPRL280_ 1206_1	POSPLADRAFT_ 1054309	POSPLADRAFT_ 1054829	FPRL280_ 1206_1	yes
FPRL280_ 1206_1	POSPLADRAFT_ 1054309	POSPLADRAFT_ 1159273	FPRL280_ 1206_1	yes
FPRL280_ 1206_1	POSPLADRAFT_ 1054309	POSPLADRAFT_ 1062779	FPRL280_ 1206_1	yes
FPRL280_ 1206_1	POSPLADRAFT_ 1054309	POSPLADRAFT_ 1063260	FPRL280_ 1206_1	yes
FPRL280_ 1206_1	POSPLADRAFT_ 1054309	POSPLADRAFT_ 1153477	FPRL280_ 1206_1	yes
FPRL280_ 1206_1	POSPLADRAFT_ 1054309	POSPLADRAFT_ 1052096	FPRL280_ 1206_1	yes
FPRL280_ 1206_1	POSPLADRAFT_ 1054309	POSPLADRAFT_ 1156756	FPRL280_ 1206_1	yes
FPRL280_ 1206_1	POSPLADRAFT_ 1054309	POSPLADRAFT_ 1052566	FPRL280_ 1206_1	yes
FPRL280_ 1206_1	POSPLADRAFT_ 1054309	POSPLADRAFT_ 1063366	FPRL280_ 1206_1	yes
FPRL280_ 1207_1	POSPLADRAFT_ 1134436	POSPLADRAFT_ 1134436	FPRL280_ 411_5	no
FPRL280_ 1207_2			FPRL280_ n.d.	no
FPRL280_ 1208_1	POSPLADRAFT_ 1056867	POSPLADRAFT_ 1056867	FPRL280_ 486_2	no
FPRL280_ 1209_1			FPRL280_ n.d.	no
FPRL280_ 121_1	POSPLADRAFT_ 1074039	POSPLADRAFT_ 1074039	FPRL280_ 121_1	yes
FPRL280_ 121_10	POSPLADRAFT_ 1055505	POSPLADRAFT_ 1055505	FPRL280_ 121_10	yes
FPRL280_ 121_11	POSPLADRAFT_ 1138845	POSPLADRAFT_ 1138845	FPRL280_ 121_11	yes
FPRL280_ 121_12	POSPLADRAFT_ 1139356	POSPLADRAFT_ 1139356	FPRL280_ 121_12	yes
FPRL280_ 121_13	POSPLADRAFT_ 1033078	POSPLADRAFT_ 1033078	FPRL280_ 121_14	no
FPRL280_ 121_14	POSPLADRAFT_ 1055496	POSPLADRAFT_ 1055496	FPRL280_ 121_14	yes
FPRL280_ 121_15	POSPLADRAFT_ 1055492	POSPLADRAFT_ 1055492	FPRL280_ 121_15	yes
FPRL280_ 121_16	POSPLADRAFT_ 1045757	POSPLADRAFT_ 1045757	FPRL280_ 121_16	yes
FPRL280_ 121_17	POSPLADRAFT_ 1045765	POSPLADRAFT_ 1045765	FPRL280_ 121_17	yes
FPRL280_ 121_18	POSPLADRAFT_ 1142795	POSPLADRAFT_ 1142795	FPRL280_ 30_50	no
FPRL280_ 121_2	POSPLADRAFT_ 1139431	POSPLADRAFT_ 1139431	FPRL280_ 121_2	yes
FPRL280_ 121_2	POSPLADRAFT_ 1139431	POSPLADRAFT_ 1127992	FPRL280_ 121_2	yes
FPRL280_ 121_3	POSPLADRAFT_ 1180365	POSPLADRAFT_ 1180365	FPRL280_ 121_3	yes
FPRL280_ 121_4	POSPLADRAFT_ 1065702	POSPLADRAFT_ 1065702	FPRL280_ 121_4	yes
FPRL280_ 121_5	POSPLADRAFT_ 1139613	POSPLADRAFT_ 1139613	FPRL280_ 121_5	yes
FPRL280_ 121_6	POSPLADRAFT_ 1131632	POSPLADRAFT_ 1131632	FPRL280_ 121_6	yes
FPRL280_ 121_6	POSPLADRAFT_ 1131632	POSPLADRAFT_ 1140244	FPRL280_ 121_6	yes
FPRL280_ 121_7	POSPLADRAFT_ 1180360	POSPLADRAFT_ 1180360	FPRL280_ 121_7	yes
FPRL280_ 121_8	POSPLADRAFT_ 1140001	POSPLADRAFT_ 1140001	FPRL280_ 121_8	yes
FPRL280_ 121_9	POSPLADRAFT_ 1139733	POSPLADRAFT_ 1139733	FPRL280_ 121_9	yes
FPRL280_ 1210_1	POSPLADRAFT_ 1152697	POSPLADRAFT_ 1152697	FPRL280_ 564_2	no
FPRL280_ 1210_2			FPRL280_ n.d.	no
FPRL280_ 1211_1	POSPLADRAFT_ 1061886	POSPLADRAFT_ 1061886	FPRL280_ 1211_1	yes
FPRL280_ 1211_1	POSPLADRAFT_ 1061886	POSPLADRAFT_ 1061880	FPRL280_ 1211_1	yes
FPRL280_ 1211_1	POSPLADRAFT_ 1061886	POSPLADRAFT_ 1061891	FPRL280_ 1211_1	yes
FPRL280_ 1211_1	POSPLADRAFT_ 1061886	POSPLADRAFT_ 1063588	FPRL280_ 1211_1	yes
FPRL280_ 1211_2	POSPLADRAFT_ 1142144	POSPLADRAFT_ 1142144	FPRL280_ 1211_2	yes
FPRL280_ 1211_2	POSPLADRAFT_ 1142144	POSPLADRAFT_ 1056488	FPRL280_ 1211_2	yes
FPRL280_ 1211_2	POSPLADRAFT_ 1142144	POSPLADRAFT_ 1056484	FPRL280_ 1211_2	yes
FPRL280_ 1211_2	POSPLADRAFT_ 1142144	POSPLADRAFT_ 1141933	FPRL280_ 1211_2	yes
FPRL280_ 1211_2	POSPLADRAFT_ 1142144	POSPLADRAFT_ 1142031	FPRL280_ 1211_2	yes
FPRL280_ 1211_3	POSPLADRAFT_ 1144138	POSPLADRAFT_ 1144138	FPRL280_ 17_48	no
FPRL280_ 1212_1	POSPLADRAFT_ 1054309	POSPLADRAFT_ 1054309	FPRL280_ 1206_1	no
FPRL280_ 1213_1	POSPLADRAFT_ 1060667	POSPLADRAFT_ 1060667	FPRL280_ 1206_1	no
FPRL280_ 1214_1			FPRL280_ n.d.	no
FPRL280_ 1214_2	POSPLADRAFT_ 1145007	POSPLADRAFT_ 1145007	FPRL280_ 472_3	no
FPRL280_ 1214_3			FPRL280_ n.d.	no
FPRL280_ 1214_4	POSPLADRAFT_ 1144138	POSPLADRAFT_ 1144138	FPRL280_ 17_48	no
FPRL280_ 1215_1	POSPLADRAFT_ 1055992	POSPLADRAFT_ 1055992	FPRL280_ 1017_1	no
FPRL280_ 1217_1			FPRL280_ n.d.	no
FPRL280_ 1218_1	POSPLADRAFT_ 1152621	POSPLADRAFT_ 1152621	FPRL280_ 1272_1	no
FPRL280_ 1218_2			FPRL280_ n.d.	no
FPRL280_ 1218_3	POSPLADRAFT_ 1163323	POSPLADRAFT_ 1163323	FPRL280_ 297_6	no
FPRL280_ 1219_1	POSPLADRAFT_ 1074386	POSPLADRAFT_ 1074386	FPRL280_ 817_1	no
FPRL280_ 122_1	POSPLADRAFT_ 1049284	POSPLADRAFT_ 1049284	FPRL280_ 122_1	yes
FPRL280_ 122_10	POSPLADRAFT_ 1049281	POSPLADRAFT_ 1049281	FPRL280_ 122_10	yes
FPRL280_ 122_11	POSPLADRAFT_ 1036144	POSPLADRAFT_ 1036144	FPRL280_ 122_11	yes
FPRL280_ 122_12	POSPLADRAFT_ 1049288	POSPLADRAFT_ 1049288	FPRL280_ 122_12	yes
FPRL280_ 122_13	POSPLADRAFT_ 1071332	POSPLADRAFT_ 1071332	FPRL280_ 122_13	yes
FPRL280_ 122_14	POSPLADRAFT_ 1174079	POSPLADRAFT_ 1174079	FPRL280_ 122_14	yes
FPRL280_ 122_14	POSPLADRAFT_ 1174079	POSPLADRAFT_ 1153269	FPRL280_ 122_14	yes
FPRL280_ 122_14	POSPLADRAFT_ 1174079	POSPLADRAFT_ 1076704	FPRL280_ 122_14	yes
FPRL280_ 122_14	POSPLADRAFT_ 1174079	POSPLADRAFT_ 1041283	FPRL280_ 122_14	yes
FPRL280_ 122_15	POSPLADRAFT_ 1049291	POSPLADRAFT_ 1049291	FPRL280_ 122_15	yes
FPRL280_ 122_16	POSPLADRAFT_ 1049296	POSPLADRAFT_ 1049296	FPRL280_ 122_16	yes
FPRL280_ 122_17	POSPLADRAFT_ 1152671	POSPLADRAFT_ 1152671	FPRL280_ 122_17	yes
FPRL280_ 122_18	POSPLADRAFT_ 1041285	POSPLADRAFT_ 1041285	FPRL280_ 122_18	yes
FPRL280_ 122_18	POSPLADRAFT_ 1041285	POSPLADRAFT_ 1063618	FPRL280_ 122_18	yes
FPRL280_ 122_19	POSPLADRAFT_ 1049283	POSPLADRAFT_ 1049283	FPRL280_ 122_19	yes
FPRL280_ 122_2	POSPLADRAFT_ 1173430	POSPLADRAFT_ 1173430	FPRL280_ 122_2	yes
FPRL280_ 122_20	POSPLADRAFT_ 1067476	POSPLADRAFT_ 1067476	FPRL280_ 122_20	yes
FPRL280_ 122_21	POSPLADRAFT_ 1049286	POSPLADRAFT_ 1049286	FPRL280_ 122_21	yes
FPRL280_ 122_22	POSPLADRAFT_ 1152354	POSPLADRAFT_ 1152354	FPRL280_ 122_22	yes
FPRL280_ 122_23	POSPLADRAFT_ 1145007	POSPLADRAFT_ 1145007	FPRL280_ 472_3	no
FPRL280_ 122_24	POSPLADRAFT_ 1161470	POSPLADRAFT_ 1161470	FPRL280_ 1017_1	no
FPRL280_ 122_25	POSPLADRAFT_ 1143468	POSPLADRAFT_ 1143468	FPRL280_ 104_26	no
FPRL280_ 122_3	POSPLADRAFT_ 1067484	POSPLADRAFT_ 1067484	FPRL280_ 122_3	yes
FPRL280_ 122_4	POSPLADRAFT_ 1049294	POSPLADRAFT_ 1049294	FPRL280_ 122_4	yes
FPRL280_ 122_5	POSPLADRAFT_ 1153199	POSPLADRAFT_ 1153199	FPRL280_ 122_5	yes
FPRL280_ 122_6	POSPLADRAFT_ 1152424	POSPLADRAFT_ 1152424	FPRL280_ 122_6	yes
FPRL280_ 122_7	POSPLADRAFT_ 1067481	POSPLADRAFT_ 1067481	FPRL280_ 122_7	yes
FPRL280_ 122_8	POSPLADRAFT_ 1153267	POSPLADRAFT_ 1153267	FPRL280_ 122_8	yes
FPRL280_ 122_8	POSPLADRAFT_ 1153267	POSPLADRAFT_ 1152814	FPRL280_ 122_8	yes
FPRL280_ 122_9	POSPLADRAFT_ 1049289	POSPLADRAFT_ 1049289	FPRL280_ 122_9	yes
FPRL280_ 1220_1	POSPLADRAFT_ 1151575	POSPLADRAFT_ 1151575	FPRL280_ 486_2	no
FPRL280_ 1220_2	POSPLADRAFT_ 1061757	POSPLADRAFT_ 1061757	FPRL280_ 797_1	no
FPRL280_ 1220_3	POSPLADRAFT_ 1163862	POSPLADRAFT_ 1163862	FPRL280_ 188_17	no
FPRL280_ 1220_4	POSPLADRAFT_ 1145007	POSPLADRAFT_ 1145007	FPRL280_ 472_3	no
FPRL280_ 1220_5			FPRL280_ n.d.	no
FPRL280_ 1222_1	POSPLADRAFT_ 1160435	POSPLADRAFT_ 1160435	FPRL280_ 128_5	no
FPRL280_ 1223_1	POSPLADRAFT_ 1116976	POSPLADRAFT_ 1116976	FPRL280_ 980_1	no
FPRL280_ 1223_2			FPRL280_ n.d.	no
FPRL280_ 1223_3			FPRL280_ n.d.	no
FPRL280_ 1224_1	POSPLADRAFT_ 1159171	POSPLADRAFT_ 1159171	FPRL280_ 475_4	no
FPRL280_ 1225_1	POSPLADRAFT_ 1130414	POSPLADRAFT_ 1130414	FPRL280_ 1003_1	no
FPRL280_ 1226_1	POSPLADRAFT_ 1151482	POSPLADRAFT_ 1151482	FPRL280_ 796_2	no
FPRL280_ 1226_2	POSPLADRAFT_ 1158682	POSPLADRAFT_ 1158682	FPRL280_ 17_45	no
FPRL280_ 1226_3	POSPLADRAFT_ 1144138	POSPLADRAFT_ 1144138	FPRL280_ 17_48	no
FPRL280_ 1227_1	POSPLADRAFT_ 1151953	POSPLADRAFT_ 1151953	FPRL280_ 953_1	no
FPRL280_ 1227_1	POSPLADRAFT_ 1151953	POSPLADRAFT_ 1143433	FPRL280_ 1227_1	yes
FPRL280_ 1228_1	POSPLADRAFT_ 1057393	POSPLADRAFT_ 1057393	FPRL280_ 871_1	no
FPRL280_ 1228_1	POSPLADRAFT_ 1057393	POSPLADRAFT_ 1151454	FPRL280_ 1228_1	yes
FPRL280_ 1229_1	POSPLADRAFT_ 1076096	POSPLADRAFT_ 1076096	FPRL280_ 65_28	no
FPRL280_ 123_1	POSPLADRAFT_ 1150405	POSPLADRAFT_ 1150405	FPRL280_ 123_1	yes
FPRL280_ 123_10	POSPLADRAFT_ 1172918	POSPLADRAFT_ 1172918	FPRL280_ 123_10	yes
FPRL280_ 123_10	POSPLADRAFT_ 1172918	POSPLADRAFT_ 1035841	FPRL280_ 123_10	yes
FPRL280_ 123_10	POSPLADRAFT_ 1172918	POSPLADRAFT_ 1053383	FPRL280_ 123_10	yes
FPRL280_ 123_11	POSPLADRAFT_ 1184361	POSPLADRAFT_ 1184361	FPRL280_ 123_11	yes
FPRL280_ 123_12	POSPLADRAFT_ 1078945	POSPLADRAFT_ 1078945	FPRL280_ 123_12	yes
FPRL280_ 123_13	POSPLADRAFT_ 1150699	POSPLADRAFT_ 1150699	FPRL280_ 123_13	yes
FPRL280_ 123_14	POSPLADRAFT_ 1067280	POSPLADRAFT_ 1067280	FPRL280_ 123_14	yes
FPRL280_ 123_15	POSPLADRAFT_ 1048910	POSPLADRAFT_ 1048910	FPRL280_ 123_15	yes
FPRL280_ 123_15	POSPLADRAFT_ 1048910	POSPLADRAFT_ 1059816	FPRL280_ 123_15	yes
FPRL280_ 123_15	POSPLADRAFT_ 1048910	POSPLADRAFT_ 1063401	FPRL280_ 123_15	yes
FPRL280_ 123_16	POSPLADRAFT_ 1048916	POSPLADRAFT_ 1048916	FPRL280_ 123_16	yes
FPRL280_ 123_17	POSPLADRAFT_ 1150583	POSPLADRAFT_ 1150583	FPRL280_ 123_17	yes
FPRL280_ 123_18	POSPLADRAFT_ 1041097	POSPLADRAFT_ 1041097	FPRL280_ 123_18	yes
FPRL280_ 123_19	POSPLADRAFT_ 1048901	POSPLADRAFT_ 1048901	FPRL280_ 123_19	yes
FPRL280_ 123_2	POSPLADRAFT_ 1071159	POSPLADRAFT_ 1071159	FPRL280_ 123_2	yes
FPRL280_ 123_20	POSPLADRAFT_ 1150927	POSPLADRAFT_ 1150927	FPRL280_ 123_20	yes
FPRL280_ 123_21	POSPLADRAFT_ 1041100	POSPLADRAFT_ 1041100	FPRL280_ 123_21	yes
FPRL280_ 123_22			FPRL280_ n.d.	no
FPRL280_ 123_23	POSPLADRAFT_ 1151133	POSPLADRAFT_ 1151133	FPRL280_ 123_23	yes
FPRL280_ 123_3	POSPLADRAFT_ 1035828	POSPLADRAFT_ 1035828	FPRL280_ 123_3	yes
FPRL280_ 123_4	POSPLADRAFT_ 1048917	POSPLADRAFT_ 1048917	FPRL280_ 123_4	yes
FPRL280_ 123_5	POSPLADRAFT_ 1048907	POSPLADRAFT_ 1048907	FPRL280_ 123_5	yes
FPRL280_ 123_5	POSPLADRAFT_ 1048907	POSPLADRAFT_ 1151188	FPRL280_ 123_5	yes
FPRL280_ 123_6	POSPLADRAFT_ 1150756	POSPLADRAFT_ 1150756	FPRL280_ 123_6	yes
FPRL280_ 123_7	POSPLADRAFT_ 1150709	POSPLADRAFT_ 1150709	FPRL280_ 123_7	yes
FPRL280_ 123_8	POSPLADRAFT_ 1059803	POSPLADRAFT_ 1059803	FPRL280_ 123_8	yes
FPRL280_ 123_9	POSPLADRAFT_ 1150725	POSPLADRAFT_ 1150725	FPRL280_ 123_9	yes
FPRL280_ 123_9	POSPLADRAFT_ 1150725	POSPLADRAFT_ 1140131	FPRL280_ 123_9	yes
FPRL280_ 1230_1	POSPLADRAFT_ 1144700	POSPLADRAFT_ 1144700	FPRL280_ 1384_2	no
FPRL280_ 1230_2	POSPLADRAFT_ 1141194	POSPLADRAFT_ 1141194	FPRL280_ 128_5	no
FPRL280_ 1230_3	POSPLADRAFT_ 1134436	POSPLADRAFT_ 1134436	FPRL280_ 411_5	no
FPRL280_ 1231_1	POSPLADRAFT_ 1135672	POSPLADRAFT_ 1135672	FPRL280_ 1016_1	no
FPRL280_ 1231_2	POSPLADRAFT_ 1151441	POSPLADRAFT_ 1151441	FPRL280_ 1570_2	no
FPRL280_ 1232_1	POSPLADRAFT_ 1155009	POSPLADRAFT_ 1155009	FPRL280_ 1294_1	no
FPRL280_ 1232_2	POSPLADRAFT_ 1133345	POSPLADRAFT_ 1133345	FPRL280_ 1170_1	no
FPRL280_ 1233_1	POSPLADRAFT_ 1049789	POSPLADRAFT_ 1049789	FPRL280_ 140_3	no
FPRL280_ 1234_1	POSPLADRAFT_ 1144619	POSPLADRAFT_ 1144619	FPRL280_ 1234_1	yes
FPRL280_ 1234_2	POSPLADRAFT_ 1119507	POSPLADRAFT_ 1119507	FPRL280_ 525_1	no
FPRL280_ 1236_1	POSPLADRAFT_ 1163925	POSPLADRAFT_ 1163925	FPRL280_ 1236_1	yes
FPRL280_ 1236_1	POSPLADRAFT_ 1163925	POSPLADRAFT_ 1163838	FPRL280_ 1236_1	yes
FPRL280_ 1236_1	POSPLADRAFT_ 1163925	POSPLADRAFT_ 1137561	FPRL280_ 1236_1	yes
FPRL280_ 1236_2	POSPLADRAFT_ 1160985	POSPLADRAFT_ 1160985	FPRL280_ 217_10	no
FPRL280_ 1237_1	POSPLADRAFT_ 1055989	POSPLADRAFT_ 1055989	FPRL280_ 1237_1	yes
FPRL280_ 1237_1	POSPLADRAFT_ 1055989	POSPLADRAFT_ 1056882	FPRL280_ 1237_1	yes
FPRL280_ 1237_1	POSPLADRAFT_ 1055989	POSPLADRAFT_ 1063325	FPRL280_ 1237_1	yes
FPRL280_ 1237_1	POSPLADRAFT_ 1055989	POSPLADRAFT_ 1143384	FPRL280_ 1237_1	yes
FPRL280_ 1237_1	POSPLADRAFT_ 1055989	POSPLADRAFT_ 1057839	FPRL280_ 1237_1	yes
FPRL280_ 1237_1	POSPLADRAFT_ 1055989	POSPLADRAFT_ 1144326	FPRL280_ 1237_1	yes
FPRL280_ 1237_1	POSPLADRAFT_ 1055989	POSPLADRAFT_ 1140970	FPRL280_ 1237_1	yes
FPRL280_ 1237_1	POSPLADRAFT_ 1055989	POSPLADRAFT_ 1063528	FPRL280_ 1237_1	yes
FPRL280_ 1237_1	POSPLADRAFT_ 1055989	POSPLADRAFT_ 1063000	FPRL280_ 1237_1	yes
FPRL280_ 1237_1	POSPLADRAFT_ 1055989	POSPLADRAFT_ 1074577	FPRL280_ 1237_1	yes
FPRL280_ 1237_1	POSPLADRAFT_ 1055989	POSPLADRAFT_ 1128877	FPRL280_ 1237_1	yes
FPRL280_ 1237_1	POSPLADRAFT_ 1055989	POSPLADRAFT_ 1056467	FPRL280_ 1237_1	yes
FPRL280_ 1237_1	POSPLADRAFT_ 1055989	POSPLADRAFT_ 1056213	FPRL280_ 1237_1	yes
FPRL280_ 1237_1	POSPLADRAFT_ 1055989	POSPLADRAFT_ 1055277	FPRL280_ 1237_1	yes
FPRL280_ 1237_1	POSPLADRAFT_ 1055989	POSPLADRAFT_ 1063083	FPRL280_ 1237_1	yes
FPRL280_ 1237_1	POSPLADRAFT_ 1055989	POSPLADRAFT_ 1051539	FPRL280_ 1237_1	yes
FPRL280_ 1237_1	POSPLADRAFT_ 1055989	POSPLADRAFT_ 1059663	FPRL280_ 1237_1	yes
FPRL280_ 1237_1	POSPLADRAFT_ 1055989	POSPLADRAFT_ 1150301	FPRL280_ 1237_1	yes
FPRL280_ 1237_1	POSPLADRAFT_ 1055989	POSPLADRAFT_ 1146532	FPRL280_ 1237_1	yes
FPRL280_ 1237_1	POSPLADRAFT_ 1055989	POSPLADRAFT_ 1056695	FPRL280_ 1237_1	yes
FPRL280_ 1237_1	POSPLADRAFT_ 1055989	POSPLADRAFT_ 1057389	FPRL280_ 1237_1	yes
FPRL280_ 1237_1	POSPLADRAFT_ 1055989	POSPLADRAFT_ 1057098	FPRL280_ 1237_1	yes
FPRL280_ 1237_1	POSPLADRAFT_ 1055989	POSPLADRAFT_ 1056256	FPRL280_ 1237_1	yes
FPRL280_ 1237_1	POSPLADRAFT_ 1055989	POSPLADRAFT_ 1141034	FPRL280_ 1237_1	yes
FPRL280_ 1237_1	POSPLADRAFT_ 1055989	POSPLADRAFT_ 1060254	FPRL280_ 1237_1	yes
FPRL280_ 1237_1	POSPLADRAFT_ 1055989	POSPLADRAFT_ 1141325	FPRL280_ 1237_1	yes
FPRL280_ 1237_2	POSPLADRAFT_ 1061664	POSPLADRAFT_ 1061664	FPRL280_ 1174_2	no
FPRL280_ 124_1	POSPLADRAFT_ 1169681	POSPLADRAFT_ 1169681	FPRL280_ 124_1	yes
FPRL280_ 124_10	POSPLADRAFT_ 1046398	POSPLADRAFT_ 1046398	FPRL280_ 124_10	yes
FPRL280_ 124_11	POSPLADRAFT_ 1056430	POSPLADRAFT_ 1056430	FPRL280_ 124_11	yes
FPRL280_ 124_11	POSPLADRAFT_ 1056430	POSPLADRAFT_ 1141771	FPRL280_ 124_11	yes
FPRL280_ 124_12	POSPLADRAFT_ 1074344	POSPLADRAFT_ 1074344	FPRL280_ 124_12	yes
FPRL280_ 124_13	POSPLADRAFT_ 1039838	POSPLADRAFT_ 1039838	FPRL280_ 124_13	yes
FPRL280_ 124_14	POSPLADRAFT_ 1046395	POSPLADRAFT_ 1046395	FPRL280_ 124_14	yes
FPRL280_ 124_15	POSPLADRAFT_ 1140847	POSPLADRAFT_ 1140847	FPRL280_ 124_15	yes
FPRL280_ 124_16	POSPLADRAFT_ 1043332	POSPLADRAFT_ 1043332	FPRL280_ 261_5	no
FPRL280_ 124_16	POSPLADRAFT_ 1043332	POSPLADRAFT_ 1140634	FPRL280_ 124_16	yes
FPRL280_ 124_17	POSPLADRAFT_ 1070082	POSPLADRAFT_ 1070082	FPRL280_ 124_17	yes
FPRL280_ 124_17	POSPLADRAFT_ 1070082	POSPLADRAFT_ 1141837	FPRL280_ 124_17	yes
FPRL280_ 124_18	POSPLADRAFT_ 1039846	POSPLADRAFT_ 1039846	FPRL280_ 124_18	yes
FPRL280_ 124_18	POSPLADRAFT_ 1039846	POSPLADRAFT_ 1034046	FPRL280_ 124_18	yes
FPRL280_ 124_19	POSPLADRAFT_ 1141233	POSPLADRAFT_ 1141233	FPRL280_ 124_19	yes
FPRL280_ 124_2	POSPLADRAFT_ 1087352	POSPLADRAFT_ 1087352	FPRL280_ 124_2	yes
FPRL280_ 124_20	POSPLADRAFT_ 1074347	POSPLADRAFT_ 1074347	FPRL280_ 124_20	yes
FPRL280_ 124_21	POSPLADRAFT_ 1141120	POSPLADRAFT_ 1141120	FPRL280_ 124_21	yes
FPRL280_ 124_22	POSPLADRAFT_ 1039842	POSPLADRAFT_ 1039842	FPRL280_ 124_22	yes
FPRL280_ 124_23	POSPLADRAFT_ 1140966	POSPLADRAFT_ 1140966	FPRL280_ 124_23	yes
FPRL280_ 124_24	POSPLADRAFT_ 1131345	POSPLADRAFT_ 1131345	FPRL280_ 1429_1	no
FPRL280_ 124_3	POSPLADRAFT_ 1066013	POSPLADRAFT_ 1066013	FPRL280_ 124_3	yes
FPRL280_ 124_4	POSPLADRAFT_ 1056431	POSPLADRAFT_ 1056431	FPRL280_ 124_4	yes
FPRL280_ 124_4	POSPLADRAFT_ 1056431	POSPLADRAFT_ 1056432	FPRL280_ 124_4	yes
FPRL280_ 124_5	POSPLADRAFT_ 1046397	POSPLADRAFT_ 1046397	FPRL280_ 124_5	yes
FPRL280_ 124_6	POSPLADRAFT_ 1140937	POSPLADRAFT_ 1140937	FPRL280_ 124_6	yes
FPRL280_ 124_6	POSPLADRAFT_ 1140937	POSPLADRAFT_ 1180638	FPRL280_ 124_6	yes
FPRL280_ 124_6	POSPLADRAFT_ 1140937	POSPLADRAFT_ 1117272	FPRL280_ 124_6	yes
FPRL280_ 124_7	POSPLADRAFT_ 1181147	POSPLADRAFT_ 1181147	FPRL280_ 124_7	yes
FPRL280_ 124_8	POSPLADRAFT_ 1181144	POSPLADRAFT_ 1181144	FPRL280_ 124_8	yes
FPRL280_ 124_9	POSPLADRAFT_ 1046407	POSPLADRAFT_ 1046407	FPRL280_ 124_9	yes
FPRL280_ 1240_1	POSPLADRAFT_ 1153926	POSPLADRAFT_ 1153926	FPRL280_ 843_1	no
FPRL280_ 1240_2	POSPLADRAFT_ 1156597	POSPLADRAFT_ 1156597	FPRL280_ 1574_1	no
FPRL280_ 1240_3			FPRL280_ n.d.	no
FPRL280_ 1241_1	POSPLADRAFT_ 1076732	POSPLADRAFT_ 1076732	FPRL280_ 1241_1	yes
FPRL280_ 1241_2			FPRL280_ n.d.	no
FPRL280_ 1242_1	POSPLADRAFT_ 1158788	POSPLADRAFT_ 1158788	FPRL280_ 1242_1	yes
FPRL280_ 1242_1	POSPLADRAFT_ 1158788	POSPLADRAFT_ 1158918	FPRL280_ 1242_1	yes
FPRL280_ 1243_1	POSPLADRAFT_ 1057225	POSPLADRAFT_ 1057225	FPRL280_ 1520_1	no
FPRL280_ 1243_2	POSPLADRAFT_ 1061757	POSPLADRAFT_ 1061757	FPRL280_ 797_1	no
FPRL280_ 1243_3	POSPLADRAFT_ 1145007	POSPLADRAFT_ 1145007	FPRL280_ 472_3	no
FPRL280_ 1244_1	POSPLADRAFT_ 1055727	POSPLADRAFT_ 1055727	FPRL280_ 128_5	no
FPRL280_ 1244_2			FPRL280_ n.d.	no
FPRL280_ 1245_1	POSPLADRAFT_ 1152621	POSPLADRAFT_ 1152621	FPRL280_ 1272_1	no
FPRL280_ 1245_2	POSPLADRAFT_ 1137478	POSPLADRAFT_ 1137478	FPRL280_ 1245_2	yes
FPRL280_ 1245_3	POSPLADRAFT_ 1151441	POSPLADRAFT_ 1151441	FPRL280_ 1570_2	no
FPRL280_ 1246_1	POSPLADRAFT_ 1145808	POSPLADRAFT_ 1145808	FPRL280_ 1473_1	no
FPRL280_ 1247_1	POSPLADRAFT_ 1061757	POSPLADRAFT_ 1061757	FPRL280_ 797_1	no
FPRL280_ 1247_2	POSPLADRAFT_ 1131401	POSPLADRAFT_ 1131401	FPRL280_ 1429_1	no
FPRL280_ 1247_2	POSPLADRAFT_ 1131401	POSPLADRAFT_ 1149350	FPRL280_ 1247_2	yes
FPRL280_ 1247_3	POSPLADRAFT_ 1040994	POSPLADRAFT_ 1040994	FPRL280_ 1192_1	no
FPRL280_ 1247_4			FPRL280_ n.d.	no
FPRL280_ 1248_1	POSPLADRAFT_ 1063179	POSPLADRAFT_ 1063179	FPRL280_ 504_1	no
FPRL280_ 1249_1	POSPLADRAFT_ 1063417	POSPLADRAFT_ 1063417	FPRL280_ 1770_1	no
FPRL280_ 125_1	POSPLADRAFT_ 1064788	POSPLADRAFT_ 1064788	FPRL280_ 125_1	yes
FPRL280_ 125_10	POSPLADRAFT_ 1177994	POSPLADRAFT_ 1177994	FPRL280_ 125_10	yes
FPRL280_ 125_11	POSPLADRAFT_ 1130940	POSPLADRAFT_ 1130940	FPRL280_ 125_11	yes
FPRL280_ 125_12	POSPLADRAFT_ 1051771	POSPLADRAFT_ 1051771	FPRL280_ 2_165	no
FPRL280_ 125_12	POSPLADRAFT_ 1051771	POSPLADRAFT_ 1166529	FPRL280_ 125_12	yes
FPRL280_ 125_13	POSPLADRAFT_ 1069041	POSPLADRAFT_ 1069041	FPRL280_ 125_13	yes
FPRL280_ 125_14	POSPLADRAFT_ 1053150	POSPLADRAFT_ 1053150	FPRL280_ 125_14	yes
FPRL280_ 125_15	POSPLADRAFT_ 1132245	POSPLADRAFT_ 1132245	FPRL280_ 125_15	yes
FPRL280_ 125_16	POSPLADRAFT_ 1132508	POSPLADRAFT_ 1132508	FPRL280_ 125_16	yes
FPRL280_ 125_17	POSPLADRAFT_ 1031509	POSPLADRAFT_ 1031509	FPRL280_ 125_17	yes
FPRL280_ 125_18	POSPLADRAFT_ 1043934	POSPLADRAFT_ 1043934	FPRL280_ 125_18	yes
FPRL280_ 125_19	POSPLADRAFT_ 1131486	POSPLADRAFT_ 1131486	FPRL280_ 125_19	yes
FPRL280_ 125_2	POSPLADRAFT_ 1043928	POSPLADRAFT_ 1043928	FPRL280_ 125_2	yes
FPRL280_ 125_2	POSPLADRAFT_ 1043928	POSPLADRAFT_ 1045728	FPRL280_ 125_2	yes
FPRL280_ 125_3	POSPLADRAFT_ 1053162	POSPLADRAFT_ 1053162	FPRL280_ 125_3	yes
FPRL280_ 125_4	POSPLADRAFT_ 1053142	POSPLADRAFT_ 1053142	FPRL280_ 125_4	yes
FPRL280_ 125_5	POSPLADRAFT_ 1038648	POSPLADRAFT_ 1038648	FPRL280_ 125_5	yes
FPRL280_ 125_6	POSPLADRAFT_ 1132116	POSPLADRAFT_ 1132116	FPRL280_ 125_6	yes
FPRL280_ 125_6	POSPLADRAFT_ 1132116	POSPLADRAFT_ 1063400	FPRL280_ 125_6	yes
FPRL280_ 125_6	POSPLADRAFT_ 1132116	POSPLADRAFT_ 1098918	FPRL280_ 125_6	yes
FPRL280_ 125_6	POSPLADRAFT_ 1132116	POSPLADRAFT_ 1131207	FPRL280_ 125_6	yes
FPRL280_ 125_6	POSPLADRAFT_ 1132116	POSPLADRAFT_ 1133512	FPRL280_ 125_6	yes
FPRL280_ 125_7	POSPLADRAFT_ 1132537	POSPLADRAFT_ 1132537	FPRL280_ 125_7	yes
FPRL280_ 125_7	POSPLADRAFT_ 1132537	POSPLADRAFT_ 1139843	FPRL280_ 125_7	yes
FPRL280_ 125_8	POSPLADRAFT_ 1131385	POSPLADRAFT_ 1131385	FPRL280_ 125_8	yes
FPRL280_ 125_8	POSPLADRAFT_ 1131385	POSPLADRAFT_ 1051029	FPRL280_ 125_8	yes
FPRL280_ 125_9	POSPLADRAFT_ 1053163	POSPLADRAFT_ 1053163	FPRL280_ 125_9	yes
FPRL280_ 1250_1	POSPLADRAFT_ 1160435	POSPLADRAFT_ 1160435	FPRL280_ 128_5	no
FPRL280_ 1250_2	POSPLADRAFT_ 1127960	POSPLADRAFT_ 1127960	FPRL280_ 17_45	no
FPRL280_ 1251_1	POSPLADRAFT_ 1106221	POSPLADRAFT_ 1106221	FPRL280_ 1153_1	no
FPRL280_ 1252_1	POSPLADRAFT_ 1151953	POSPLADRAFT_ 1151953	FPRL280_ 953_1	no
FPRL280_ 1252_2			FPRL280_ n.d.	no
FPRL280_ 1253_1	POSPLADRAFT_ 1057793	POSPLADRAFT_ 1057793	FPRL280_ 1016_1	no
FPRL280_ 1253_2	POSPLADRAFT_ 1063417	POSPLADRAFT_ 1063417	FPRL280_ 1770_1	no
FPRL280_ 1253_3	POSPLADRAFT_ 1161318	POSPLADRAFT_ 1161318	FPRL280_ 871_1	no
FPRL280_ 1254_1	POSPLADRAFT_ 1153654	POSPLADRAFT_ 1153654	FPRL280_ 504_1	no
FPRL280_ 1254_2	POSPLADRAFT_ 1063122	POSPLADRAFT_ 1063122	FPRL280_ 871_1	no
FPRL280_ 1256_1			FPRL280_ n.d.	no
FPRL280_ 1257_1	POSPLADRAFT_ 1060461	POSPLADRAFT_ 1060461	FPRL280_ 238_5	no
FPRL280_ 1258_1			FPRL280_ n.d.	no
FPRL280_ 1259_1	POSPLADRAFT_ 1145007	POSPLADRAFT_ 1145007	FPRL280_ 472_3	no
FPRL280_ 126_1	POSPLADRAFT_ 1185030	POSPLADRAFT_ 1185030	FPRL280_ 126_1	yes
FPRL280_ 126_10	POSPLADRAFT_ 1071379	POSPLADRAFT_ 1071379	FPRL280_ 126_10	yes
FPRL280_ 126_11	POSPLADRAFT_ 1153811	POSPLADRAFT_ 1153811	FPRL280_ 126_11	yes
FPRL280_ 126_12	POSPLADRAFT_ 1049419	POSPLADRAFT_ 1049419	FPRL280_ 126_12	yes
FPRL280_ 126_13	POSPLADRAFT_ 1154687	POSPLADRAFT_ 1154687	FPRL280_ 126_13	yes
FPRL280_ 126_14	POSPLADRAFT_ 1185008	POSPLADRAFT_ 1185008	FPRL280_ 126_14	yes
FPRL280_ 126_15	POSPLADRAFT_ 1049424	POSPLADRAFT_ 1049424	FPRL280_ 126_15	yes
FPRL280_ 126_16	POSPLADRAFT_ 1154442	POSPLADRAFT_ 1154442	FPRL280_ 126_16	yes
[truncated: 13,484 more rows]
