# Supplementary material for: Degradative Capacity of Two Strains of Rhodonia placenta: From Phenotype to Genotype
Source: Front Microbiol. 2020 Jun 18;11:1338. doi: 10.3389/fmicb.2020.01338 (PMC7314958; doi:10.3389/fmicb.2020.01338)
Supplement: Supplementary file 2 [file Data_Sheet_2.XLSX]

## Sheet: Legend
This sheet contains information about how to interpret and analyse the Variant Analysis of MAD-SB12 and FPRL-280 genomes present at the sheet "MAD-SB12 x FPRL-280".
Column content	Description
REF	Reference genomic sequence of MAD-SB12
ALT	Altered genomic sequence of FPRL-280
MAD-SB12 GENE NUMBER	Number of gene in MAD-SB12
POSITION	Position of the detected variance in genomic sequence (INTRON, UTR, EXON or intergenic)
KIND OF VARIATION	Variance description (amino acid change, deletion, insertion, consensus splice site variation)
FRAMESHIFT	frameshift prediction
# Advanced search information: Use the filter tool to find information about the affected genes, the reference sequence of MAD-SB12, the altered sequence prediction in FPRL-280, position, or kind of variation.
Click on the column content and select the corresponding information of interest.
For example: If you are looking for insertions in CDS regions, click on "POSITION" and select only "CDS". Then click on "KIND OF VARIATION" and select only "insertion". You will get a list of 2123 detected insertions in CDS regions.

## Sheet: MAD-SB12 x FPRL-280
MAD-SB12 Scaffold	Position on Scaffold	REF	ALT	MAD-SB12 GENE NUMBER	MAD-SB12 GENE ID	POSITION	KIND OF VARIATION	DETAIL OF VARIATION	FRAMESHIFT
scaffold_1	1355	C	A	NA
scaffold_1	1362	A	G	NA
scaffold_1	1391	T	C	NA
scaffold_1	1402	A	G	NA
scaffold_1	1416	G	A	NA
scaffold_1	1424	C	T	NA
scaffold_1	1440	AGAGGAG	AGAG	NA
scaffold_1	1444	GAGT	G	NA
scaffold_1	1473	C	T	NA
scaffold_1	1525	G	A	NA
scaffold_1	1590	G	A	NA
scaffold_1	1601	T	G	NA
scaffold_1	1620	G	A	NA
scaffold_1	1629	T	C	NA
scaffold_1	1654	A	G	NA
scaffold_1	1676	A	C	NA
scaffold_1	1714	ATCTCT	ATCTCTCT	NA
scaffold_1	1766	A	T	NA
scaffold_1	1776	T	G	NA
scaffold_1	1781	TG	TGG	NA
scaffold_1	1809	T	C	NA
scaffold_1	1821	A	G	NA
scaffold_1	1824	T	C	NA
scaffold_1	1838	G	A	NA
scaffold_1	1844	G	A	1068222	estExt_fgenesh1_pg.C_1_t10001	UTR
scaffold_1	1854	G	A	1068222	estExt_fgenesh1_pg.C_1_t10001	UTR
scaffold_1	1865	G	C	1068222	estExt_fgenesh1_pg.C_1_t10001	UTR
scaffold_1	1940	T	C	1068222	estExt_fgenesh1_pg.C_1_t10001	UTR
scaffold_1	2100	T	C	1068222	estExt_fgenesh1_pg.C_1_t10001	CDS	amino acid change	ED
scaffold_1	2132	G	C	1068222	estExt_fgenesh1_pg.C_1_t10001	intron
scaffold_1	2151	C	T	1068222	estExt_fgenesh1_pg.C_1_t10001	intron
scaffold_1	2170	C	T	1068222	estExt_fgenesh1_pg.C_1_t10001	CDS
scaffold_1	2287	G	A	1068222	estExt_fgenesh1_pg.C_1_t10001	CDS
scaffold_1	2489	T	G	1068222	estExt_fgenesh1_pg.C_1_t10001	CDS	amino acid change	KE
scaffold_1	2583	G	A	1068222	estExt_fgenesh1_pg.C_1_t10001	CDS
scaffold_1	2677	C	T	1068222	estExt_fgenesh1_pg.C_1_t10001	intron
scaffold_1	3242	A	G	1068222	estExt_fgenesh1_pg.C_1_t10001	intron
scaffold_1	3244	A	C	1068222	estExt_fgenesh1_pg.C_1_t10001	intron
scaffold_1	3583	C	T	NA
scaffold_1	3616	A	T	NA
scaffold_1	3735	CCG	CCGTCG	NA
scaffold_1	3737	G	GTCC	NA
scaffold_1	3965	C	G	1030043	fgenesh1_pg.1_#_2	CDS
scaffold_1	4049	A	T	1030043	fgenesh1_pg.1_#_2	CDS
scaffold_1	4076	C	T	1030043	fgenesh1_pg.1_#_2	CDS
scaffold_1	4094	C	T	1030043	fgenesh1_pg.1_#_2	CDS
scaffold_1	4115	C	T	1030043	fgenesh1_pg.1_#_2	CDS
scaffold_1	4124	C	T	1030043	fgenesh1_pg.1_#_2	CDS
scaffold_1	4133	A	G	1030043	fgenesh1_pg.1_#_2	CDS
scaffold_1	4523	T	C	1030043	fgenesh1_pg.1_#_2	CDS
scaffold_1	4613	C	T	1030043	fgenesh1_pg.1_#_2	CDS
scaffold_1	4620	C	A	1030043	fgenesh1_pg.1_#_2	CDS	amino acid change	LI
scaffold_1	4903	G	A	1030043	fgenesh1_pg.1_#_2	intron
scaffold_1	4909	G	C	1030043	fgenesh1_pg.1_#_2	intron
scaffold_1	4923	C	T	1030043	fgenesh1_pg.1_#_2	intron
scaffold_1	4993	C	T	1030043	fgenesh1_pg.1_#_2	CDS
scaffold_1	4998	A	T	1030043	fgenesh1_pg.1_#_2	CDS
scaffold_1	5016	C	T	1030043	fgenesh1_pg.1_#_2	CDS
scaffold_1	5142	A	T	1030043	fgenesh1_pg.1_#_2	CDS	amino acid change	ED
scaffold_1	5788	T	A	1129096	e_gw1.1.2099.1	CDS
scaffold_1	5833	A	C	1129096	e_gw1.1.2099.1	CDS
scaffold_1	6173	T	C	1129096	e_gw1.1.2099.1	CDS
scaffold_1	6233	G	A	1129096	e_gw1.1.2099.1	CDS
scaffold_1	6251	C	G	1129096	e_gw1.1.2099.1	CDS
scaffold_1	6297	A	G	1129096	e_gw1.1.2099.1	CDS	amino acid change	LR
scaffold_1	6345	T	C	1129096	e_gw1.1.2099.1	CDS	amino acid change	HP
scaffold_1	6389	G	A	1129096	e_gw1.1.2099.1	CDS	amino acid change	NK
scaffold_1	6446	C	T	1129096	e_gw1.1.2099.1	CDS
scaffold_1	6467	C	T	1129096	e_gw1.1.2099.1	CDS
scaffold_1	6770	A	C	1129096	e_gw1.1.2099.1	CDS
scaffold_1	6969	T	G	1129096	e_gw1.1.2099.1	CDS
scaffold_1	7155	G	A	1129096	e_gw1.1.2099.1	intron
scaffold_1	7425	C	G	1129096	e_gw1.1.2099.1	CDS
scaffold_1	7449	C	T	1129096	e_gw1.1.2099.1	CDS
scaffold_1	7464	G	A	1129096	e_gw1.1.2099.1	CDS	amino acid change	SR
scaffold_1	7476	A	G	1129096	e_gw1.1.2099.1	CDS
scaffold_1	7493	G	A	1129096	e_gw1.1.2099.1	intron
scaffold_1	7498	C	T	1129096	e_gw1.1.2099.1	intron
scaffold_1	7501	A	G	1129096	e_gw1.1.2099.1	intron
scaffold_1	7513	G	C	1129096	e_gw1.1.2099.1	intron
scaffold_1	7546	C	T	1129096	e_gw1.1.2099.1	CDS	amino acid change	MI
scaffold_1	7549	G	A	1129096	e_gw1.1.2099.1	CDS	amino acid change	C*
scaffold_1	7624	T	C	1129096	e_gw1.1.2099.1	CDS
scaffold_1	7903	G	A	1129096	e_gw1.1.2099.1	CDS
scaffold_1	8128	G	A	1129096	e_gw1.1.2099.1	CDS
scaffold_1	8135	C	T	1129096	e_gw1.1.2099.1	CDS	amino acid change	SI
scaffold_1	8140	A	G	1129096	e_gw1.1.2099.1	CDS	amino acid change	HQ
scaffold_1	8144	G	A	1129096	e_gw1.1.2099.1	CDS	amino acid change	TN
scaffold_1	8161	A	G	NA
scaffold_1	8166	G	T	NA
scaffold_1	8236	G	C	NA
scaffold_1	8241	CACGCGTCC	CACGCGTCCTCACTCTCCGACGCGTCC	NA
scaffold_1	8258	A	G	NA
scaffold_1	8263	T	C	NA
scaffold_1	8289	A	G	NA
scaffold_1	8476	C	T	NA
scaffold_1	8540	A	G	NA
scaffold_1	8554	A	G	NA
scaffold_1	8571	T	C	NA
scaffold_1	8573	T	A	NA
scaffold_1	8631	T	G	NA
scaffold_1	8941	A	G	NA
scaffold_1	9039	G	A	NA
scaffold_1	9129	G	A	NA
scaffold_1	9167	A	G	NA
scaffold_1	9168	C	T	NA
scaffold_1	9388	G	A	NA
scaffold_1	9849	G	A	NA
scaffold_1	9850	G	T	NA
scaffold_1	9989	A	C	NA
scaffold_1	9994	G	A	NA
scaffold_1	10009	A	G	NA
scaffold_1	10130	A	C	NA
scaffold_1	10169	AGT	AGTGGGT	NA
scaffold_1	10170	GT	GTGGGCTGTGAT	NA
scaffold_1	10171	T	TGGGCTGTGAA	NA
scaffold_1	10172	T	TAAT	NA
scaffold_1	10271	C	T	NA
scaffold_1	10890	T	C	1063775	estExt_fgenesh1_pm.C_1_t10003	CDS	amino acid change	LS
scaffold_1	10909	G	A	1063775	estExt_fgenesh1_pm.C_1_t10003	CDS
scaffold_1	10948	G	A	1063775	estExt_fgenesh1_pm.C_1_t10003	CDS
scaffold_1	10963	T	C	1063775	estExt_fgenesh1_pm.C_1_t10003	CDS
scaffold_1	10978	T	C	1063775	estExt_fgenesh1_pm.C_1_t10003	CDS
scaffold_1	11008	T	C	1063775	estExt_fgenesh1_pm.C_1_t10003	CDS
scaffold_1	11017	G	A	1063775	estExt_fgenesh1_pm.C_1_t10003	CDS
scaffold_1	11044	C	G	1063775	estExt_fgenesh1_pm.C_1_t10003	CDS
scaffold_1	11137	A	G	1063775	estExt_fgenesh1_pm.C_1_t10003	CDS
scaffold_1	11140	C	A	1063775	estExt_fgenesh1_pm.C_1_t10003	CDS
scaffold_1	11302	C	T	1063775	estExt_fgenesh1_pm.C_1_t10003	CDS
scaffold_1	11309	A	G	1063775	estExt_fgenesh1_pm.C_1_t10003	CDS	amino acid change	TA
scaffold_1	11554	T	C	1063775	estExt_fgenesh1_pm.C_1_t10003	intron
scaffold_1	11601	T	C	1063775	estExt_fgenesh1_pm.C_1_t10003	CDS
scaffold_1	11604	T	A	1063775	estExt_fgenesh1_pm.C_1_t10003	CDS	amino acid change	DE
scaffold_1	11646	G	A	1063775	estExt_fgenesh1_pm.C_1_t10003	intron
scaffold_1	11664	T	C	1063775	estExt_fgenesh1_pm.C_1_t10003	intron
scaffold_1	11757	G	A	1063775	estExt_fgenesh1_pm.C_1_t10003	intron
scaffold_1	11762	G	A	1063775	estExt_fgenesh1_pm.C_1_t10003	intron
scaffold_1	11770	C	CGTTGTCT	1063775	estExt_fgenesh1_pm.C_1_t10003	intron
scaffold_1	11771	C	G	1063775	estExt_fgenesh1_pm.C_1_t10003	intron
scaffold_1	11771	CTTGTCT	CTTGTCTGTTGTCT	1063775	estExt_fgenesh1_pm.C_1_t10003	intron
scaffold_1	11795	T	G	1063775	estExt_fgenesh1_pm.C_1_t10003	intron
scaffold_1	11816	T	C	1063775	estExt_fgenesh1_pm.C_1_t10003	CDS
scaffold_1	11846	G	A	1063775	estExt_fgenesh1_pm.C_1_t10003	CDS
scaffold_1	11847	T	C	1063775	estExt_fgenesh1_pm.C_1_t10003	CDS
scaffold_1	11922	A	T	1063775	estExt_fgenesh1_pm.C_1_t10003	intron
scaffold_1	11925	A	G	1063775	estExt_fgenesh1_pm.C_1_t10003	intron
scaffold_1	11955	G	A	1063775	estExt_fgenesh1_pm.C_1_t10003	intron
scaffold_1	12071	A	C	1063775	estExt_fgenesh1_pm.C_1_t10003	intron
scaffold_1	12072	C	A	1063775	estExt_fgenesh1_pm.C_1_t10003	intron
scaffold_1	12089	A	G	1063775	estExt_fgenesh1_pm.C_1_t10003	intron
scaffold_1	12117	T	A	1063775	estExt_fgenesh1_pm.C_1_t10003	CDS
scaffold_1	12490	G	T	1063775	estExt_fgenesh1_pm.C_1_t10003	CDS	amino acid change	AS
scaffold_1	12496	G	A	1063775	estExt_fgenesh1_pm.C_1_t10003	CDS	amino acid change	DN
scaffold_1	13219	C	T	1063775	estExt_fgenesh1_pm.C_1_t10003	CDS
scaffold_1	13237	C	T	1063775	estExt_fgenesh1_pm.C_1_t10003	CDS
scaffold_1	13246	G	A	1063775	estExt_fgenesh1_pm.C_1_t10003	CDS
scaffold_1	13261	T	A	1063775	estExt_fgenesh1_pm.C_1_t10003	CDS
scaffold_1	13318	C	T	1063775	estExt_fgenesh1_pm.C_1_t10003	CDS
scaffold_1	13366	C	T	1063775	estExt_fgenesh1_pm.C_1_t10003	CDS
scaffold_1	13393	T	C	1063775	estExt_fgenesh1_pm.C_1_t10003	CDS
scaffold_1	13423	T	C	1063775	estExt_fgenesh1_pm.C_1_t10003	CDS
scaffold_1	13442	A	G	1063775	estExt_fgenesh1_pm.C_1_t10003	CDS	amino acid change	IV
scaffold_1	13453	G	A	1063775	estExt_fgenesh1_pm.C_1_t10003	CDS
scaffold_1	13456	A	T	1063775	estExt_fgenesh1_pm.C_1_t10003	CDS
scaffold_1	13483	A	G	1063775	estExt_fgenesh1_pm.C_1_t10003	CDS
scaffold_1	13490	C	T	1063775	estExt_fgenesh1_pm.C_1_t10003	CDS	amino acid change	PS
scaffold_1	13559	C	A	1063775	estExt_fgenesh1_pm.C_1_t10003	CDS
scaffold_1	13570	T	C	1063775	estExt_fgenesh1_pm.C_1_t10003	CDS
scaffold_1	13576	A	G	1063775	estExt_fgenesh1_pm.C_1_t10003	CDS
scaffold_1	13625	C	A	1063775	estExt_fgenesh1_pm.C_1_t10003	CDS
scaffold_1	13685	A	G	1063775	estExt_fgenesh1_pm.C_1_t10003	intron
scaffold_1	13689	C	T	1063775	estExt_fgenesh1_pm.C_1_t10003	intron
scaffold_1	13713	C	T	1063775	estExt_fgenesh1_pm.C_1_t10003	intron
scaffold_1	13791	G	A	1063775	estExt_fgenesh1_pm.C_1_t10003	CDS	amino acid change	GD
scaffold_1	13825	A	G	1063775	estExt_fgenesh1_pm.C_1_t10003	CDS
scaffold_1	13840	T	C	1063775	estExt_fgenesh1_pm.C_1_t10003	intron
scaffold_1	13842	T	C	1063775	estExt_fgenesh1_pm.C_1_t10003	intron
scaffold_1	13845	T	A	1063775	estExt_fgenesh1_pm.C_1_t10003	intron
scaffold_1	13848	C	T	1063775	estExt_fgenesh1_pm.C_1_t10003	intron
scaffold_1	13853	A	T	1063775	estExt_fgenesh1_pm.C_1_t10003	intron
scaffold_1	13860	G	T	1063775	estExt_fgenesh1_pm.C_1_t10003	intron
scaffold_1	13862	T	A	1063775	estExt_fgenesh1_pm.C_1_t10003	intron
scaffold_1	13877	G	A	1063775	estExt_fgenesh1_pm.C_1_t10003	intron
scaffold_1	13883	T	C	1063775	estExt_fgenesh1_pm.C_1_t10003	intron
scaffold_1	13902	T	C	1063775	estExt_fgenesh1_pm.C_1_t10003	CDS
scaffold_1	13938	T	G	1063775	estExt_fgenesh1_pm.C_1_t10003	CDS
scaffold_1	13941	T	C	1063775	estExt_fgenesh1_pm.C_1_t10003	CDS
scaffold_1	14001	T	C	1063775	estExt_fgenesh1_pm.C_1_t10003	CDS
scaffold_1	14028	T	C	1063775	estExt_fgenesh1_pm.C_1_t10003	CDS
scaffold_1	14040	G	A	1063775	estExt_fgenesh1_pm.C_1_t10003	CDS
scaffold_1	14145	A	G	1063775	estExt_fgenesh1_pm.C_1_t10003	intron
scaffold_1	14164	G	C	1063775	estExt_fgenesh1_pm.C_1_t10003	intron
scaffold_1	14174	A	G	1063775	estExt_fgenesh1_pm.C_1_t10003	intron
scaffold_1	14196	C	A	1063775	estExt_fgenesh1_pm.C_1_t10003	CDS
scaffold_1	14238	A	G	1063775	estExt_fgenesh1_pm.C_1_t10003	CDS
scaffold_1	14330	C	T	1063775	estExt_fgenesh1_pm.C_1_t10003	CDS	amino acid change	AV
scaffold_1	14394	T	G	1063775	estExt_fgenesh1_pm.C_1_t10003	intron
scaffold_1	14401	G	A	1063775	estExt_fgenesh1_pm.C_1_t10003	intron
scaffold_1	14489	G	A	1063775	estExt_fgenesh1_pm.C_1_t10003	CDS	amino acid change	VI
scaffold_1	14524	A	G	1063775	estExt_fgenesh1_pm.C_1_t10003	CDS
scaffold_1	14552	A	G	1063775	estExt_fgenesh1_pm.C_1_t10003	CDS	amino acid change	IV
scaffold_1	14581	A	G	1063775	estExt_fgenesh1_pm.C_1_t10003	CDS
scaffold_1	14719	C	T	1063775	estExt_fgenesh1_pm.C_1_t10003	CDS
scaffold_1	14767	C	T	1063775	estExt_fgenesh1_pm.C_1_t10003	CDS
scaffold_1	14794	A	C	1063775	estExt_fgenesh1_pm.C_1_t10003	CDS
scaffold_1	14840	T	C	1063775	estExt_fgenesh1_pm.C_1_t10003	intron
scaffold_1	14853	CT	C	1063775	estExt_fgenesh1_pm.C_1_t10003	intron
scaffold_1	14857	C	A	1063775	estExt_fgenesh1_pm.C_1_t10003	intron
scaffold_1	14860	T	G	1063775	estExt_fgenesh1_pm.C_1_t10003	intron
scaffold_1	14904	T	A	1063775	estExt_fgenesh1_pm.C_1_t10003	CDS
scaffold_1	14940	G	A	1063775	estExt_fgenesh1_pm.C_1_t10003	CDS
scaffold_1	14944	C	T	1063775	estExt_fgenesh1_pm.C_1_t10003	CDS
scaffold_1	15025	C	T	1063775	estExt_fgenesh1_pm.C_1_t10003	UTR
scaffold_1	15037	TCC	TC	1063775	estExt_fgenesh1_pm.C_1_t10003	UTR
scaffold_1	15143	T	G	1063775	estExt_fgenesh1_pm.C_1_t10003	UTR
scaffold_1	15146	T	A	1063775	estExt_fgenesh1_pm.C_1_t10003	UTR
scaffold_1	15180	C	G	1063775	estExt_fgenesh1_pm.C_1_t10003	UTR
scaffold_1	15183	A	C	1063775	estExt_fgenesh1_pm.C_1_t10003	UTR
scaffold_1	15202	C	T	1063775	estExt_fgenesh1_pm.C_1_t10003	UTR
scaffold_1	15251	A	C	1063775	estExt_fgenesh1_pm.C_1_t10003	UTR
scaffold_1	15253	CTAT	CTATATAT	1063775	estExt_fgenesh1_pm.C_1_t10003	UTR
scaffold_1	15297	C	T	NA
scaffold_1	15300	T	C	NA
scaffold_1	15318	T	C	NA
scaffold_1	15331	C	T	NA
scaffold_1	15868	C	A	1068224	estExt_fgenesh1_pg.C_1_t10005	CDS
scaffold_1	15913	G	A	1068224	estExt_fgenesh1_pg.C_1_t10005	CDS
scaffold_1	15917	G	A	1068224	estExt_fgenesh1_pg.C_1_t10005	intron
scaffold_1	15920	A	G	1068224	estExt_fgenesh1_pg.C_1_t10005	intron
scaffold_1	15925	A	G	1068224	estExt_fgenesh1_pg.C_1_t10005	intron
scaffold_1	15927	C	T	1068224	estExt_fgenesh1_pg.C_1_t10005	intron
scaffold_1	15932	C	G	1068224	estExt_fgenesh1_pg.C_1_t10005	intron
scaffold_1	15934	C	T	1068224	estExt_fgenesh1_pg.C_1_t10005	intron
scaffold_1	15944	G	A	1068224	estExt_fgenesh1_pg.C_1_t10005	intron
scaffold_1	15951	T	C	1068224	estExt_fgenesh1_pg.C_1_t10005	intron
scaffold_1	15972	C	G	1068224	estExt_fgenesh1_pg.C_1_t10005	CDS
scaffold_1	15989	T	G	1068224	estExt_fgenesh1_pg.C_1_t10005	CDS	amino acid change	TA
scaffold_1	15992	C	G	1068224	estExt_fgenesh1_pg.C_1_t10005	CDS
scaffold_1	15993	A	G	1068224	estExt_fgenesh1_pg.C_1_t10005	CDS	amino acid change	DE
scaffold_1	16039	T	C	1068224	estExt_fgenesh1_pg.C_1_t10005	intron
scaffold_1	16041	G	A	1068224	estExt_fgenesh1_pg.C_1_t10005	intron
scaffold_1	16088	T	C	1068224	estExt_fgenesh1_pg.C_1_t10005	intron
scaffold_1	16162	C	G	1068224	estExt_fgenesh1_pg.C_1_t10005	CDS
scaffold_1	16297	T	C	1068224	estExt_fgenesh1_pg.C_1_t10005	CDS
scaffold_1	16487	T	C	1068224	estExt_fgenesh1_pg.C_1_t10005	CDS	amino acid change	HP
scaffold_1	16594	TTAT	TTATCCTGCCTAT	NA
scaffold_1	16596	AT	ATCCTGCCT	NA
scaffold_1	16597	TGGGATCATCG	T	NA
scaffold_1	16627	C	G	NA
scaffold_1	16688	TCTAACCTCGCCT	TCT	NA
scaffold_1	16718	A	C	NA
scaffold_1	17055	T	C	1030047	fgenesh1_pg.1_#_6	intron
scaffold_1	17060	C	G	1030047	fgenesh1_pg.1_#_6	intron
scaffold_1	17137	G	A	1030047	fgenesh1_pg.1_#_6	CDS	amino acid change	NK
scaffold_1	17199	A	G	1030047	fgenesh1_pg.1_#_6	intron
scaffold_1	17204	A	G	1030047	fgenesh1_pg.1_#_6	intron	in consensus splice site
scaffold_1	17249	G	A	1030047	fgenesh1_pg.1_#_6	CDS	amino acid change	FL
scaffold_1	17306	A	C	1030047	fgenesh1_pg.1_#_6	CDS
scaffold_1	17318	A	G	1030047	fgenesh1_pg.1_#_6	CDS	amino acid change	NK
scaffold_1	17544	C	T	1030047	fgenesh1_pg.1_#_6	intron
scaffold_1	17563	G	A	1030047	fgenesh1_pg.1_#_6	CDS
scaffold_1	17820	C	G	1030047	fgenesh1_pg.1_#_6	CDS
scaffold_1	17896	G	A	1030047	fgenesh1_pg.1_#_6	CDS
scaffold_1	17929	G	C	1030047	fgenesh1_pg.1_#_6	CDS
scaffold_1	17951	C	T	1030047	fgenesh1_pg.1_#_6	CDS	amino acid change	RL
scaffold_1	18101	T	C	1030047	fgenesh1_pg.1_#_6	CDS	amino acid change	TP
scaffold_1	18249	G	C	NA
scaffold_1	18289	G	C	NA
scaffold_1	18294	T	C	NA
scaffold_1	18465	A	G	NA
scaffold_1	18474	T	C	NA
scaffold_1	18479	A	T	NA
scaffold_1	18493	GCTGTGCTCTG	GCTG	NA
scaffold_1	18611	T	G	NA
scaffold_1	18620	TATATACTGCA	TA	NA
scaffold_1	18662	GGGCCAGTGAACGAGG	GGG	NA
scaffold_1	18819	GCCC	GCCCCC	1164002	estExt_Genewise1.C_1_t10017	UTR
scaffold_1	18822	C	CCA	1164002	estExt_Genewise1.C_1_t10017	UTR
scaffold_1	18851	G	C	1164002	estExt_Genewise1.C_1_t10017	UTR
scaffold_1	18861	G	A	1164002	estExt_Genewise1.C_1_t10017	UTR
scaffold_1	19019	A	G	1164002	estExt_Genewise1.C_1_t10017	intron
scaffold_1	19026	ACCC	ACC	1164002	estExt_Genewise1.C_1_t10017	intron
scaffold_1	19044	A	T	1164002	estExt_Genewise1.C_1_t10017	intron
scaffold_1	19097	T	C	1164002	estExt_Genewise1.C_1_t10017	intron
scaffold_1	19322	G	A	1164002	estExt_Genewise1.C_1_t10017	intron
scaffold_1	19421	A	G	1164002	estExt_Genewise1.C_1_t10017	intron
scaffold_1	20115	T	C	1164002	estExt_Genewise1.C_1_t10017	intron
scaffold_1	20116	C	G	1164002	estExt_Genewise1.C_1_t10017	intron
scaffold_1	20124	A	G	1164002	estExt_Genewise1.C_1_t10017	intron
scaffold_1	20535	T	G	1164002	estExt_Genewise1.C_1_t10017	intron
scaffold_1	20726	A	G	1164002	estExt_Genewise1.C_1_t10017	UTR
scaffold_1	20876	TGGCGG	TGG	1164002	estExt_Genewise1.C_1_t10017	UTR
scaffold_1	21113	G	T	NA
scaffold_1	21119	C	T	NA
scaffold_1	21124	C	CCA	NA
scaffold_1	21153	A	G	NA
scaffold_1	21177	G	A	NA
scaffold_1	21228	G	A	NA
scaffold_1	21229	C	T	NA
scaffold_1	21344	G	A	NA
scaffold_1	21477	ACCTGATTC	ACCTGATTCCTGATTC	NA
scaffold_1	21603	A	G	NA
scaffold_1	21861	A	C	1042091	fgenesh1_pm.1_#_7	CDS
scaffold_1	21865	T	C	1042091	fgenesh1_pm.1_#_7	CDS	amino acid change	DA
scaffold_1	21906	A	G	1042091	fgenesh1_pm.1_#_7	CDS
scaffold_1	21931	A	G	1042091	fgenesh1_pm.1_#_7	CDS	amino acid change	MR
scaffold_1	21974	A	G	1042091	fgenesh1_pm.1_#_7	CDS	amino acid change	SA
scaffold_1	21993	C	T	1042091	fgenesh1_pm.1_#_7	CDS
scaffold_1	22000	A	G	1042091	fgenesh1_pm.1_#_7	CDS	amino acid change	LR
scaffold_1	22007	A	G	1042091	fgenesh1_pm.1_#_7	CDS	amino acid change	SA
scaffold_1	22037	C	T	1042091	fgenesh1_pm.1_#_7	CDS	amino acid change	DY
scaffold_1	22040	G	A	1042091	fgenesh1_pm.1_#_7	CDS	amino acid change	LI
scaffold_1	22077	G	C	1042091	fgenesh1_pm.1_#_7	CDS
scaffold_1	22083	G	C	1042091	fgenesh1_pm.1_#_7	CDS
scaffold_1	22311	T	G	1042091	fgenesh1_pm.1_#_7	CDS
scaffold_1	22332	A	G	1042091	fgenesh1_pm.1_#_7	CDS
scaffold_1	22452	A	G	1042091	fgenesh1_pm.1_#_7	CDS
scaffold_1	22542	A	G	1042091	fgenesh1_pm.1_#_7	CDS
scaffold_1	22566	G	A	1042091	fgenesh1_pm.1_#_7	CDS
scaffold_1	22713	A	G	1042091	fgenesh1_pm.1_#_7	CDS
scaffold_1	22725	C	G	1042091	fgenesh1_pm.1_#_7	CDS
scaffold_1	22948	C	T	1042091	fgenesh1_pm.1_#_7	intron
scaffold_1	23028	A	G	1042091	fgenesh1_pm.1_#_7	CDS	amino acid change	NK
scaffold_1	23037	C	A	1042091	fgenesh1_pm.1_#_7	intron
scaffold_1	23038	G	A	1042091	fgenesh1_pm.1_#_7	intron
scaffold_1	23063	T	C	1042091	fgenesh1_pm.1_#_7	intron
scaffold_1	23064	G	A	1042091	fgenesh1_pm.1_#_7	intron
scaffold_1	23070	T	C	1042091	fgenesh1_pm.1_#_7	intron
scaffold_1	23073	T	G	1042091	fgenesh1_pm.1_#_7	intron
scaffold_1	23105	T	C	1042091	fgenesh1_pm.1_#_7	CDS
scaffold_1	23150	G	A	1042091	fgenesh1_pm.1_#_7	CDS	amino acid change	HQ
scaffold_1	23182	C	A	1042091	fgenesh1_pm.1_#_7	CDS	amino acid change	AT
scaffold_1	23184	C	A	1042091	fgenesh1_pm.1_#_7	CDS	amino acid change	SN
scaffold_1	23189	G	A	1042091	fgenesh1_pm.1_#_7	CDS	amino acid change	DE
scaffold_1	23204	G	A	1042091	fgenesh1_pm.1_#_7	CDS
scaffold_1	23216	G	A	1042091	fgenesh1_pm.1_#_7	CDS
scaffold_1	23225	A	G	1042091	fgenesh1_pm.1_#_7	CDS
scaffold_1	23264	T	C	1042091	fgenesh1_pm.1_#_7	intron
scaffold_1	23265	T	C	1042091	fgenesh1_pm.1_#_7	intron
scaffold_1	23280	A	G	1042091	fgenesh1_pm.1_#_7	intron
scaffold_1	23304	G	A	1042091	fgenesh1_pm.1_#_7	CDS	amino acid change	NK
scaffold_1	23309	T	G	1042091	fgenesh1_pm.1_#_7	CDS	amino acid change	RG
scaffold_1	23577	T	C	1042091	fgenesh1_pm.1_#_7	intron
scaffold_1	23595	T	G	1042091	fgenesh1_pm.1_#_7	intron
scaffold_1	23710	A	G	1042091	fgenesh1_pm.1_#_7	intron
scaffold_1	23712	A	T	1042091	fgenesh1_pm.1_#_7	intron
scaffold_1	23815	A	G	1042091	fgenesh1_pm.1_#_7	intron
scaffold_1	23828	C	T	1042091	fgenesh1_pm.1_#_7	CDS
scaffold_1	23962	G	A	1042091	fgenesh1_pm.1_#_7	intron
scaffold_1	24219	G	A	1042091	fgenesh1_pm.1_#_7	CDS	amino acid change	PQ
scaffold_1	24468	TG	TGCG	1042091	fgenesh1_pm.1_#_7	intron
scaffold_1	24469	G	GCGTGCGGAACC	1042091	fgenesh1_pm.1_#_7	intron
scaffold_1	24535	C	T	1042091	fgenesh1_pm.1_#_7	intron
scaffold_1	24537	G	C	1042091	fgenesh1_pm.1_#_7	intron
scaffold_1	24566	G	A	1042091	fgenesh1_pm.1_#_7	CDS
scaffold_1	24575	G	A	1042091	fgenesh1_pm.1_#_7	CDS	amino acid change	FL
scaffold_1	24773	A	G	1042091	fgenesh1_pm.1_#_7	CDS	amino acid change	IR
scaffold_1	24871	A	C	1042091	fgenesh1_pm.1_#_7	CDS
scaffold_1	24902	G	A	NA
scaffold_1	24919	C	T	NA
scaffold_1	24920	T	G	NA
scaffold_1	24928	A	G	NA
scaffold_1	24947	T	G	NA
scaffold_1	25035	GCCCC	GCCCCC	NA
scaffold_1	25075	C	G	NA
scaffold_1	25178	T	C	NA
scaffold_1	25231	G	C	NA
scaffold_1	25244	A	G	NA
scaffold_1	25258	G	T	NA
scaffold_1	25267	A	C	NA
scaffold_1	25297	G	A	NA
scaffold_1	25303	A	G	NA
scaffold_1	25305	G	A	NA
scaffold_1	25730	T	C	1072024	estExt_Genemark1.C_1_t10009	CDS	amino acid change	SR
scaffold_1	25856	T	C	1072024	estExt_Genemark1.C_1_t10009	CDS
scaffold_1	25884	C	G	1072024	estExt_Genemark1.C_1_t10009	CDS
scaffold_1	25905	C	T	1072024	estExt_Genemark1.C_1_t10009	CDS
scaffold_1	25958	G	C	1072024	estExt_Genemark1.C_1_t10009	CDS
scaffold_1	25964	G	T	1072024	estExt_Genemark1.C_1_t10009	CDS	amino acid change	PS
scaffold_1	26004	C	T	1072024	estExt_Genemark1.C_1_t10009	CDS
scaffold_1	26035	G	C	1072024	estExt_Genemark1.C_1_t10009	CDS
scaffold_1	26055	G	C	1072024	estExt_Genemark1.C_1_t10009	CDS
scaffold_1	26166	A	G	1072024	estExt_Genemark1.C_1_t10009	CDS	amino acid change	HQ
scaffold_1	26241	G	C	1072024	estExt_Genemark1.C_1_t10009	CDS
scaffold_1	26367	C	G	1072024	estExt_Genemark1.C_1_t10009	CDS
scaffold_1	26436	G	A	1072024	estExt_Genemark1.C_1_t10009	CDS
scaffold_1	26514	T	C	1072024	estExt_Genemark1.C_1_t10009	CDS
scaffold_1	26541	C	T	1072024	estExt_Genemark1.C_1_t10009	CDS
scaffold_1	26576	G	A	1072024	estExt_Genemark1.C_1_t10009	CDS	amino acid change	PT
scaffold_1	26634	G	A	1072024	estExt_Genemark1.C_1_t10009	CDS
scaffold_1	26642	A	G	1072024	estExt_Genemark1.C_1_t10009	CDS	amino acid change	FV
scaffold_1	26664	G	A	1072024	estExt_Genemark1.C_1_t10009	CDS
scaffold_1	26673	C	T	1072024	estExt_Genemark1.C_1_t10009	CDS
scaffold_1	26682	C	A	1072024	estExt_Genemark1.C_1_t10009	CDS
scaffold_1	26736	A	G	1072024	estExt_Genemark1.C_1_t10009	CDS
scaffold_1	26754	A	G	1072024	estExt_Genemark1.C_1_t10009	CDS	amino acid change	NK
scaffold_1	26982	G	C	1072024	estExt_Genemark1.C_1_t10009	CDS
scaffold_1	27000	A	G	1072024	estExt_Genemark1.C_1_t10009	CDS
scaffold_1	27009	A	G	1072024	estExt_Genemark1.C_1_t10009	CDS	amino acid change	Y*
scaffold_1	27060	G	A	1072024	estExt_Genemark1.C_1_t10009	CDS
scaffold_1	27087	G	A	1072024	estExt_Genemark1.C_1_t10009	CDS	amino acid change	SR
scaffold_1	27102	G	A	1072024	estExt_Genemark1.C_1_t10009	CDS
scaffold_1	27202	C	T	1072024	estExt_Genemark1.C_1_t10009	intron
scaffold_1	27205	C	T	1072024	estExt_Genemark1.C_1_t10009	intron
scaffold_1	27243	G	A	1072024	estExt_Genemark1.C_1_t10009	CDS
scaffold_1	27258	G	A	1072024	estExt_Genemark1.C_1_t10009	CDS	amino acid change	Y*
scaffold_1	27446	A	G	1072024	estExt_Genemark1.C_1_t10009	intron
scaffold_1	27485	GCC	GC	1072024	estExt_Genemark1.C_1_t10009	intron
scaffold_1	27648	A	C	1072024	estExt_Genemark1.C_1_t10009	CDS
scaffold_1	27675	A	G	1072024	estExt_Genemark1.C_1_t10009	CDS
scaffold_1	27678	C	G	1072024	estExt_Genemark1.C_1_t10009	CDS
scaffold_1	27723	T	C	1072024	estExt_Genemark1.C_1_t10009	CDS
scaffold_1	27731	C	T	1072024	estExt_Genemark1.C_1_t10009	CDS	amino acid change	VL
scaffold_1	27786	C	T	1072024	estExt_Genemark1.C_1_t10009	CDS
scaffold_1	27795	G	A	1072024	estExt_Genemark1.C_1_t10009	CDS
scaffold_1	27804	T	C	1072024	estExt_Genemark1.C_1_t10009	CDS
scaffold_1	27926	C	G	1072024	estExt_Genemark1.C_1_t10009	CDS
scaffold_1	27950	T	A	1072024	estExt_Genemark1.C_1_t10009	CDS
scaffold_1	28381	C	G	1072024	estExt_Genemark1.C_1_t10009	CDS
scaffold_1	28531	A	G	1072024	estExt_Genemark1.C_1_t10009	intron
scaffold_1	28633	A	C	1072024	estExt_Genemark1.C_1_t10009	intron
scaffold_1	28782	T	G	1072024	estExt_Genemark1.C_1_t10009	intron
scaffold_1	29090	G	A	1072024	estExt_Genemark1.C_1_t10009	intron
scaffold_1	29140	G	C	1072024	estExt_Genemark1.C_1_t10009	intron
scaffold_1	29189	T	C	1072024	estExt_Genemark1.C_1_t10009	intron
scaffold_1	29263	A	G	1072024	estExt_Genemark1.C_1_t10009	intron
scaffold_1	29335	G	C	1072024	estExt_Genemark1.C_1_t10009	CDS
scaffold_1	29640	C	A	NA
scaffold_1	29682	G	T	NA
scaffold_1	29693	G	C	NA
scaffold_1	29694	TCTTGAGCTTG	TTGAGCTTGAGCTTG	NA
scaffold_1	29711	A	G	NA
scaffold_1	29792	C	G	NA
scaffold_1	29834	A	AAG	NA
scaffold_1	29835	CTA	CTAAGTTA	NA
scaffold_1	29841	G	A	NA
scaffold_1	29902	A	C	NA
scaffold_1	30052	G	A	NA
scaffold_1	30105	G	A	NA
scaffold_1	30212	A	C	NA
scaffold_1	30300	G	C	NA
scaffold_1	30480	G	C	NA
scaffold_1	30762	T	C	NA
scaffold_1	30938	C	T	NA
scaffold_1	30955	G	A	NA
scaffold_1	30962	C	T	NA
scaffold_1	30995	G	C	NA
scaffold_1	31033	C	T	NA
scaffold_1	31066	C	T	NA
scaffold_1	31146	T	G	NA
scaffold_1	31187	C	T	NA
scaffold_1	31196	C	T	NA
scaffold_1	31197	G	T	NA
scaffold_1	31204	G	A	NA
scaffold_1	31208	A	C	NA
scaffold_1	31507	T	A	NA
scaffold_1	31515	G	A	NA
scaffold_1	31517	T	A	NA
scaffold_1	31571	T	C	NA
scaffold_1	31578	T	C	NA
scaffold_1	31587	A	C	NA
scaffold_1	31602	A	G	NA
scaffold_1	31652	C	T	NA
scaffold_1	31785	A	G	NA
scaffold_1	31921	T	G	NA
scaffold_1	31927	T	G	NA
scaffold_1	32034	C	T	NA
scaffold_1	32129	C	T	NA
scaffold_1	32214	A	G	NA
scaffold_1	32352	G	A	NA
scaffold_1	32354	C	T	NA
scaffold_1	32366	A	G	NA
scaffold_1	32398	A	G	NA
scaffold_1	32427	GTGCCCTTGAAAATGATGC	GTGC	NA
scaffold_1	32442	A	ACGCG,AGGACGCG	NA
scaffold_1	32443	TGC	TGCGTGC	NA
scaffold_1	32657	C	T	NA
scaffold_1	32665	C	T	NA
scaffold_1	32667	T	C	NA
scaffold_1	32670	G	C	NA
scaffold_1	32687	G	A	NA
scaffold_1	32695	C	T	NA
scaffold_1	32718	G	T	NA
scaffold_1	32719	G	T	NA
scaffold_1	32720	T	G	NA
scaffold_1	32724	C	T	NA
scaffold_1	32743	C	T	NA
scaffold_1	32803	T	C	NA
scaffold_1	32805	A	G	NA
scaffold_1	33130	C	T	1042093	fgenesh1_pm.1_#_9	CDS
scaffold_1	33205	G	A	1042093	fgenesh1_pm.1_#_9	CDS
scaffold_1	33257	C	G	1042093	fgenesh1_pm.1_#_9	CDS
scaffold_1	33258	C	T	1042093	fgenesh1_pm.1_#_9	CDS	amino acid change	GC
scaffold_1	33278	G	A	1042093	fgenesh1_pm.1_#_9	CDS	amino acid change	AD
scaffold_1	33280	A	C	1042093	fgenesh1_pm.1_#_9	CDS
scaffold_1	33291	A	C	1042093	fgenesh1_pm.1_#_9	CDS	amino acid change	SP
scaffold_1	33319	T	C	1042093	fgenesh1_pm.1_#_9	CDS	amino acid change	QH
scaffold_1	33355	C	A	1042093	fgenesh1_pm.1_#_9	CDS
scaffold_1	33384	A	G	1042093	fgenesh1_pm.1_#_9	intron
scaffold_1	33387	G	A	1042093	fgenesh1_pm.1_#_9	intron
scaffold_1	33407	A	G	1042093	fgenesh1_pm.1_#_9	intron
scaffold_1	33479	C	G	1042093	fgenesh1_pm.1_#_9	CDS
scaffold_1	33593	G	A	1042093	fgenesh1_pm.1_#_9	CDS	amino acid change	NK
scaffold_1	33598	C	T	1042093	fgenesh1_pm.1_#_9	CDS	amino acid change	VF
scaffold_1	34140	G	A	1042093	fgenesh1_pm.1_#_9	intron
scaffold_1	34151	G	A	1042093	fgenesh1_pm.1_#_9	intron
scaffold_1	34163	G	T	1042093	fgenesh1_pm.1_#_9	intron
scaffold_1	34172	A	T	1042093	fgenesh1_pm.1_#_9	intron
scaffold_1	34225	T	C	1042093	fgenesh1_pm.1_#_9	CDS	amino acid change	NT
scaffold_1	34436	T	C	NA
scaffold_1	34437	A	T	NA
scaffold_1	34558	A	T	NA
scaffold_1	34649	A	G	NA
scaffold_1	34892	TAA	TAAA	NA
scaffold_1	34909	C	T	NA
scaffold_1	35079	A	G	NA
scaffold_1	35199	A	T	NA
scaffold_1	35370	A	G	NA
scaffold_1	35421	G	C	1068226	estExt_fgenesh1_pg.C_1_t10010	UTR
scaffold_1	35795	T	A	1068226	estExt_fgenesh1_pg.C_1_t10010	CDS
scaffold_1	35918	T	C	1068226	estExt_fgenesh1_pg.C_1_t10010	CDS	amino acid change	KN
scaffold_1	35928	C	A	1068226	estExt_fgenesh1_pg.C_1_t10010	intron
scaffold_1	35960	C	T	1068226	estExt_fgenesh1_pg.C_1_t10010	intron
scaffold_1	35969	A	G	1068226	estExt_fgenesh1_pg.C_1_t10010	intron
scaffold_1	35972	G	A	1068226	estExt_fgenesh1_pg.C_1_t10010	intron
scaffold_1	35992	C	T	1068226	estExt_fgenesh1_pg.C_1_t10010	CDS
scaffold_1	36025	G	A	1068226	estExt_fgenesh1_pg.C_1_t10010	CDS	amino acid change	FL
scaffold_1	36106	T	C	1068226	estExt_fgenesh1_pg.C_1_t10010	CDS
scaffold_1	36109	T	C	1068226	estExt_fgenesh1_pg.C_1_t10010	CDS
scaffold_1	36112	C	T	1068226	estExt_fgenesh1_pg.C_1_t10010	CDS
scaffold_1	36118	A	T	1068226	estExt_fgenesh1_pg.C_1_t10010	CDS
scaffold_1	36121	T	C	1068226	estExt_fgenesh1_pg.C_1_t10010	CDS	amino acid change	ED
scaffold_1	36133	A	G	1068226	estExt_fgenesh1_pg.C_1_t10010	CDS
scaffold_1	36175	A	G	1068226	estExt_fgenesh1_pg.C_1_t10010	CDS	amino acid change	DE
scaffold_1	36181	A	G	1068226	estExt_fgenesh1_pg.C_1_t10010	CDS
scaffold_1	36193	A	G	1068226	estExt_fgenesh1_pg.C_1_t10010	CDS	amino acid change	IM
scaffold_1	36196	G	A	1068226	estExt_fgenesh1_pg.C_1_t10010	CDS	amino acid change	HQ
scaffold_1	36223	A	G	1068226	estExt_fgenesh1_pg.C_1_t10010	CDS
scaffold_1	36229	C	A	1068226	estExt_fgenesh1_pg.C_1_t10010	CDS
scaffold_1	36265	G	C	1068226	estExt_fgenesh1_pg.C_1_t10010	CDS
scaffold_1	36280	A	G	1068226	estExt_fgenesh1_pg.C_1_t10010	CDS
scaffold_1	36330	C	T	1068226	estExt_fgenesh1_pg.C_1_t10010	CDS	amino acid change	DY
scaffold_1	36331	G	A	1068226	estExt_fgenesh1_pg.C_1_t10010	CDS
scaffold_1	36340	G	A	1068226	estExt_fgenesh1_pg.C_1_t10010	CDS
scaffold_1	36343	A	G	1068226	estExt_fgenesh1_pg.C_1_t10010	CDS	amino acid change	HQ
scaffold_1	36346	A	G	1068226	estExt_fgenesh1_pg.C_1_t10010	CDS	amino acid change	Y*
scaffold_1	36352	A	G	1068226	estExt_fgenesh1_pg.C_1_t10010	CDS	amino acid change	Y*
scaffold_1	36361	C	T	1068226	estExt_fgenesh1_pg.C_1_t10010	CDS
scaffold_1	36370	G	A	1068226	estExt_fgenesh1_pg.C_1_t10010	CDS
scaffold_1	36394	T	A	1068226	estExt_fgenesh1_pg.C_1_t10010	CDS
scaffold_1	36448	T	C	1068226	estExt_fgenesh1_pg.C_1_t10010	CDS
scaffold_1	36478	G	T	1068226	estExt_fgenesh1_pg.C_1_t10010	CDS
scaffold_1	36484	A	G	1068226	estExt_fgenesh1_pg.C_1_t10010	CDS
scaffold_1	36490	G	A	1068226	estExt_fgenesh1_pg.C_1_t10010	CDS
scaffold_1	36497	G	A	1068226	estExt_fgenesh1_pg.C_1_t10010	CDS	amino acid change	AE
scaffold_1	36525	T	G	1068226	estExt_fgenesh1_pg.C_1_t10010	CDS	amino acid change	IV
scaffold_1	36527	G	A	1068226	estExt_fgenesh1_pg.C_1_t10010	CDS	amino acid change	AD
scaffold_1	36529	G	A	1068226	estExt_fgenesh1_pg.C_1_t10010	CDS
scaffold_1	36532	C	T	1068226	estExt_fgenesh1_pg.C_1_t10010	CDS	amino acid change	ED
scaffold_1	36547	T	C	1068226	estExt_fgenesh1_pg.C_1_t10010	CDS
scaffold_1	36556	G	A	1068226	estExt_fgenesh1_pg.C_1_t10010	CDS	amino acid change	HQ
scaffold_1	36568	A	G	1068226	estExt_fgenesh1_pg.C_1_t10010	CDS	amino acid change	Y*
scaffold_1	36571	C	A	1068226	estExt_fgenesh1_pg.C_1_t10010	CDS
scaffold_1	36574	G	A	1068226	estExt_fgenesh1_pg.C_1_t10010	CDS	amino acid change	DE
scaffold_1	36583	G	A	1068226	estExt_fgenesh1_pg.C_1_t10010	CDS	amino acid change	DE
scaffold_1	36595	G	A	1068226	estExt_fgenesh1_pg.C_1_t10010	CDS	amino acid change	SR
scaffold_1	36598	A	G	1068226	estExt_fgenesh1_pg.C_1_t10010	CDS	amino acid change	IM
scaffold_1	36604	C	T	1068226	estExt_fgenesh1_pg.C_1_t10010	CDS
scaffold_1	36606	C	T	1068226	estExt_fgenesh1_pg.C_1_t10010	CDS	amino acid change	VL
scaffold_1	36622	C	A	1068226	estExt_fgenesh1_pg.C_1_t10010	CDS
scaffold_1	36652	A	G	1068226	estExt_fgenesh1_pg.C_1_t10010	CDS
scaffold_1	36655	G	A	1068226	estExt_fgenesh1_pg.C_1_t10010	CDS
scaffold_1	36661	A	G	1068226	estExt_fgenesh1_pg.C_1_t10010	CDS	amino acid change	HQ
scaffold_1	36664	G	A	1068226	estExt_fgenesh1_pg.C_1_t10010	CDS	amino acid change	Y*
scaffold_1	36703	A	G	1068226	estExt_fgenesh1_pg.C_1_t10010	CDS
scaffold_1	36706	G	A	1068226	estExt_fgenesh1_pg.C_1_t10010	CDS
scaffold_1	36721	A	C	1068226	estExt_fgenesh1_pg.C_1_t10010	CDS
scaffold_1	36724	A	C	1068226	estExt_fgenesh1_pg.C_1_t10010	CDS
scaffold_1	36725	G	A	1068226	estExt_fgenesh1_pg.C_1_t10010	CDS	amino acid change	PH
scaffold_1	36729	T	G	1068226	estExt_fgenesh1_pg.C_1_t10010	CDS	amino acid change	TA
scaffold_1	36730	A	G	1068226	estExt_fgenesh1_pg.C_1_t10010	CDS	amino acid change	IM
scaffold_1	36732	T	C	1068226	estExt_fgenesh1_pg.C_1_t10010	CDS	amino acid change	IL
scaffold_1	36744	G	A	1068226	estExt_fgenesh1_pg.C_1_t10010	CDS	amino acid change	LI
scaffold_1	36748	C	G	1068226	estExt_fgenesh1_pg.C_1_t10010	CDS
scaffold_1	36754	A	C	1068226	estExt_fgenesh1_pg.C_1_t10010	CDS
scaffold_1	36772	T	C	1068226	estExt_fgenesh1_pg.C_1_t10010	CDS
scaffold_1	36808	G	A	1068226	estExt_fgenesh1_pg.C_1_t10010	intron
scaffold_1	36809	G	A	1068226	estExt_fgenesh1_pg.C_1_t10010	intron
scaffold_1	36811	A	T	1068226	estExt_fgenesh1_pg.C_1_t10010	intron
scaffold_1	36812	A	C	1068226	estExt_fgenesh1_pg.C_1_t10010	intron
scaffold_1	36815	T	G	1068226	estExt_fgenesh1_pg.C_1_t10010	intron
scaffold_1	36848	G	A	1068226	estExt_fgenesh1_pg.C_1_t10010	intron
scaffold_1	36869	A	G	1068226	estExt_fgenesh1_pg.C_1_t10010	CDS	amino acid change	IM
scaffold_1	36908	C	T	1068226	estExt_fgenesh1_pg.C_1_t10010	CDS
scaffold_1	36938	C	T	1068226	estExt_fgenesh1_pg.C_1_t10010	CDS
scaffold_1	36952	A	G	1068226	estExt_fgenesh1_pg.C_1_t10010	CDS	amino acid change	LV
scaffold_1	36968	G	C	1068226	estExt_fgenesh1_pg.C_1_t10010	CDS
scaffold_1	36977	T	G	1068226	estExt_fgenesh1_pg.C_1_t10010	CDS
scaffold_1	37016	G	A	1068226	estExt_fgenesh1_pg.C_1_t10010	CDS
scaffold_1	37022	C	T	1068226	estExt_fgenesh1_pg.C_1_t10010	CDS
scaffold_1	37025	T	C	1068226	estExt_fgenesh1_pg.C_1_t10010	CDS
scaffold_1	37064	A	G	1068226	estExt_fgenesh1_pg.C_1_t10010	CDS	amino acid change	IM
scaffold_1	37133	A	G	1068226	estExt_fgenesh1_pg.C_1_t10010	CDS
scaffold_1	37139	A	G	1068226	estExt_fgenesh1_pg.C_1_t10010	CDS	amino acid change	NK
scaffold_1	37148	A	G	1068226	estExt_fgenesh1_pg.C_1_t10010	CDS	amino acid change	Y*
scaffold_1	37151	C	T	1068226	estExt_fgenesh1_pg.C_1_t10010	CDS	amino acid change	KN
scaffold_1	37172	C	G	1068226	estExt_fgenesh1_pg.C_1_t10010	CDS
scaffold_1	37214	T	C	1068226	estExt_fgenesh1_pg.C_1_t10010	CDS
scaffold_1	37220	A	G	1068226	estExt_fgenesh1_pg.C_1_t10010	CDS
scaffold_1	37227	T	C	1068226	estExt_fgenesh1_pg.C_1_t10010	CDS	amino acid change	KT
scaffold_1	37229	T	C	1068226	estExt_fgenesh1_pg.C_1_t10010	CDS	amino acid change	RS
scaffold_1	37231	T	G	1068226	estExt_fgenesh1_pg.C_1_t10010	CDS	amino acid change	RG
scaffold_1	37313	G	T	1068226	estExt_fgenesh1_pg.C_1_t10010	CDS
scaffold_1	37319	G	A	1068226	estExt_fgenesh1_pg.C_1_t10010	CDS
scaffold_1	37331	A	G	1068226	estExt_fgenesh1_pg.C_1_t10010	CDS	amino acid change	NK
scaffold_1	37346	T	C	1068226	estExt_fgenesh1_pg.C_1_t10010	CDS
scaffold_1	37357	C	T	1068226	estExt_fgenesh1_pg.C_1_t10010	CDS	amino acid change	VF
scaffold_1	37358	A	G	1068226	estExt_fgenesh1_pg.C_1_t10010	CDS
scaffold_1	37368	A	G	1068226	estExt_fgenesh1_pg.C_1_t10010	CDS	amino acid change	VG
scaffold_1	37373	G	A	1068226	estExt_fgenesh1_pg.C_1_t10010	CDS	amino acid change	HQ
scaffold_1	37376	G	A	1068226	estExt_fgenesh1_pg.C_1_t10010	CDS	amino acid change	DE
scaffold_1	37424	T	G	1068226	estExt_fgenesh1_pg.C_1_t10010	CDS
scaffold_1	37472	A	T	1068226	estExt_fgenesh1_pg.C_1_t10010	CDS
scaffold_1	37487	G	A	1068226	estExt_fgenesh1_pg.C_1_t10010	CDS	amino acid change	NK
scaffold_1	37499	A	G	1068226	estExt_fgenesh1_pg.C_1_t10010	CDS
scaffold_1	37532	G	A	1068226	estExt_fgenesh1_pg.C_1_t10010	CDS
scaffold_1	37565	C	G	1068226	estExt_fgenesh1_pg.C_1_t10010	CDS
scaffold_1	37571	G	A	1068226	estExt_fgenesh1_pg.C_1_t10010	CDS
scaffold_1	37580	G	A	1068226	estExt_fgenesh1_pg.C_1_t10010	CDS
scaffold_1	37589	A	G	1068226	estExt_fgenesh1_pg.C_1_t10010	CDS	amino acid change	HQ
scaffold_1	37591	G	A	1068226	estExt_fgenesh1_pg.C_1_t10010	CDS	amino acid change	HN
scaffold_1	37619	T	C	1068226	estExt_fgenesh1_pg.C_1_t10010	CDS	amino acid change	LF
scaffold_1	37637	G	A	1068226	estExt_fgenesh1_pg.C_1_t10010	CDS
scaffold_1	37718	G	C	1068226	estExt_fgenesh1_pg.C_1_t10010	intron
scaffold_1	37720	A	G	1068226	estExt_fgenesh1_pg.C_1_t10010	intron
scaffold_1	37721	T	C	1068226	estExt_fgenesh1_pg.C_1_t10010	intron
scaffold_1	37743	A	G	1068226	estExt_fgenesh1_pg.C_1_t10010	intron
scaffold_1	37744	A	G	1068226	estExt_fgenesh1_pg.C_1_t10010	intron
scaffold_1	37796	A	G	1068226	estExt_fgenesh1_pg.C_1_t10010	CDS	amino acid change	LV
scaffold_1	37845	A	G	1068226	estExt_fgenesh1_pg.C_1_t10010	CDS	amino acid change	Y*
scaffold_1	37883	T	G	1068226	estExt_fgenesh1_pg.C_1_t10010	CDS	amino acid change	SG
scaffold_1	37893	A	G	1068226	estExt_fgenesh1_pg.C_1_t10010	CDS	amino acid change	Y*
scaffold_1	37921	G	A	1068226	estExt_fgenesh1_pg.C_1_t10010	CDS	amino acid change	AD
scaffold_1	37922	C	T	1068226	estExt_fgenesh1_pg.C_1_t10010	CDS	amino acid change	AS
scaffold_1	37926	T	C	1068226	estExt_fgenesh1_pg.C_1_t10010	CDS	amino acid change	KN
scaffold_1	37935	T	C	1068226	estExt_fgenesh1_pg.C_1_t10010	CDS	amino acid change	RS
scaffold_1	37984	C	T	1068226	estExt_fgenesh1_pg.C_1_t10010	UTR
scaffold_1	38134	T	C	NA
scaffold_1	38236	G	T	NA
scaffold_1	38244	A	G	NA
scaffold_1	38247	C	T	NA
scaffold_1	38268	C	T	NA
scaffold_1	38274	A	T	NA
scaffold_1	38291	C	T	NA
scaffold_1	38293	G	C	NA
scaffold_1	38294	A	G	NA
scaffold_1	39680	T	C	NA
scaffold_1	39695	G	A	NA
scaffold_1	39697	T	C	NA
scaffold_1	39698	T	C	NA
scaffold_1	39702	G	A	NA
scaffold_1	39706	C	T	NA
scaffold_1	39715	C	T	NA
scaffold_1	39743	G	A	NA
scaffold_1	39748	A	G	NA
scaffold_1	39780	T	C	NA
scaffold_1	39787	C	T	NA
scaffold_1	39818	A	T	NA
scaffold_1	39845	C	A	NA
scaffold_1	39864	C	T	NA
scaffold_1	39873	T	G	NA
scaffold_1	39894	G	A	NA
scaffold_1	39915	T	A	NA
scaffold_1	39919	C	T	NA
scaffold_1	39927	T	C	NA
scaffold_1	39937	A	C	NA
scaffold_1	39938	G	A	NA
scaffold_1	39947	C	G	NA
scaffold_1	39948	G	T	NA
scaffold_1	39974	T	C	NA
scaffold_1	40004	C	T	1037719	fgenesh1_kg.1_#_7_#_3672486:2	UTR
scaffold_1	40026	C	T	1037719	fgenesh1_kg.1_#_7_#_3672486:2	UTR
scaffold_1	40027	G	T	1037719	fgenesh1_kg.1_#_7_#_3672486:2	UTR
scaffold_1	40039	A	G	1037719	fgenesh1_kg.1_#_7_#_3672486:2	UTR
scaffold_1	40042	C	T	1037719	fgenesh1_kg.1_#_7_#_3672486:2	UTR
scaffold_1	40047	C	T	1037719	fgenesh1_kg.1_#_7_#_3672486:2	UTR
scaffold_1	40062	G	A	1037719	fgenesh1_kg.1_#_7_#_3672486:2	UTR
scaffold_1	40098	C	T	1037719	fgenesh1_kg.1_#_7_#_3672486:2	CDS
scaffold_1	40104	C	T	1037719	fgenesh1_kg.1_#_7_#_3672486:2	CDS
scaffold_1	40119	T	C	1037719	fgenesh1_kg.1_#_7_#_3672486:2	CDS
scaffold_1	40122	T	C	1037719	fgenesh1_kg.1_#_7_#_3672486:2	CDS
scaffold_1	40123	C	T	1037719	fgenesh1_kg.1_#_7_#_3672486:2	CDS	amino acid change	LF
scaffold_1	40134	T	C	1037719	fgenesh1_kg.1_#_7_#_3672486:2	CDS
scaffold_1	40137	C	T	1037719	fgenesh1_kg.1_#_7_#_3672486:2	CDS
scaffold_1	40152	T	C	1037719	fgenesh1_kg.1_#_7_#_3672486:2	CDS
scaffold_1	40159	T	G	1037719	fgenesh1_kg.1_#_7_#_3672486:2	CDS	amino acid change	LV
scaffold_1	40161	G	T	1037719	fgenesh1_kg.1_#_7_#_3672486:2	CDS	amino acid change	LF
scaffold_1	40209	C	T	1037719	fgenesh1_kg.1_#_7_#_3672486:2	CDS
scaffold_1	40237	G	C	1037719	fgenesh1_kg.1_#_7_#_3672486:2	intron
scaffold_1	40239	G	A	1037719	fgenesh1_kg.1_#_7_#_3672486:2	intron
scaffold_1	40276	T	C	1037719	fgenesh1_kg.1_#_7_#_3672486:2	intron
scaffold_1	40280	T	C	1037719	fgenesh1_kg.1_#_7_#_3672486:2	intron
scaffold_1	40281	G	A	1037719	fgenesh1_kg.1_#_7_#_3672486:2	intron
scaffold_1	40283	G	C	1037719	fgenesh1_kg.1_#_7_#_3672486:2	intron
scaffold_1	40291	G	A	1037719	fgenesh1_kg.1_#_7_#_3672486:2	intron
scaffold_1	40322	C	T	1037719	fgenesh1_kg.1_#_7_#_3672486:2	CDS
scaffold_1	40325	T	C	1037719	fgenesh1_kg.1_#_7_#_3672486:2	CDS
scaffold_1	40340	G	A	1037719	fgenesh1_kg.1_#_7_#_3672486:2	CDS
scaffold_1	40372	A	G	1037719	fgenesh1_kg.1_#_7_#_3672486:2	intron
scaffold_1	40376	G	A	1037719	fgenesh1_kg.1_#_7_#_3672486:2	intron
scaffold_1	40383	C	T	1037719	fgenesh1_kg.1_#_7_#_3672486:2	intron
scaffold_1	40387	A	G	1037719	fgenesh1_kg.1_#_7_#_3672486:2	intron
scaffold_1	40389	G	A	1037719	fgenesh1_kg.1_#_7_#_3672486:2	intron
scaffold_1	40391	C	A	1037719	fgenesh1_kg.1_#_7_#_3672486:2	intron
scaffold_1	40397	T	C	1037719	fgenesh1_kg.1_#_7_#_3672486:2	intron
scaffold_1	40398	A	G	1037719	fgenesh1_kg.1_#_7_#_3672486:2	intron
scaffold_1	40413	A	C	1037719	fgenesh1_kg.1_#_7_#_3672486:2	intron
scaffold_1	40417	G	C	1037719	fgenesh1_kg.1_#_7_#_3672486:2	intron
scaffold_1	40420	ATG	A	1037719	fgenesh1_kg.1_#_7_#_3672486:2	intron
scaffold_1	40426	C	T	1037719	fgenesh1_kg.1_#_7_#_3672486:2	intron
scaffold_1	40498	T	G	1037719	fgenesh1_kg.1_#_7_#_3672486:2	CDS
scaffold_1	40564	G	A	1037719	fgenesh1_kg.1_#_7_#_3672486:2	CDS
scaffold_1	40580	CAT	C	1037719	fgenesh1_kg.1_#_7_#_3672486:2	intron
scaffold_1	40587	A	T	1037719	fgenesh1_kg.1_#_7_#_3672486:2	intron
scaffold_1	40590	T	A	1037719	fgenesh1_kg.1_#_7_#_3672486:2	intron
scaffold_1	40591	A	G	1037719	fgenesh1_kg.1_#_7_#_3672486:2	intron
scaffold_1	40614	T	C	1037719	fgenesh1_kg.1_#_7_#_3672486:2	intron
scaffold_1	40638	T	C	1037719	fgenesh1_kg.1_#_7_#_3672486:2	CDS
scaffold_1	40671	C	T	1037719	fgenesh1_kg.1_#_7_#_3672486:2	CDS
scaffold_1	40706	C	G	1037719	fgenesh1_kg.1_#_7_#_3672486:2	intron
scaffold_1	40714	C	A	1037719	fgenesh1_kg.1_#_7_#_3672486:2	intron
scaffold_1	40725	A	G	1037719	fgenesh1_kg.1_#_7_#_3672486:2	intron
scaffold_1	40729	C	T	1037719	fgenesh1_kg.1_#_7_#_3672486:2	intron
scaffold_1	40730	T	C	1037719	fgenesh1_kg.1_#_7_#_3672486:2	intron
scaffold_1	40731	A	G	1037719	fgenesh1_kg.1_#_7_#_3672486:2	intron
scaffold_1	40738	C	T	1037719	fgenesh1_kg.1_#_7_#_3672486:2	intron
scaffold_1	40743	T	C	1037719	fgenesh1_kg.1_#_7_#_3672486:2	intron
scaffold_1	40747	C	T	1037719	fgenesh1_kg.1_#_7_#_3672486:2	intron
scaffold_1	40809	T	C	1037719	fgenesh1_kg.1_#_7_#_3672486:2	CDS
scaffold_1	40816	G	A	1037719	fgenesh1_kg.1_#_7_#_3672486:2	CDS	amino acid change	GR
scaffold_1	40817	G	A	1037719	fgenesh1_kg.1_#_7_#_3672486:2	CDS	amino acid change	GE
scaffold_1	40830	C	T	1037719	fgenesh1_kg.1_#_7_#_3672486:2	CDS
scaffold_1	40848	T	C	1037719	fgenesh1_kg.1_#_7_#_3672486:2	CDS
scaffold_1	40854	T	C	1037719	fgenesh1_kg.1_#_7_#_3672486:2	CDS
scaffold_1	40893	CTCGTCGTC	CTCGTC	1037719	fgenesh1_kg.1_#_7_#_3672486:2	CDS	deletion	3 bases
scaffold_1	40923	CTCGTCCGCGGCATCGTCCGCGGC	CTCGTCCGCGGC	1037719	fgenesh1_kg.1_#_7_#_3672486:2	intron
scaffold_1	41002	A	G	1037719	fgenesh1_kg.1_#_7_#_3672486:2	CDS	amino acid change	TA
scaffold_1	41044	G	T	1037719	fgenesh1_kg.1_#_7_#_3672486:2	CDS	amino acid change	AS
scaffold_1	41053	A	G	1037719	fgenesh1_kg.1_#_7_#_3672486:2	CDS	amino acid change	TA
scaffold_1	41062	A	C	1037719	fgenesh1_kg.1_#_7_#_3672486:2	CDS	amino acid change	KQ
scaffold_1	41076	T	C	1037719	fgenesh1_kg.1_#_7_#_3672486:2	CDS
scaffold_1	41126	G	T	1037719	fgenesh1_kg.1_#_7_#_3672486:2	UTR
scaffold_1	41143	G	A	1037719	fgenesh1_kg.1_#_7_#_3672486:2	UTR
scaffold_1	41144	C	G	1037719	fgenesh1_kg.1_#_7_#_3672486:2	UTR
scaffold_1	41166	C	T	NA
scaffold_1	41170	T	C	NA
scaffold_1	41173	T	C	NA
scaffold_1	41177	T	C	NA
scaffold_1	41178	G	A	NA
scaffold_1	41180	G	A	NA
scaffold_1	41184	C	T	NA
scaffold_1	41190	T	C	NA
scaffold_1	41192	T	C	NA
scaffold_1	41324	C	T	NA
scaffold_1	41341	A	C	NA
scaffold_1	41346	C	A	NA
scaffold_1	41347	A	C	NA
scaffold_1	41349	T	C	NA
scaffold_1	41351	T	G	NA
scaffold_1	41375	A	AAC	NA
scaffold_1	41376	G	GCC	NA
scaffold_1	41385	A	G	NA
scaffold_1	41427	A	G	NA
scaffold_1	41434	G	A	NA
scaffold_1	41436	T	A	NA
scaffold_1	41437	A	G	NA
scaffold_1	41465	T	C	NA
scaffold_1	41476	G	A	NA
scaffold_1	41522	A	G	NA
scaffold_1	41526	C	T	NA
scaffold_1	41532	A	G	NA
scaffold_1	41542	A	T	NA
scaffold_1	41544	C	T	NA
scaffold_1	41564	G	A	1130213	e_gw1.1.2261.1	CDS	amino acid change	FL
scaffold_1	41582	T	C	1130213	e_gw1.1.2261.1	CDS
scaffold_1	41633	A	G	1130213	e_gw1.1.2261.1	CDS	amino acid change	FL
scaffold_1	41645	C	T	1130213	e_gw1.1.2261.1	intron
scaffold_1	41650	G	A	1130213	e_gw1.1.2261.1	intron
scaffold_1	41670	T	C	1130213	e_gw1.1.2261.1	intron
scaffold_1	41705	G	A	1130213	e_gw1.1.2261.1	CDS
scaffold_1	41708	A	G	1130213	e_gw1.1.2261.1	CDS	amino acid change	IM
scaffold_1	41720	G	A	1130213	e_gw1.1.2261.1	CDS
scaffold_1	41744	A	G	1130213	e_gw1.1.2261.1	CDS
scaffold_1	41780	T	C	1130213	e_gw1.1.2261.1	CDS
scaffold_1	41851	T	C	1130213	e_gw1.1.2261.1	CDS	amino acid change	IL
scaffold_1	41882	A	C	1130213	e_gw1.1.2261.1	CDS
scaffold_1	41891	C	G	1130213	e_gw1.1.2261.1	CDS
scaffold_1	41948	A	G	1130213	e_gw1.1.2261.1	CDS	amino acid change	IM
scaffold_1	41972	A	G	1130213	e_gw1.1.2261.1	CDS	amino acid change	Y*
scaffold_1	41981	T	C	1130213	e_gw1.1.2261.1	CDS	amino acid change	LF
scaffold_1	41983	A	G	1130213	e_gw1.1.2261.1	CDS	amino acid change	LV
scaffold_1	41993	T	C	1130213	e_gw1.1.2261.1	CDS
scaffold_1	41995	C	T	1130213	e_gw1.1.2261.1	CDS	amino acid change	AS
scaffold_1	41996	G	C	1130213	e_gw1.1.2261.1	CDS
scaffold_1	42018	T	G	1130213	e_gw1.1.2261.1	CDS	amino acid change	QR
scaffold_1	42373	G	A	1130213	e_gw1.1.2261.1	intron
scaffold_1	42389	G	A	1130213	e_gw1.1.2261.1	intron
scaffold_1	42394	C	T	1130213	e_gw1.1.2261.1	intron
scaffold_1	42507	A	T	1130213	e_gw1.1.2261.1	CDS
scaffold_1	42616	G	T	1130213	e_gw1.1.2261.1	CDS
scaffold_1	42725	C	T	1130213	e_gw1.1.2261.1	intron
scaffold_1	42738	A	T	1130213	e_gw1.1.2261.1	intron
scaffold_1	42765	T	C	1130213	e_gw1.1.2261.1	intron
scaffold_1	42855	TC	T	1130213	e_gw1.1.2261.1	intron
scaffold_1	42885	A	G	1130213	e_gw1.1.2261.1	intron
scaffold_1	42893	C	T	1130213	e_gw1.1.2261.1	intron
scaffold_1	42910	A	T	1130213	e_gw1.1.2261.1	intron
scaffold_1	42935	C	T	1130213	e_gw1.1.2261.1	intron
scaffold_1	43015	C	A	1130213	e_gw1.1.2261.1	intron
scaffold_1	43019	G	A	1130213	e_gw1.1.2261.1	intron
scaffold_1	43206	T	C	1130213	e_gw1.1.2261.1	intron
scaffold_1	43225	A	G	1130213	e_gw1.1.2261.1	intron
scaffold_1	43304	A	G	NA
scaffold_1	43332	G	A	NA
scaffold_1	43759	T	C	NA
scaffold_1	43876	G	A	NA
scaffold_1	43898	A	C	NA
scaffold_1	44201	C	T	1037721	fgenesh1_kg.1_#_9_#_3672828:80	intron
scaffold_1	44502	A	G	1037721	fgenesh1_kg.1_#_9_#_3672828:80	intron
scaffold_1	44521	CTATATATATATATAT	CTATATATATATATATAT	1037721	fgenesh1_kg.1_#_9_#_3672828:80	intron
scaffold_1	44733	G	A	1037721	fgenesh1_kg.1_#_9_#_3672828:80	intron
scaffold_1	45432	G	A	1050953	gm1.15_g	CDS	amino acid change	HQ
scaffold_1	45441	C	T	1050953	gm1.15_g	CDS
scaffold_1	45453	T	G	1050953	gm1.15_g	CDS
scaffold_1	45476	T	C	1050953	gm1.15_g	CDS	amino acid change	NH
scaffold_1	45486	A	G	1050953	gm1.15_g	CDS
scaffold_1	45492	C	T	1050953	gm1.15_g	CDS
scaffold_1	45519	C	T	1050953	gm1.15_g	intron
scaffold_1	45523	G	A	1050953	gm1.15_g	intron
scaffold_1	45525	A	G	1050953	gm1.15_g	intron
scaffold_1	45537	G	A	1050953	gm1.15_g	intron
scaffold_1	45553	A	G	1050953	gm1.15_g	intron
scaffold_1	45564	G	A	1050953	gm1.15_g	intron
scaffold_1	45573	G	A	1050953	gm1.15_g	CDS
scaffold_1	45582	T	G	1050953	gm1.15_g	CDS
scaffold_1	45585	T	C	1050953	gm1.15_g	CDS	amino acid change	KN
scaffold_1	45596	T	A	1050953	gm1.15_g	CDS
scaffold_1	45619	C	G	1050953	gm1.15_g	CDS
scaffold_1	45621	A	G	1050953	gm1.15_g	CDS
scaffold_1	45625	C	T	1050953	gm1.15_g	CDS	amino acid change	RI
scaffold_1	45634	G	T	1050953	gm1.15_g	intron
scaffold_1	45637	A	G	1050953	gm1.15_g	intron
scaffold_1	45647	T	C	1050953	gm1.15_g	intron
scaffold_1	45658	C	T	1050953	gm1.15_g	intron
scaffold_1	45661	C	T	1050953	gm1.15_g	intron
scaffold_1	45688	T	C	1050953	gm1.15_g	CDS
scaffold_1	45717	A	T	1050953	gm1.15_g	CDS
scaffold_1	45731	A	C	NA
scaffold_1	45742	G	T	NA
scaffold_1	45746	G	A	NA
scaffold_1	45761	C	T	NA
scaffold_1	45762	G	C	NA
scaffold_1	45765	T	C	NA
scaffold_1	45767	T	A	NA
scaffold_1	45771	GAG	GAGCTCACTTCAAAG	NA
scaffold_1	45808	G	A	NA
scaffold_1	45833	G	C	NA
scaffold_1	45861	C	T	NA
scaffold_1	45926	CG	C	NA
scaffold_1	45975	C	T	NA
scaffold_1	45976	T	G	NA
scaffold_1	45980	T	G	NA
scaffold_1	46012	C	T	NA
scaffold_1	46027	C	T	NA
scaffold_1	46034	T	C	NA
scaffold_1	46065	A	G	NA
scaffold_1	46067	G	A	NA
scaffold_1	46078	CGAGAGA	CGAGA	NA
scaffold_1	46105	C	T	NA
scaffold_1	46148	C	T	NA
scaffold_1	46182	C	T	1050954	gm1.16_g	CDS	amino acid change	RC
scaffold_1	46191	T	G	1050954	gm1.16_g	CDS	amino acid change	WG
scaffold_1	46192	G	C	1050954	gm1.16_g	CDS	amino acid change	WS
scaffold_1	46212	T	C	1050954	gm1.16_g	CDS	amino acid change	SP
scaffold_1	46256	T	C	1050954	gm1.16_g	CDS
scaffold_1	46262	C	T	1050954	gm1.16_g	CDS
scaffold_1	46268	A	C	1050954	gm1.16_g	CDS
scaffold_1	46272	G	A	1050954	gm1.16_g	CDS	amino acid change	VI
scaffold_1	46275	C	T	1050954	gm1.16_g	CDS	amino acid change	PS
scaffold_1	46297	A	C	1050954	gm1.16_g	intron
scaffold_1	46300	T	C	1050954	gm1.16_g	intron
scaffold_1	46310	T	C	1050954	gm1.16_g	intron
scaffold_1	46317	C	A	1050954	gm1.16_g	intron
scaffold_1	46323	G	T	1050954	gm1.16_g	intron
scaffold_1	46324	A	T	1050954	gm1.16_g	intron
scaffold_1	46335	T	C	1050954	gm1.16_g	intron
scaffold_1	46397	T	C	1050954	gm1.16_g	CDS
scaffold_1	46420	A	C	1050954	gm1.16_g	CDS	amino acid change	EA
scaffold_1	46428	C	G	1050954	gm1.16_g	CDS	amino acid change	HD
scaffold_1	46440	T	G	1050954	gm1.16_g	CDS	amino acid change	YD
scaffold_1	46442	C	A	1050954	gm1.16_g	CDS	amino acid change	Y*
scaffold_1	46443	G	A	1050954	gm1.16_g	CDS	amino acid change	DN
scaffold_1	46444	A	G	1050954	gm1.16_g	CDS	amino acid change	DG
scaffold_1	46454	G	A	1050954	gm1.16_g	CDS
scaffold_1	46460	A	T	1050954	gm1.16_g	CDS	amino acid change	ED
scaffold_1	46474	G	A	1050954	gm1.16_g	CDS	amino acid change	GE
scaffold_1	46511	T	C	1050954	gm1.16_g	CDS
scaffold_1	46520	C	T	1050954	gm1.16_g	CDS
scaffold_1	46522	A	G	1050954	gm1.16_g	CDS	amino acid change	HR
scaffold_1	46532	C	T	1050954	gm1.16_g	CDS
scaffold_1	46551	T	C	1050954	gm1.16_g	CDS
scaffold_1	46593	T	G	1050954	gm1.16_g	intron
scaffold_1	46594	C	CCA	1050954	gm1.16_g	intron
scaffold_1	46595	T	C	1050954	gm1.16_g	intron
scaffold_1	46596	G	A	1050954	gm1.16_g	intron
scaffold_1	46597	T	A	1050954	gm1.16_g	intron
scaffold_1	46598	C	G	1050954	gm1.16_g	intron
scaffold_1	46600	A	C	1050954	gm1.16_g	intron
scaffold_1	46617	G	A	1050954	gm1.16_g	intron
scaffold_1	46622	T	C	1050954	gm1.16_g	intron
scaffold_1	46625	T	C	1050954	gm1.16_g	intron
scaffold_1	46635	A	G	1050954	gm1.16_g	CDS	amino acid change	TA
scaffold_1	46638	A	G	1050954	gm1.16_g	CDS	amino acid change	ND
scaffold_1	46704	T	C	1050954	gm1.16_g	CDS	amino acid change	SP
scaffold_1	46711	A	G	1050954	gm1.16_g	CDS	amino acid change	QR
scaffold_1	46735	T	C	1050954	gm1.16_g	CDS	amino acid change	MT
scaffold_1	46752	A	G	1050954	gm1.16_g	CDS	amino acid change	TA
scaffold_1	46764	C	G	1050954	gm1.16_g	CDS	amino acid change	RG
scaffold_1	46765	G	C	1050954	gm1.16_g	CDS	amino acid change	RP
scaffold_1	46792	A	G	1050954	gm1.16_g	CDS	amino acid change	HR
scaffold_1	46793	T	C	1050954	gm1.16_g	CDS
scaffold_1	46799	T	C	1050954	gm1.16_g	CDS
scaffold_1	46850	C	T	1050954	gm1.16_g	CDS
scaffold_1	46856	A	G	1050954	gm1.16_g	CDS
scaffold_1	46859	C	T	1050954	gm1.16_g	CDS
scaffold_1	46861	T	C	1050954	gm1.16_g	CDS	amino acid change	VA
scaffold_1	46871	C	T	1050954	gm1.16_g	CDS
scaffold_1	46904	A	G	1050954	gm1.16_g	CDS
scaffold_1	46910	G	A	1050954	gm1.16_g	CDS
scaffold_1	46913	A	G	1050954	gm1.16_g	CDS
scaffold_1	46917	A	G	1050954	gm1.16_g	CDS	amino acid change	IV
scaffold_1	46922	A	G	1050954	gm1.16_g	CDS
scaffold_1	47509	C	T	NA
scaffold_1	47514	T	A	NA
scaffold_1	47520	C	T	NA
scaffold_1	47522	G	T	NA
scaffold_1	47570	T	A	NA
scaffold_1	47586	T	C	NA
scaffold_1	47590	T	C	NA
scaffold_1	47598	G	T	NA
scaffold_1	47610	C	T	NA
scaffold_1	47617	C	T	NA
scaffold_1	47814	A	G	NA
scaffold_1	47832	C	T	NA
scaffold_1	47838	T	C	NA
scaffold_1	47843	C	T	NA
scaffold_1	47845	G	A	NA
scaffold_1	47846	T	G	NA
scaffold_1	47850	C	T	NA
scaffold_1	47869	T	C	NA
scaffold_1	47881	A	G	NA
scaffold_1	47888	C	T	NA
scaffold_1	47928	A	G	NA
scaffold_1	47930	T	C	NA
scaffold_1	47931	G	C	NA
scaffold_1	47934	A	C	NA
scaffold_1	47935	C	T	NA
scaffold_1	47954	A	G	NA
scaffold_1	47960	G	C	NA
scaffold_1	47963	A	G	NA
scaffold_1	47966	A	G	NA
scaffold_1	47998	G	A	NA
scaffold_1	48001	A	C	NA
scaffold_1	48102	T	C	NA
scaffold_1	48120	G	C	NA
scaffold_1	48173	G	A	NA
scaffold_1	48176	G	A	NA
scaffold_1	48250	A	G	NA
scaffold_1	48259	C	T	NA
scaffold_1	48290	G	T	NA
scaffold_1	48291	C	T	NA
scaffold_1	48299	A	G	NA
scaffold_1	48305	A	G	NA
scaffold_1	48311	T	C	NA
scaffold_1	48324	A	C	NA
scaffold_1	48327	C	G	NA
scaffold_1	48348	G	C	NA
scaffold_1	48369	A	G	NA
scaffold_1	48372	A	G	NA
scaffold_1	48375	G	A	NA
scaffold_1	48390	G	A	NA
scaffold_1	48429	C	T	NA
scaffold_1	48435	A	G	NA
scaffold_1	48444	A	G	NA
scaffold_1	48453	T	C	NA
scaffold_1	48484	G	A	NA
scaffold_1	48497	C	T	NA
scaffold_1	48546	C	G	1128402	e_gw1.1.350.1	CDS
scaffold_1	48549	G	T	1128402	e_gw1.1.350.1	CDS
scaffold_1	48552	G	A	1128402	e_gw1.1.350.1	CDS
scaffold_1	48561	A	G	1128402	e_gw1.1.350.1	CDS
scaffold_1	48564	C	T	1128402	e_gw1.1.350.1	CDS
scaffold_1	48573	T	G	1128402	e_gw1.1.350.1	CDS
scaffold_1	48576	G	A	1128402	e_gw1.1.350.1	CDS
scaffold_1	48589	T	G	1128402	e_gw1.1.350.1	CDS	amino acid change	SA
scaffold_1	48590	C	T	1128402	e_gw1.1.350.1	CDS	amino acid change	SF
scaffold_1	48597	T	A	1128402	e_gw1.1.350.1	CDS
scaffold_1	48600	C	T	1128402	e_gw1.1.350.1	CDS
scaffold_1	48646	C	G	1128402	e_gw1.1.350.1	CDS	amino acid change	RG
scaffold_1	48669	T	C	1128402	e_gw1.1.350.1	CDS
scaffold_1	48682	C	A	1128402	e_gw1.1.350.1	CDS	amino acid change	LI
scaffold_1	48684	C	T	1128402	e_gw1.1.350.1	CDS
scaffold_1	48699	A	G	1128402	e_gw1.1.350.1	CDS
scaffold_1	48708	T	C	1128402	e_gw1.1.350.1	CDS
scaffold_1	48771	C	T	1128402	e_gw1.1.350.1	intron
scaffold_1	48773	T	C	1128402	e_gw1.1.350.1	intron
scaffold_1	48774	G	A	1128402	e_gw1.1.350.1	intron
scaffold_1	48787	T	C	1128402	e_gw1.1.350.1	CDS
scaffold_1	48790	T	C	1128402	e_gw1.1.350.1	CDS
scaffold_1	48799	C	T	1128402	e_gw1.1.350.1	CDS
scaffold_1	48811	T	C	1128402	e_gw1.1.350.1	CDS
scaffold_1	48814	C	T	1128402	e_gw1.1.350.1	CDS
scaffold_1	48856	C	A	1128402	e_gw1.1.350.1	CDS
scaffold_1	48862	A	G	1128402	e_gw1.1.350.1	CDS
scaffold_1	48871	C	T	1128402	e_gw1.1.350.1	CDS
scaffold_1	48874	T	C	1128402	e_gw1.1.350.1	CDS
scaffold_1	48892	T	C	1128402	e_gw1.1.350.1	CDS
scaffold_1	48937	C	A	1128402	e_gw1.1.350.1	CDS
scaffold_1	48967	G	A	1128402	e_gw1.1.350.1	CDS
scaffold_1	48973	T	C	1128402	e_gw1.1.350.1	CDS
scaffold_1	48997	A	G	1128402	e_gw1.1.350.1	CDS
scaffold_1	49011	A	G	1128402	e_gw1.1.350.1	CDS	amino acid change	KR
scaffold_1	49013	G	A	1128402	e_gw1.1.350.1	CDS	amino acid change	DN
scaffold_1	49019	T	C	1128402	e_gw1.1.350.1	CDS	amino acid change	SP
scaffold_1	49030	G	T	1128402	e_gw1.1.350.1	CDS
scaffold_1	49045	C	T	1128402	e_gw1.1.350.1	CDS
scaffold_1	49046	A	G	1128402	e_gw1.1.350.1	CDS	amino acid change	TA
scaffold_1	49067	T	C	1128402	e_gw1.1.350.1	CDS
scaffold_1	49093	T	C	1128402	e_gw1.1.350.1	CDS
scaffold_1	49095	T	C	1128402	e_gw1.1.350.1	CDS	amino acid change	VA
scaffold_1	49123	T	C	1128402	e_gw1.1.350.1	CDS
scaffold_1	49124	A	G	1128402	e_gw1.1.350.1	CDS	amino acid change	IV
scaffold_1	49132	T	C	1128402	e_gw1.1.350.1	CDS
scaffold_1	49144	A	C	1128402	e_gw1.1.350.1	CDS
scaffold_1	49198	T	C	1128402	e_gw1.1.350.1	CDS
scaffold_1	49224	CG	C	1128402	e_gw1.1.350.1	intron
scaffold_1	49243	T	C	1128402	e_gw1.1.350.1	intron
scaffold_1	49247	G	A	1128402	e_gw1.1.350.1	intron
scaffold_1	49250	A	T	1128402	e_gw1.1.350.1	intron
scaffold_1	49284	G	A	1128402	e_gw1.1.350.1	intron
scaffold_1	49292	A	C	1128402	e_gw1.1.350.1	intron
scaffold_1	49294	C	T	1128402	e_gw1.1.350.1	intron
scaffold_1	49295	T	C	1128402	e_gw1.1.350.1	intron
scaffold_1	49300	C	T	1128402	e_gw1.1.350.1	intron
scaffold_1	49303	A	G	1128402	e_gw1.1.350.1	intron
scaffold_1	49312	G	T	1128402	e_gw1.1.350.1	intron	in consensus splice site
scaffold_1	49331	G	C	1128402	e_gw1.1.350.1	CDS
scaffold_1	49361	G	A	1128402	e_gw1.1.350.1	CDS
scaffold_1	49367	C	G	1128402	e_gw1.1.350.1	CDS
scaffold_1	49386	C	T	1128402	e_gw1.1.350.1	CDS	amino acid change	HY
scaffold_1	49387	A	G	1128402	e_gw1.1.350.1	CDS	amino acid change	HR
scaffold_1	49398	G	A	1128402	e_gw1.1.350.1	CDS	amino acid change	AT
scaffold_1	49469	C	T	1128402	e_gw1.1.350.1	CDS
scaffold_1	49483	C	T	1128402	e_gw1.1.350.1	CDS	amino acid change	AV
scaffold_1	49490	T	C	1128402	e_gw1.1.350.1	CDS
scaffold_1	49493	G	A	1128402	e_gw1.1.350.1	CDS
scaffold_1	49526	C	T	1128402	e_gw1.1.350.1	CDS
scaffold_1	49577	C	T	1128402	e_gw1.1.350.1	CDS
scaffold_1	49586	AT	A	1128402	e_gw1.1.350.1	intron
scaffold_1	49604	C	T	1128402	e_gw1.1.350.1	intron
scaffold_1	49611	A	G	1128402	e_gw1.1.350.1	intron
scaffold_1	49616	A	G	1128402	e_gw1.1.350.1	intron
scaffold_1	49623	C	T	1128402	e_gw1.1.350.1	intron
scaffold_1	49632	T	C	1128402	e_gw1.1.350.1	CDS
scaffold_1	49648	A	G	1128402	e_gw1.1.350.1	CDS	amino acid change	KE
scaffold_1	49671	C	A	1128402	e_gw1.1.350.1	CDS
scaffold_1	49711	G	A	1128402	e_gw1.1.350.1	CDS	amino acid change	GR
scaffold_1	49752	G	A	1128402	e_gw1.1.350.1	CDS
scaffold_1	49794	G	A	1128402	e_gw1.1.350.1	CDS
scaffold_1	49797	C	A	1128402	e_gw1.1.350.1	CDS
scaffold_1	49800	C	T	1128402	e_gw1.1.350.1	CDS
scaffold_1	49809	C	T	1128402	e_gw1.1.350.1	CDS
scaffold_1	49825	A	G	1128402	e_gw1.1.350.1	CDS	amino acid change	SG
scaffold_1	49826	G	A	1128402	e_gw1.1.350.1	CDS	amino acid change	SN
scaffold_1	49834	A	G	1128402	e_gw1.1.350.1	CDS	amino acid change	TA
scaffold_1	49851	C	T	1128402	e_gw1.1.350.1	CDS
scaffold_1	49863	A	C	1128402	e_gw1.1.350.1	CDS
scaffold_1	49872	G	A	1128402	e_gw1.1.350.1	CDS
scaffold_1	49878	G	A	1128402	e_gw1.1.350.1	CDS
scaffold_1	49902	T	C	1128402	e_gw1.1.350.1	CDS
scaffold_1	49944	G	A	1128402	e_gw1.1.350.1	CDS
scaffold_1	49961	C	A	1128402	e_gw1.1.350.1	intron
scaffold_1	49969	A	C	1128402	e_gw1.1.350.1	intron
scaffold_1	49988	G	C	1128402	e_gw1.1.350.1	intron
scaffold_1	49996	T	C	1128402	e_gw1.1.350.1	intron
scaffold_1	50043	C	T	1128402	e_gw1.1.350.1	CDS	amino acid change	AV
scaffold_1	50069	C	T	1128402	e_gw1.1.350.1	CDS	amino acid change	LF
scaffold_1	50095	A	G	1128402	e_gw1.1.350.1	CDS
scaffold_1	50115	G	A	1128402	e_gw1.1.350.1	intron
scaffold_1	50116	A	G	1128402	e_gw1.1.350.1	intron
scaffold_1	50119	G	A	1128402	e_gw1.1.350.1	intron
scaffold_1	50122	T	C	1128402	e_gw1.1.350.1	intron
scaffold_1	50129	A	G	1128402	e_gw1.1.350.1	intron
scaffold_1	50130	T	C	1128402	e_gw1.1.350.1	intron
scaffold_1	50135	G	A	1128402	e_gw1.1.350.1	intron
scaffold_1	50184	T	C	1128402	e_gw1.1.350.1	CDS
scaffold_1	50208	G	T	1128402	e_gw1.1.350.1	CDS
scaffold_1	50214	G	A	1128402	e_gw1.1.350.1	CDS
scaffold_1	50232	T	G	1128402	e_gw1.1.350.1	CDS
scaffold_1	50241	C	T	1128402	e_gw1.1.350.1	CDS
scaffold_1	50247	T	G	1128402	e_gw1.1.350.1	CDS
scaffold_1	50268	G	A	1128402	e_gw1.1.350.1	CDS
scaffold_1	50307	C	T	1128402	e_gw1.1.350.1	CDS
scaffold_1	50310	C	T	1128402	e_gw1.1.350.1	CDS
scaffold_1	50317	G	A	1128402	e_gw1.1.350.1	CDS	amino acid change	VI
scaffold_1	50332	T	C	1128402	e_gw1.1.350.1	CDS
scaffold_1	50380	C	A	1128402	e_gw1.1.350.1	intron
scaffold_1	50381	T	C	1128402	e_gw1.1.350.1	intron
scaffold_1	50382	T	C	1128402	e_gw1.1.350.1	intron
scaffold_1	50385	G	A	1128402	e_gw1.1.350.1	intron
scaffold_1	50389	C	A	1128402	e_gw1.1.350.1	intron
scaffold_1	50398	G	C	1128402	e_gw1.1.350.1	intron
scaffold_1	50400	G	T	1128402	e_gw1.1.350.1	intron
scaffold_1	50414	A	T	1128402	e_gw1.1.350.1	intron
scaffold_1	50418	A	G	1128402	e_gw1.1.350.1	CDS	amino acid change	IM
scaffold_1	50472	T	C	1128402	e_gw1.1.350.1	CDS
scaffold_1	50487	A	G	1128402	e_gw1.1.350.1	CDS
scaffold_1	50490	T	C	1128402	e_gw1.1.350.1	CDS
scaffold_1	50527	A	T	1128402	e_gw1.1.350.1	CDS	amino acid change	IL
scaffold_1	50569	A	C	1128402	e_gw1.1.350.1	CDS	amino acid change	ML
scaffold_1	50589	A	G	1128402	e_gw1.1.350.1	CDS
scaffold_1	50628	A	T	1128402	e_gw1.1.350.1	intron
scaffold_1	50641	T	C	1128402	e_gw1.1.350.1	intron
scaffold_1	50650	T	G	1128402	e_gw1.1.350.1	intron
scaffold_1	50652	C	T	1128402	e_gw1.1.350.1	intron
scaffold_1	50653	A	G	1128402	e_gw1.1.350.1	intron
scaffold_1	50675	C	G	1128402	e_gw1.1.350.1	CDS	amino acid change	AG
scaffold_1	50678	C	T	1128402	e_gw1.1.350.1	CDS	amino acid change	TI
scaffold_1	50703	C	T	1128402	e_gw1.1.350.1	CDS
scaffold_1	50712	G	A	1128402	e_gw1.1.350.1	CDS
scaffold_1	50714	C	T	1128402	e_gw1.1.350.1	CDS	amino acid change	TI
scaffold_1	50719	A	G	1128402	e_gw1.1.350.1	CDS	amino acid change	TA
scaffold_1	50721	G	A	1128402	e_gw1.1.350.1	CDS
scaffold_1	50748	T	C	1128402	e_gw1.1.350.1	CDS
scaffold_1	50754	T	C	1128402	e_gw1.1.350.1	CDS
scaffold_1	50765	C	T	1128402	e_gw1.1.350.1	CDS	amino acid change	AV
scaffold_1	50856	C	T	1128402	e_gw1.1.350.1	CDS
scaffold_1	50865	C	T	1128402	e_gw1.1.350.1	CDS
scaffold_1	50869	C	T	1128402	e_gw1.1.350.1	CDS
scaffold_1	50877	G	A	1128402	e_gw1.1.350.1	CDS
scaffold_1	50880	A	G	1128402	e_gw1.1.350.1	intron
scaffold_1	50888	A	G	1128402	e_gw1.1.350.1	intron
scaffold_1	50890	C	T	1128402	e_gw1.1.350.1	intron
scaffold_1	50899	C	T	1128402	e_gw1.1.350.1	intron
scaffold_1	50900	A	T	1128402	e_gw1.1.350.1	intron
scaffold_1	50901	C	T	1128402	e_gw1.1.350.1	intron
scaffold_1	50918	A	G	1128402	e_gw1.1.350.1	intron
scaffold_1	50921	C	A	1128402	e_gw1.1.350.1	intron
scaffold_1	50952	T	G	1128402	e_gw1.1.350.1	CDS	amino acid change	FC
scaffold_1	50954	A	G	1128402	e_gw1.1.350.1	CDS	amino acid change	TA
scaffold_1	50966	C	A	1128402	e_gw1.1.350.1	CDS	amino acid change	LI
scaffold_1	50969	A	G	1128402	e_gw1.1.350.1	CDS	amino acid change	TA
scaffold_1	50970	C	T	1128402	e_gw1.1.350.1	CDS	amino acid change	TI
scaffold_1	51028	T	G	1128402	e_gw1.1.350.1	CDS
scaffold_1	51046	T	C	1128402	e_gw1.1.350.1	CDS
scaffold_1	51054	A	G	1128402	e_gw1.1.350.1	CDS	amino acid change	NS
scaffold_1	51064	C	T	1128402	e_gw1.1.350.1	CDS
scaffold_1	51067	G	A	1128402	e_gw1.1.350.1	CDS
scaffold_1	51070	A	C	1128402	e_gw1.1.350.1	CDS
scaffold_1	51085	A	G	1128402	e_gw1.1.350.1	CDS
scaffold_1	51114	G	C	1128402	e_gw1.1.350.1	CDS	amino acid change	RT
scaffold_1	51157	C	T	1128402	e_gw1.1.350.1	CDS
scaffold_1	51172	T	C	1128402	e_gw1.1.350.1	CDS
scaffold_1	51265	T	C	1128402	e_gw1.1.350.1	intron
scaffold_1	51267	G	A	1128402	e_gw1.1.350.1	intron
scaffold_1	51271	C	T	1128402	e_gw1.1.350.1	intron
scaffold_1	51273	A	T	1128402	e_gw1.1.350.1	intron
scaffold_1	51276	A	G	1128402	e_gw1.1.350.1	intron
scaffold_1	51283	T	G	1128402	e_gw1.1.350.1	intron
scaffold_1	51304	C	T	1128402	e_gw1.1.350.1	intron
scaffold_1	51305	T	C	1128402	e_gw1.1.350.1	intron
scaffold_1	51318	C	T	1128402	e_gw1.1.350.1	CDS
scaffold_1	51348	C	T	1128402	e_gw1.1.350.1	CDS
scaffold_1	51360	T	C	1128402	e_gw1.1.350.1	CDS
scaffold_1	51379	C	T	1128402	e_gw1.1.350.1	CDS
scaffold_1	51403	G	A	1128402	e_gw1.1.350.1	CDS	amino acid change	DN
scaffold_1	51414	C	T	1128402	e_gw1.1.350.1	CDS
scaffold_1	51435	G	A	1128402	e_gw1.1.350.1	intron
scaffold_1	51438	G	C	1128402	e_gw1.1.350.1	intron
scaffold_1	51447	A	G	1128402	e_gw1.1.350.1	intron
scaffold_1	51470	T	C	1128402	e_gw1.1.350.1	CDS
scaffold_1	51473	A	G	1128402	e_gw1.1.350.1	CDS
scaffold_1	51506	A	G	1128402	e_gw1.1.350.1	CDS
scaffold_1	51539	T	A	1128402	e_gw1.1.350.1	CDS
scaffold_1	51557	G	A	1128402	e_gw1.1.350.1	CDS
scaffold_1	51583	A	C	1128402	e_gw1.1.350.1	CDS	amino acid change	DA
scaffold_1	51586	A	G	1128402	e_gw1.1.350.1	CDS	amino acid change	HR
scaffold_1	51594	A	G	1128402	e_gw1.1.350.1	intron
scaffold_1	51602	A	G	1128402	e_gw1.1.350.1	intron
scaffold_1	51622	A	G	1128402	e_gw1.1.350.1	intron
scaffold_1	51643	A	G	1128402	e_gw1.1.350.1	CDS
scaffold_1	51645	C	T	1128402	e_gw1.1.350.1	CDS	amino acid change	AV
scaffold_1	51652	C	T	1128402	e_gw1.1.350.1	CDS
scaffold_1	51655	C	T	1128402	e_gw1.1.350.1	CDS
scaffold_1	51674	T	C	1128402	e_gw1.1.350.1	CDS	amino acid change	SP
scaffold_1	51715	A	G	1128402	e_gw1.1.350.1	CDS
scaffold_1	51752	A	G	1128402	e_gw1.1.350.1	CDS	amino acid change	KE
scaffold_1	51770	G	A	1128402	e_gw1.1.350.1	intron
scaffold_1	51779	C	A	1128402	e_gw1.1.350.1	intron
scaffold_1	51811	A	G	1128402	e_gw1.1.350.1	CDS
scaffold_1	51869	G	A	1128402	e_gw1.1.350.1	CDS	amino acid change	GR
scaffold_1	51926	T	C	1128402	e_gw1.1.350.1	intron
scaffold_1	51939	CGAGAG	CGAGAGAG	1128402	e_gw1.1.350.1	intron
scaffold_1	51948	G	A	1128402	e_gw1.1.350.1	intron
scaffold_1	52025	TA	TAA	1128402	e_gw1.1.350.1	intron
scaffold_1	52039	T	G	1128402	e_gw1.1.350.1	intron
scaffold_1	52079	T	C	1128402	e_gw1.1.350.1	CDS
scaffold_1	52081	G	A	1128402	e_gw1.1.350.1	CDS
scaffold_1	52122	C	A	1128402	e_gw1.1.350.1	CDS	amino acid change	TN
scaffold_1	52126	A	T	1128402	e_gw1.1.350.1	CDS	amino acid change	ED
scaffold_1	52134	C	A	1128402	e_gw1.1.350.1	CDS	amino acid change	TK
scaffold_1	52203	T	C	1128402	e_gw1.1.350.1	intron
scaffold_1	52208	T	C	1128402	e_gw1.1.350.1	intron
scaffold_1	52212	C	T	1128402	e_gw1.1.350.1	intron
scaffold_1	52220	T	G	1128402	e_gw1.1.350.1	intron
scaffold_1	52236	G	A	1128402	e_gw1.1.350.1	intron
scaffold_1	52259	C	A	1128402	e_gw1.1.350.1	CDS
scaffold_1	52267	C	T	1128402	e_gw1.1.350.1	CDS	amino acid change	AV
scaffold_1	52274	T	C	1128402	e_gw1.1.350.1	CDS
scaffold_1	52281	G	T	1128402	e_gw1.1.350.1	CDS	amino acid change	AS
scaffold_1	52301	G	A	1128402	e_gw1.1.350.1	CDS
scaffold_1	52310	T	C	1128402	e_gw1.1.350.1	CDS
scaffold_1	52322	C	A	1128402	e_gw1.1.350.1	CDS
scaffold_1	52329	C	T	1128402	e_gw1.1.350.1	CDS	amino acid change	PS
scaffold_1	52343	A	G	1128402	e_gw1.1.350.1	CDS
scaffold_1	52356	C	T	1128402	e_gw1.1.350.1	CDS
scaffold_1	52371	C	T	1128402	e_gw1.1.350.1	CDS
scaffold_1	52380	A	G	1128402	e_gw1.1.350.1	CDS	amino acid change	IV
scaffold_1	52399	G	A	1128402	e_gw1.1.350.1	CDS	amino acid change	RQ
scaffold_1	52403	C	T	1128402	e_gw1.1.350.1	CDS
scaffold_1	52404	T	C	1128402	e_gw1.1.350.1	CDS	amino acid change	YH
scaffold_1	52406	T	C	1128402	e_gw1.1.350.1	CDS
scaffold_1	52414	G	A	1128402	e_gw1.1.350.1	CDS	amino acid change	GD
scaffold_1	52418	C	T	1128402	e_gw1.1.350.1	CDS
scaffold_1	52431	A	G	1128402	e_gw1.1.350.1	CDS	amino acid change	RG
scaffold_1	52433	G	A	1128402	e_gw1.1.350.1	CDS
scaffold_1	52440	C	G	1128402	e_gw1.1.350.1	CDS	amino acid change	LV
scaffold_1	52454	G	C	1128402	e_gw1.1.350.1	CDS
scaffold_1	52496	T	C	1128402	e_gw1.1.350.1	CDS
scaffold_1	52499	G	A	1128402	e_gw1.1.350.1	CDS
scaffold_1	52517	G	T	1128402	e_gw1.1.350.1	CDS
scaffold_1	52547	A	G	1128402	e_gw1.1.350.1	CDS
scaffold_1	52559	T	C	1128402	e_gw1.1.350.1	CDS
scaffold_1	52619	A	G	1128402	e_gw1.1.350.1	intron
scaffold_1	52623	A	G	1128402	e_gw1.1.350.1	intron
scaffold_1	52627	C	T	1128402	e_gw1.1.350.1	intron
scaffold_1	52631	G	A	1128402	e_gw1.1.350.1	intron
scaffold_1	52653	C	T	1128402	e_gw1.1.350.1	intron
scaffold_1	52664	T	C	1128402	e_gw1.1.350.1	CDS
scaffold_1	52706	C	T	1128402	e_gw1.1.350.1	CDS
scaffold_1	52713	T	C	1128402	e_gw1.1.350.1	CDS
scaffold_1	52731	G	A	1128402	e_gw1.1.350.1	CDS	amino acid change	VI
scaffold_1	52742	T	C	1128402	e_gw1.1.350.1	CDS
scaffold_1	52778	G	A	1128402	e_gw1.1.350.1	CDS
scaffold_1	52788	T	G	1128402	e_gw1.1.350.1	CDS	amino acid change	SA
scaffold_1	52790	C	T	1128402	e_gw1.1.350.1	CDS
scaffold_1	52802	C	A	1128402	e_gw1.1.350.1	CDS
scaffold_1	52817	C	T	1128402	e_gw1.1.350.1	CDS
scaffold_1	52842	A	C	1128402	e_gw1.1.350.1	CDS	amino acid change	IL
scaffold_1	52844	C	T	1128402	e_gw1.1.350.1	CDS
scaffold_1	52859	G	T	1128402	e_gw1.1.350.1	CDS
scaffold_1	52872	A	G	1128402	e_gw1.1.350.1	CDS	amino acid change	TA
scaffold_1	52907	A	G	1128402	e_gw1.1.350.1	CDS
scaffold_1	52916	C	T	1128402	e_gw1.1.350.1	CDS
scaffold_1	52956	G	A	1128402	e_gw1.1.350.1	intron
scaffold_1	52962	C	T	1128402	e_gw1.1.350.1	intron
scaffold_1	52970	G	C	1128402	e_gw1.1.350.1	intron
scaffold_1	52971	A	T	1128402	e_gw1.1.350.1	intron
scaffold_1	52980	T	C	1128402	e_gw1.1.350.1	intron
scaffold_1	52985	C	T	1128402	e_gw1.1.350.1	intron
scaffold_1	52991	A	G	1128402	e_gw1.1.350.1	intron
scaffold_1	52993	T	C	1128402	e_gw1.1.350.1	intron
scaffold_1	53014	C	T	1128402	e_gw1.1.350.1	CDS
scaffold_1	53020	C	T	1128402	e_gw1.1.350.1	CDS
scaffold_1	53038	G	A	1128402	e_gw1.1.350.1	CDS
scaffold_1	53059	C	T	1128402	e_gw1.1.350.1	CDS
scaffold_1	53106	C	A	1128402	e_gw1.1.350.1	intron
scaffold_1	53121	T	C	1128402	e_gw1.1.350.1	intron
scaffold_1	53122	G	T	1128402	e_gw1.1.350.1	intron
scaffold_1	53159	A	G	1128402	e_gw1.1.350.1	CDS
scaffold_1	53201	A	T	1128402	e_gw1.1.350.1	CDS
scaffold_1	53204	T	C	1128402	e_gw1.1.350.1	CDS
scaffold_1	53205	G	C	1128402	e_gw1.1.350.1	CDS	amino acid change	VL
scaffold_1	53213	A	G	1128402	e_gw1.1.350.1	CDS
scaffold_1	53235	C	T	1128402	e_gw1.1.350.1	intron
scaffold_1	53245	T	G	1128402	e_gw1.1.350.1	intron
scaffold_1	53255	C	T	1128402	e_gw1.1.350.1	intron
scaffold_1	53258	A	G	1128402	e_gw1.1.350.1	intron
scaffold_1	53261	G	A	1128402	e_gw1.1.350.1	intron
scaffold_1	53267	T	C	1128402	e_gw1.1.350.1	intron
scaffold_1	53278	A	G	1128402	e_gw1.1.350.1	intron
scaffold_1	53286	T	A	1128402	e_gw1.1.350.1	CDS	amino acid change	ST
scaffold_1	53315	T	C	1128402	e_gw1.1.350.1	CDS
scaffold_1	53318	A	C	1128402	e_gw1.1.350.1	CDS	amino acid change	ED
scaffold_1	53322	C	A	1128402	e_gw1.1.350.1	CDS	amino acid change	LI
scaffold_1	53328	A	T	1128402	e_gw1.1.350.1	CDS	amino acid change	TS
scaffold_1	53353	T	C	1128402	e_gw1.1.350.1	CDS	amino acid change	IT
scaffold_1	53357	C	T	1128402	e_gw1.1.350.1	CDS
scaffold_1	53360	C	T	1128402	e_gw1.1.350.1	CDS
scaffold_1	53373	A	G	1128402	e_gw1.1.350.1	CDS	amino acid change	TA
scaffold_1	53469	C	G	1128402	e_gw1.1.350.1	CDS	amino acid change	QE
scaffold_1	53471	G	A	1128402	e_gw1.1.350.1	CDS
scaffold_1	53483	C	T	1128402	e_gw1.1.350.1	CDS
scaffold_1	53514	G	A	1128402	e_gw1.1.350.1	CDS	amino acid change	VI
scaffold_1	53525	C	T	1128402	e_gw1.1.350.1	CDS
scaffold_1	53529	A	G	1128402	e_gw1.1.350.1	CDS	amino acid change	IV
scaffold_1	53532	C	T	1128402	e_gw1.1.350.1	CDS	amino acid change	LF
scaffold_1	53557	G	T	1128402	e_gw1.1.350.1	CDS	amino acid change	CF
scaffold_1	53567	A	G	1128402	e_gw1.1.350.1	CDS
scaffold_1	53569	A	G	1128402	e_gw1.1.350.1	CDS	amino acid change	HR
scaffold_1	53572	C	T	1128402	e_gw1.1.350.1	CDS	amino acid change	SL
scaffold_1	53584	C	G	NA
scaffold_1	53606	A	C	NA
scaffold_1	53627	C	T	NA
scaffold_1	53646	A	C	NA
scaffold_1	53660	T	C	NA
scaffold_1	53670	A	G	NA
scaffold_1	53677	G	A	NA
scaffold_1	53684	A	C	NA
scaffold_1	53692	T	C	NA
scaffold_1	53698	C	T	NA
scaffold_1	53702	G	T	NA
scaffold_1	53723	T	C	NA
scaffold_1	53724	C	T	NA
scaffold_1	53737	G	A	NA
scaffold_1	53750	T	C	NA
scaffold_1	53758	T	A	NA
scaffold_1	53760	C	G	NA
scaffold_1	53768	T	C	NA
scaffold_1	53783	T	A	NA
scaffold_1	53803	T	C	NA
scaffold_1	53805	G	A	NA
scaffold_1	53823	T	C	NA
scaffold_1	53839	C	T	NA
scaffold_1	53865	C	T	NA
scaffold_1	53866	C	T	NA
scaffold_1	53940	A	G	NA
scaffold_1	53942	A	C	NA
scaffold_1	53959	T	C	NA
scaffold_1	53966	C	T	NA
scaffold_1	53975	C	A	NA
scaffold_1	53976	A	G	NA
scaffold_1	53994	G	T	NA
scaffold_1	54013	C	T	NA
scaffold_1	54014	C	T	NA
scaffold_1	54151	C	T	NA
scaffold_1	54154	C	T	NA
scaffold_1	54181	G	T	NA
scaffold_1	54183	G	A	NA
scaffold_1	54190	T	C	NA
scaffold_1	54201	T	C	NA
scaffold_1	54206	T	C	NA
scaffold_1	54210	C	A	NA
scaffold_1	54211	T	C	NA
scaffold_1	54215	C	T	NA
scaffold_1	54218	T	C	NA
scaffold_1	54240	G	A	NA
scaffold_1	55108	C	G	NA
scaffold_1	55110	A	G	NA
scaffold_1	55127	T	C	NA
scaffold_1	55129	A	C	NA
scaffold_1	55206	A	G	1128755	e_gw1.1.897.1	CDS
scaffold_1	55281	T	G	1128755	e_gw1.1.897.1	CDS
scaffold_1	55290	C	T	1128755	e_gw1.1.897.1	CDS	amino acid change	KN
scaffold_1	55299	C	T	1128755	e_gw1.1.897.1	CDS	amino acid change	KN
scaffold_1	55305	G	C	1128755	e_gw1.1.897.1	CDS
scaffold_1	55325	C	T	1128755	e_gw1.1.897.1	CDS	amino acid change	VL
scaffold_1	55419	T	C	1128755	e_gw1.1.897.1	CDS
scaffold_1	55437	C	G	1128755	e_gw1.1.897.1	CDS
scaffold_1	55439	T	C	1128755	e_gw1.1.897.1	CDS	amino acid change	TP
scaffold_1	55458	A	G	1128755	e_gw1.1.897.1	CDS	amino acid change	NK
scaffold_1	55470	T	C	1128755	e_gw1.1.897.1	CDS
scaffold_1	55476	G	C	1128755	e_gw1.1.897.1	CDS
scaffold_1	55500	G	A	1128755	e_gw1.1.897.1	CDS	amino acid change	DE
scaffold_1	55515	G	A	1128755	e_gw1.1.897.1	CDS
scaffold_1	55552	G	A	1128755	e_gw1.1.897.1	CDS	amino acid change	AE
scaffold_1	55557	G	A	1128755	e_gw1.1.897.1	CDS	amino acid change	FL
scaffold_1	55560	C	T	1128755	e_gw1.1.897.1	CDS
scaffold_1	55578	T	C	1128755	e_gw1.1.897.1	CDS
scaffold_1	55641	G	A	1128755	e_gw1.1.897.1	CDS
scaffold_1	55707	G	T	1128755	e_gw1.1.897.1	CDS
scaffold_1	55728	G	A	1128755	e_gw1.1.897.1	CDS
scaffold_1	55746	C	T	1128755	e_gw1.1.897.1	CDS
scaffold_1	55854	G	A	1128755	e_gw1.1.897.1	CDS
scaffold_1	55869	C	T	1128755	e_gw1.1.897.1	CDS	amino acid change	QH
scaffold_1	55881	G	A	1128755	e_gw1.1.897.1	CDS
scaffold_1	55920	G	A	1128755	e_gw1.1.897.1	CDS
scaffold_1	55944	C	T	1128755	e_gw1.1.897.1	CDS
scaffold_1	56017	T	C	1128755	e_gw1.1.897.1	CDS	amino acid change	KT
scaffold_1	56024	G	A	1128755	e_gw1.1.897.1	CDS	amino acid change	LI
scaffold_1	56026	A	G	1128755	e_gw1.1.897.1	CDS	amino acid change	L*
scaffold_1	56027	A	C	1128755	e_gw1.1.897.1	CDS
scaffold_1	56037	C	G	1128755	e_gw1.1.897.1	CDS
scaffold_1	56049	A	G	1128755	e_gw1.1.897.1	CDS
scaffold_1	56086	G	T	1128755	e_gw1.1.897.1	CDS	amino acid change	TM
scaffold_1	56241	C	G	1128755	e_gw1.1.897.1	CDS
scaffold_1	56255	G	A	1128755	e_gw1.1.897.1	CDS	amino acid change	LM
scaffold_1	56259	C	T	1128755	e_gw1.1.897.1	CDS
scaffold_1	56273	G	A	1128755	e_gw1.1.897.1	CDS	amino acid change	LM
scaffold_1	56322	C	T	1128755	e_gw1.1.897.1	CDS
scaffold_1	56343	G	T	1128755	e_gw1.1.897.1	CDS
scaffold_1	56358	G	A	1128755	e_gw1.1.897.1	CDS
scaffold_1	56389	A	G	1128755	e_gw1.1.897.1	CDS	amino acid change	VG
scaffold_1	56400	A	G	1128755	e_gw1.1.897.1	CDS	amino acid change	NK
scaffold_1	56407	A	G	1128755	e_gw1.1.897.1	CDS	amino acid change	LR
scaffold_1	56412	C	T	1128755	e_gw1.1.897.1	CDS	amino acid change	QH
scaffold_1	56433	A	G	1128755	e_gw1.1.897.1	CDS
scaffold_1	56529	C	T	1128755	e_gw1.1.897.1	CDS	amino acid change	ED
scaffold_1	56655	A	G	1128755	e_gw1.1.897.1	CDS	amino acid change	SR
scaffold_1	56676	T	C	1128755	e_gw1.1.897.1	CDS
scaffold_1	56787	T	C	1128755	e_gw1.1.897.1	CDS
scaffold_1	56824	G	A	1128755	e_gw1.1.897.1	intron
scaffold_1	56893	T	C	1128755	e_gw1.1.897.1	CDS	amino acid change	QH
scaffold_1	57507	GC	GCC	1128755	e_gw1.1.897.1	intron
scaffold_1	57508	C	CT	1128755	e_gw1.1.897.1	intron
scaffold_1	57633	C	T	1128755	e_gw1.1.897.1	CDS	amino acid change	VF
scaffold_1	57635	T	A	1128755	e_gw1.1.897.1	CDS
scaffold_1	57649	A	G	1128755	e_gw1.1.897.1	CDS
scaffold_1	57651	A	C	1128755	e_gw1.1.897.1	CDS	amino acid change	SP
scaffold_1	57782	T	C	NA
scaffold_1	57918	CTGCCGCGGAATG	CTG	NA
scaffold_1	57965	T	C	NA
scaffold_1	58005	A	T	NA
scaffold_1	58014	T	G	NA
scaffold_1	58384	T	C	NA
scaffold_1	58407	T	C	NA
scaffold_1	58444	A	G	NA
scaffold_1	58481	A	T	NA
scaffold_1	58489	C	G	NA
scaffold_1	58643	G	T	NA
scaffold_1	58801	A	G	NA
scaffold_1	58904	A	G	1030059	fgenesh1_pg.1_#_18	CDS	amino acid change	DG
scaffold_1	59079	G	A	1030059	fgenesh1_pg.1_#_18	CDS
scaffold_1	59191	C	T	1030059	fgenesh1_pg.1_#_18	intron
scaffold_1	59197	G	C	1030059	fgenesh1_pg.1_#_18	intron
scaffold_1	59396	T	C	1030059	fgenesh1_pg.1_#_18	CDS	amino acid change	VA
scaffold_1	59676	A	G	1030059	fgenesh1_pg.1_#_18	CDS
scaffold_1	59700	T	C	1030059	fgenesh1_pg.1_#_18	CDS
scaffold_1	59709	C	T	1030059	fgenesh1_pg.1_#_18	CDS
scaffold_1	59718	G	C	1030059	fgenesh1_pg.1_#_18	CDS
scaffold_1	59736	T	C	1030059	fgenesh1_pg.1_#_18	CDS
scaffold_1	59766	A	G	1030059	fgenesh1_pg.1_#_18	CDS
scaffold_1	59769	A	G	1030059	fgenesh1_pg.1_#_18	CDS
scaffold_1	59778	T	C	1030059	fgenesh1_pg.1_#_18	CDS
scaffold_1	59796	G	A	1030059	fgenesh1_pg.1_#_18	CDS
scaffold_1	59808	G	A	1030059	fgenesh1_pg.1_#_18	CDS
scaffold_1	59811	T	C	1030059	fgenesh1_pg.1_#_18	CDS
scaffold_1	59814	C	T	1030059	fgenesh1_pg.1_#_18	CDS
scaffold_1	59975	T	C	1030059	fgenesh1_pg.1_#_18	CDS	amino acid change	MT
scaffold_1	60131	T	C	NA
scaffold_1	60513	T	C	1119908	gw1.1.3827.1	CDS	amino acid change	HP
scaffold_1	60716	A	G	1119908	gw1.1.3827.1	CDS	amino acid change	DE
scaffold_1	60732	A	G	1119908	gw1.1.3827.1	CDS	amino acid change	IS
scaffold_1	60737	T	C	1119908	gw1.1.3827.1	CDS
scaffold_1	60740	C	G	1119908	gw1.1.3827.1	CDS
scaffold_1	60748	C	T	1119908	gw1.1.3827.1	CDS	amino acid change	DY
scaffold_1	61305	T	A	1119908	gw1.1.3827.1	CDS
scaffold_1	61408	A	G	1119908	gw1.1.3827.1	CDS	amino acid change	LV
scaffold_1	61412	A	G	1119908	gw1.1.3827.1	CDS
scaffold_1	61462	A	G	NA
scaffold_1	62098	A	G	NA
scaffold_1	62100	G	T	NA
scaffold_1	62147	C	G	NA
scaffold_1	62189	A	G	NA
scaffold_1	62202	CAAA	CAAAA	NA
scaffold_1	62740	C	T	1042104	fgenesh1_pm.1_#_20	CDS
scaffold_1	62788	G	A	1042104	fgenesh1_pm.1_#_20	CDS
scaffold_1	62839	C	A	1042104	fgenesh1_pm.1_#_20	CDS
scaffold_1	62852	C	G	1042104	fgenesh1_pm.1_#_20	CDS
scaffold_1	62947	T	C	1042104	fgenesh1_pm.1_#_20	CDS	amino acid change	QH
scaffold_1	62989	G	A	1042104	fgenesh1_pm.1_#_20	CDS
scaffold_1	63322	T	C	1042104	fgenesh1_pm.1_#_20	CDS
scaffold_1	63470	A	G	1042104	fgenesh1_pm.1_#_20	intron
scaffold_1	63870	C	T	1063783	estExt_fgenesh1_pm.C_1_t10021	CDS
scaffold_1	64170	T	C	1063783	estExt_fgenesh1_pm.C_1_t10021	CDS
scaffold_1	64360	G	A	1063783	estExt_fgenesh1_pm.C_1_t10021	CDS
scaffold_1	64378	T	C	1063783	estExt_fgenesh1_pm.C_1_t10021	CDS
scaffold_1	64402	A	G	1063783	estExt_fgenesh1_pm.C_1_t10021	CDS
scaffold_1	64447	T	C	1063783	estExt_fgenesh1_pm.C_1_t10021	CDS
scaffold_1	64518	C	T	1063783	estExt_fgenesh1_pm.C_1_t10021	intron
scaffold_1	64631	A	G	1063783	estExt_fgenesh1_pm.C_1_t10021	CDS
scaffold_1	64661	C	A	1063783	estExt_fgenesh1_pm.C_1_t10021	CDS
scaffold_1	64745	G	A	1063783	estExt_fgenesh1_pm.C_1_t10021	CDS
scaffold_1	64795	A	G	1063783	estExt_fgenesh1_pm.C_1_t10021	CDS	amino acid change	YC
scaffold_1	65211	C	G	1063783	estExt_fgenesh1_pm.C_1_t10021	CDS
scaffold_1	65275	G	T	1063783	estExt_fgenesh1_pm.C_1_t10021	CDS	amino acid change	AS
scaffold_1	65361	G	A	1063783	estExt_fgenesh1_pm.C_1_t10021	CDS
scaffold_1	65584	T	C	1063783	estExt_fgenesh1_pm.C_1_t10021	UTR
scaffold_1	65940	C	T	NA
scaffold_1	66045	G	A	NA
scaffold_1	66063	A	T	NA
scaffold_1	66439	T	C	1050962	gm1.24_g	intron	in consensus splice site
scaffold_1	66449	G	A	1050962	gm1.24_g	intron
scaffold_1	66474	G	A	1050962	gm1.24_g	intron
scaffold_1	66546	C	T	1050962	gm1.24_g	CDS	amino acid change	Q*
scaffold_1	66598	G	A	1050962	gm1.24_g	intron
scaffold_1	66799	C	T	NA
scaffold_1	66929	A	G	NA
scaffold_1	66968	G	A	NA
scaffold_1	66969	G	A	NA
scaffold_1	66980	G	A	NA
scaffold_1	67088	G	A	NA
scaffold_1	67412	G	A	1063784	estExt_fgenesh1_pm.C_1_t10022	intron
scaffold_1	67531	C	A	1063784	estExt_fgenesh1_pm.C_1_t10022	CDS
scaffold_1	67663	T	C	1063784	estExt_fgenesh1_pm.C_1_t10022	CDS
scaffold_1	67711	C	T	1063784	estExt_fgenesh1_pm.C_1_t10022	CDS
scaffold_1	67726	T	G	1063784	estExt_fgenesh1_pm.C_1_t10022	CDS
scaffold_1	67740	G	A	1063784	estExt_fgenesh1_pm.C_1_t10022	CDS	amino acid change	PT
scaffold_1	67744	C	A	1063784	estExt_fgenesh1_pm.C_1_t10022	CDS
scaffold_1	67768	G	A	1063784	estExt_fgenesh1_pm.C_1_t10022	CDS
scaffold_1	67777	G	A	1063784	estExt_fgenesh1_pm.C_1_t10022	CDS	amino acid change	DE
scaffold_1	67798	A	G	1063784	estExt_fgenesh1_pm.C_1_t10022	CDS
scaffold_1	67825	A	T	1063784	estExt_fgenesh1_pm.C_1_t10022	CDS
scaffold_1	67838	C	T	1063784	estExt_fgenesh1_pm.C_1_t10022	CDS	amino acid change	RI
scaffold_1	67840	G	A	1063784	estExt_fgenesh1_pm.C_1_t10022	CDS	amino acid change	Y*
scaffold_1	67852	A	G	1063784	estExt_fgenesh1_pm.C_1_t10022	CDS	amino acid change	SR
scaffold_1	67869	C	T	1063784	estExt_fgenesh1_pm.C_1_t10022	CDS	amino acid change	VL
scaffold_1	67879	G	A	1063784	estExt_fgenesh1_pm.C_1_t10022	CDS
scaffold_1	67888	G	A	1063784	estExt_fgenesh1_pm.C_1_t10022	CDS	amino acid change	FL
scaffold_1	67889	A	G	1063784	estExt_fgenesh1_pm.C_1_t10022	CDS	amino acid change	FC
scaffold_1	67978	G	A	1063784	estExt_fgenesh1_pm.C_1_t10022	intron
scaffold_1	67986	C	G	1063784	estExt_fgenesh1_pm.C_1_t10022	intron
scaffold_1	67988	C	T	1063784	estExt_fgenesh1_pm.C_1_t10022	intron
scaffold_1	67996	C	T	1063784	estExt_fgenesh1_pm.C_1_t10022	intron
scaffold_1	67997	T	C	1063784	estExt_fgenesh1_pm.C_1_t10022	intron
scaffold_1	68002	A	T	1063784	estExt_fgenesh1_pm.C_1_t10022	intron
scaffold_1	68007	A	G	1063784	estExt_fgenesh1_pm.C_1_t10022	intron
scaffold_1	68022	T	C	1063784	estExt_fgenesh1_pm.C_1_t10022	intron
scaffold_1	68046	A	G	1063784	estExt_fgenesh1_pm.C_1_t10022	CDS	amino acid change	Y*
scaffold_1	68083	A	C	1063784	estExt_fgenesh1_pm.C_1_t10022	intron
scaffold_1	68090	C	G	1063784	estExt_fgenesh1_pm.C_1_t10022	intron
scaffold_1	68110	T	A	1063784	estExt_fgenesh1_pm.C_1_t10022	CDS
scaffold_1	68113	A	G	1063784	estExt_fgenesh1_pm.C_1_t10022	CDS	amino acid change	SR
scaffold_1	68119	T	C	1063784	estExt_fgenesh1_pm.C_1_t10022	CDS	amino acid change	LF
scaffold_1	68140	T	G	1063784	estExt_fgenesh1_pm.C_1_t10022	intron
scaffold_1	68167	C	T	1063784	estExt_fgenesh1_pm.C_1_t10022	intron
scaffold_1	68177	A	T	1063784	estExt_fgenesh1_pm.C_1_t10022	intron
scaffold_1	68178	G	T	1063784	estExt_fgenesh1_pm.C_1_t10022	intron
scaffold_1	68200	G	C	1063784	estExt_fgenesh1_pm.C_1_t10022	CDS
scaffold_1	68211	A	G	1063784	estExt_fgenesh1_pm.C_1_t10022	CDS	amino acid change	LV
scaffold_1	68227	G	A	1063784	estExt_fgenesh1_pm.C_1_t10022	CDS	amino acid change	DE
scaffold_1	68260	T	C	1063784	estExt_fgenesh1_pm.C_1_t10022	CDS
scaffold_1	68272	G	A	1063784	estExt_fgenesh1_pm.C_1_t10022	CDS	amino acid change	SR
scaffold_1	68273	C	T	1063784	estExt_fgenesh1_pm.C_1_t10022	CDS	amino acid change	SI
scaffold_1	68320	G	A	1063784	estExt_fgenesh1_pm.C_1_t10022	CDS
scaffold_1	68347	G	A	1063784	estExt_fgenesh1_pm.C_1_t10022	CDS	amino acid change	DE
scaffold_1	68350	A	G	1063784	estExt_fgenesh1_pm.C_1_t10022	CDS
scaffold_1	68564	G	A	NA
scaffold_1	68593	G	A	NA
scaffold_1	68600	T	C	NA
scaffold_1	68866	T	C	1030063	fgenesh1_pg.1_#_22	CDS	amino acid change	IL
scaffold_1	68868	C	T	1030063	fgenesh1_pg.1_#_22	CDS	amino acid change	RL
scaffold_1	69141	T	C	1030063	fgenesh1_pg.1_#_22	intron
scaffold_1	69166	C	A	1030063	fgenesh1_pg.1_#_22	intron
scaffold_1	69317	C	T	1030063	fgenesh1_pg.1_#_22	intron
scaffold_1	69409	T	C	1030063	fgenesh1_pg.1_#_22	CDS
scaffold_1	69525	G	A	NA
scaffold_1	69529	C	T	NA
scaffold_1	69600	C	G	NA
scaffold_1	69715	C	T	1175477	estExt_Genewise1Plus.C_1_t10058	intron
scaffold_1	69731	T	C	1175477	estExt_Genewise1Plus.C_1_t10058	intron
scaffold_1	69747	C	T	1175477	estExt_Genewise1Plus.C_1_t10058	intron
scaffold_1	70037	T	C	1175477	estExt_Genewise1Plus.C_1_t10058	CDS
scaffold_1	70043	T	C	1175477	estExt_Genewise1Plus.C_1_t10058	CDS
scaffold_1	70097	C	T	1175477	estExt_Genewise1Plus.C_1_t10058	CDS
scaffold_1	70109	T	C	1175477	estExt_Genewise1Plus.C_1_t10058	CDS
scaffold_1	70157	C	T	1175477	estExt_Genewise1Plus.C_1_t10058	CDS
scaffold_1	70220	T	C	1175477	estExt_Genewise1Plus.C_1_t10058	CDS
scaffold_1	70250	C	T	1175477	estExt_Genewise1Plus.C_1_t10058	CDS
scaffold_1	70341	G	A	1175477	estExt_Genewise1Plus.C_1_t10058	intron
scaffold_1	70768	G	C	NA
scaffold_1	70804	C	T	NA
scaffold_1	70834	C	T	NA
scaffold_1	70893	AT	ATT	NA
scaffold_1	70894	T	TTA	NA
scaffold_1	71012	T	C	NA
scaffold_1	71257	A	G	NA
scaffold_1	71343	TCCCCCC	TCCCCCCC	NA
scaffold_1	71369	T	C	NA
scaffold_1	71526	G	A	NA
scaffold_1	71638	A	C	NA
scaffold_1	71827	A	G	1175479	estExt_Genewise1Plus.C_1_t10062	intron
scaffold_1	72010	T	C	1175479	estExt_Genewise1Plus.C_1_t10062	CDS
scaffold_1	72288	T	C	1175479	estExt_Genewise1Plus.C_1_t10062	CDS
scaffold_1	72321	C	T	1175479	estExt_Genewise1Plus.C_1_t10062	CDS
scaffold_1	72444	G	A	1175479	estExt_Genewise1Plus.C_1_t10062	CDS
scaffold_1	72959	C	T	1175479	estExt_Genewise1Plus.C_1_t10062	intron
scaffold_1	73009	A	G	1175479	estExt_Genewise1Plus.C_1_t10062	intron
scaffold_1	73013	C	T	1175479	estExt_Genewise1Plus.C_1_t10062	intron
scaffold_1	73022	C	T	1175479	estExt_Genewise1Plus.C_1_t10062	CDS
scaffold_1	73040	G	A	1175479	estExt_Genewise1Plus.C_1_t10062	CDS
scaffold_1	73384	G	A	1175479	estExt_Genewise1Plus.C_1_t10062	intron
scaffold_1	73492	C	T	1175479	estExt_Genewise1Plus.C_1_t10062	CDS
scaffold_1	73603	A	C	1175479	estExt_Genewise1Plus.C_1_t10062	CDS
scaffold_1	73680	C	T	1175479	estExt_Genewise1Plus.C_1_t10062	CDS	amino acid change	AV
scaffold_1	73689	C	G	1175479	estExt_Genewise1Plus.C_1_t10062	CDS	amino acid change	AG
scaffold_1	73690	A	G	1175479	estExt_Genewise1Plus.C_1_t10062	CDS
scaffold_1	73699	G	C	1175479	estExt_Genewise1Plus.C_1_t10062	CDS
scaffold_1	73705	C	T	1175479	estExt_Genewise1Plus.C_1_t10062	CDS
scaffold_1	73813	T	C	1175479	estExt_Genewise1Plus.C_1_t10062	CDS
scaffold_1	74038	G	C	1175479	estExt_Genewise1Plus.C_1_t10062	CDS
scaffold_1	74164	A	G	1175479	estExt_Genewise1Plus.C_1_t10062	CDS
scaffold_1	74230	A	T	1175479	estExt_Genewise1Plus.C_1_t10062	intron
scaffold_1	74235	T	C	1175479	estExt_Genewise1Plus.C_1_t10062	intron
scaffold_1	74432	G	C	1175479	estExt_Genewise1Plus.C_1_t10062	intron
scaffold_1	74449	GTGACTGGGATGACT	GTGACT	1175479	estExt_Genewise1Plus.C_1_t10062	intron
scaffold_1	74454	T	TCTCGTCG	1175479	estExt_Genewise1Plus.C_1_t10062	intron
scaffold_1	74472	A	G	1175479	estExt_Genewise1Plus.C_1_t10062	intron
scaffold_1	74527	A	G	1175479	estExt_Genewise1Plus.C_1_t10062	intron
scaffold_1	74529	T	G	1175479	estExt_Genewise1Plus.C_1_t10062	intron
scaffold_1	74600	G	A	1175479	estExt_Genewise1Plus.C_1_t10062	intron
scaffold_1	74606	A	G	1175479	estExt_Genewise1Plus.C_1_t10062	intron
scaffold_1	74608	A	G	1175479	estExt_Genewise1Plus.C_1_t10062	intron
scaffold_1	74681	T	C	1175479	estExt_Genewise1Plus.C_1_t10062	intron
scaffold_1	74738	A	G	1175479	estExt_Genewise1Plus.C_1_t10062	intron
scaffold_1	74897	G	A	1175479	estExt_Genewise1Plus.C_1_t10062	intron
scaffold_1	75105	C	T	1175479	estExt_Genewise1Plus.C_1_t10062	CDS
scaffold_1	75121	G	A	1175479	estExt_Genewise1Plus.C_1_t10062	CDS	amino acid change	AT
scaffold_1	75189	A	G	1175479	estExt_Genewise1Plus.C_1_t10062	CDS
scaffold_1	75482	C	T	1175479	estExt_Genewise1Plus.C_1_t10062	intron
scaffold_1	75491	A	G	1175479	estExt_Genewise1Plus.C_1_t10062	intron
scaffold_1	75492	C	T	1175479	estExt_Genewise1Plus.C_1_t10062	intron
scaffold_1	75590	C	G	1175479	estExt_Genewise1Plus.C_1_t10062	CDS
scaffold_1	75722	G	GC	1175479	estExt_Genewise1Plus.C_1_t10062	UTR
scaffold_1	75723	G	GG	1175479	estExt_Genewise1Plus.C_1_t10062	UTR
scaffold_1	75752	G	C	1175479	estExt_Genewise1Plus.C_1_t10062	UTR
scaffold_1	75775	A	T	1175479	estExt_Genewise1Plus.C_1_t10062	UTR
scaffold_1	76026	C	T	NA
scaffold_1	76101	A	G	NA
scaffold_1	76104	G	A	NA
scaffold_1	76107	A	G	NA
scaffold_1	76109	T	C	NA
scaffold_1	76273	T	C	1164019	estExt_Genewise1.C_1_t10065	intron
scaffold_1	76281	T	TCA	1164019	estExt_Genewise1.C_1_t10065	intron
scaffold_1	76425	T	C	1164019	estExt_Genewise1.C_1_t10065	CDS
scaffold_1	76453	G	A	1164019	estExt_Genewise1.C_1_t10065	intron
scaffold_1	76463	G	A	1164019	estExt_Genewise1.C_1_t10065	intron
scaffold_1	76505	C	A	1164019	estExt_Genewise1.C_1_t10065	CDS
scaffold_1	76532	T	C	1164019	estExt_Genewise1.C_1_t10065	CDS
scaffold_1	76646	A	G	1164019	estExt_Genewise1.C_1_t10065	CDS
scaffold_1	76655	T	C	1164019	estExt_Genewise1.C_1_t10065	CDS
scaffold_1	76734	G	A	1164019	estExt_Genewise1.C_1_t10065	intron
scaffold_1	76793	T	C	1164019	estExt_Genewise1.C_1_t10065	CDS
scaffold_1	76825	T	G	1164019	estExt_Genewise1.C_1_t10065	intron
scaffold_1	76873	T	C	1164019	estExt_Genewise1.C_1_t10065	CDS	amino acid change	KN
scaffold_1	76892	G	A	1164019	estExt_Genewise1.C_1_t10065	CDS	amino acid change	AD
scaffold_1	76903	G	C	1164019	estExt_Genewise1.C_1_t10065	CDS
scaffold_1	76939	G	A	1164019	estExt_Genewise1.C_1_t10065	CDS
scaffold_1	76970	C	A	1164019	estExt_Genewise1.C_1_t10065	intron
scaffold_1	76983	A	G	1164019	estExt_Genewise1.C_1_t10065	intron
scaffold_1	76989	A	G	1164019	estExt_Genewise1.C_1_t10065	intron
scaffold_1	77093	C	T	1164019	estExt_Genewise1.C_1_t10065	CDS	amino acid change	AS
scaffold_1	77109	T	C	1164019	estExt_Genewise1.C_1_t10065	CDS
scaffold_1	77118	A	C	1164019	estExt_Genewise1.C_1_t10065	CDS
scaffold_1	77125	A	G	1164019	estExt_Genewise1.C_1_t10065	CDS	amino acid change	IR
scaffold_1	77225	T	C	1164019	estExt_Genewise1.C_1_t10065	intron
scaffold_1	77243	G	C	1164019	estExt_Genewise1.C_1_t10065	intron
scaffold_1	77250	C	T	1164019	estExt_Genewise1.C_1_t10065	intron
scaffold_1	77325	T	C	1164019	estExt_Genewise1.C_1_t10065	CDS	amino acid change	KN
scaffold_1	77342	T	C	1164019	estExt_Genewise1.C_1_t10065	CDS	amino acid change	TP
scaffold_1	77383	A	G	1164019	estExt_Genewise1.C_1_t10065	intron
scaffold_1	77387	G	A	1164019	estExt_Genewise1.C_1_t10065	intron
scaffold_1	77395	C	T	1164019	estExt_Genewise1.C_1_t10065	intron
scaffold_1	77398	G	A	1164019	estExt_Genewise1.C_1_t10065	intron
scaffold_1	77405	A	T	1164019	estExt_Genewise1.C_1_t10065	intron
scaffold_1	77407	A	C	1164019	estExt_Genewise1.C_1_t10065	intron
scaffold_1	77411	C	A	1164019	estExt_Genewise1.C_1_t10065	intron
scaffold_1	77490	A	G	1164019	estExt_Genewise1.C_1_t10065	intron
scaffold_1	77491	T	C	1164019	estExt_Genewise1.C_1_t10065	intron
scaffold_1	77503	A	G	1164019	estExt_Genewise1.C_1_t10065	CDS
scaffold_1	77515	C	T	1164019	estExt_Genewise1.C_1_t10065	CDS	amino acid change	QH
scaffold_1	77553	T	A	1164019	estExt_Genewise1.C_1_t10065	intron
scaffold_1	77555	G	A	1164019	estExt_Genewise1.C_1_t10065	intron
scaffold_1	77560	C	T	1164019	estExt_Genewise1.C_1_t10065	intron
scaffold_1	77566	ACC	AC	1164019	estExt_Genewise1.C_1_t10065	intron
scaffold_1	77592	C	A	1164019	estExt_Genewise1.C_1_t10065	CDS
scaffold_1	77652	A	G	1164019	estExt_Genewise1.C_1_t10065	intron
scaffold_1	77681	C	A	1164019	estExt_Genewise1.C_1_t10065	intron
scaffold_1	77682	T	G	1164019	estExt_Genewise1.C_1_t10065	intron
scaffold_1	77773	A	C	1164019	estExt_Genewise1.C_1_t10065	intron
scaffold_1	77791	T	G	1164019	estExt_Genewise1.C_1_t10065	intron
scaffold_1	77802	G	A	1164019	estExt_Genewise1.C_1_t10065	intron
scaffold_1	77803	A	C	1164019	estExt_Genewise1.C_1_t10065	intron
scaffold_1	77816	C	T	1164019	estExt_Genewise1.C_1_t10065	intron
scaffold_1	77860	T	G	1164019	estExt_Genewise1.C_1_t10065	CDS
scaffold_1	77866	G	A	1164019	estExt_Genewise1.C_1_t10065	CDS
scaffold_1	77929	G	A	1164019	estExt_Genewise1.C_1_t10065	CDS	amino acid change	NK
scaffold_1	77941	C	T	1164019	estExt_Genewise1.C_1_t10065	CDS
scaffold_1	77944	C	A	1164019	estExt_Genewise1.C_1_t10065	CDS
scaffold_1	77959	C	T	1164019	estExt_Genewise1.C_1_t10065	CDS
scaffold_1	77962	A	G	1164019	estExt_Genewise1.C_1_t10065	CDS
scaffold_1	77970	C	T	1164019	estExt_Genewise1.C_1_t10065	CDS	amino acid change	VF
scaffold_1	77992	C	T	1164019	estExt_Genewise1.C_1_t10065	CDS	amino acid change	KN
scaffold_1	77998	A	G	1164019	estExt_Genewise1.C_1_t10065	CDS	amino acid change	SR
scaffold_1	78001	A	G	1164019	estExt_Genewise1.C_1_t10065	CDS	amino acid change	FL
scaffold_1	78004	C	T	1164019	estExt_Genewise1.C_1_t10065	CDS
scaffold_1	78010	C	T	1164019	estExt_Genewise1.C_1_t10065	CDS
scaffold_1	78022	C	A	1164019	estExt_Genewise1.C_1_t10065	CDS
scaffold_1	78061	G	A	1164019	estExt_Genewise1.C_1_t10065	CDS	amino acid change	SR
scaffold_1	78070	G	A	1164019	estExt_Genewise1.C_1_t10065	CDS	amino acid change	FL
scaffold_1	78126	C	T	1164019	estExt_Genewise1.C_1_t10065	intron
scaffold_1	78136	C	T	1164019	estExt_Genewise1.C_1_t10065	intron
scaffold_1	78138	A	G	1164019	estExt_Genewise1.C_1_t10065	intron
scaffold_1	78243	T	C	1164019	estExt_Genewise1.C_1_t10065	CDS	amino acid change	ED
scaffold_1	78288	A	G	1164019	estExt_Genewise1.C_1_t10065	CDS
scaffold_1	78291	G	A	1164019	estExt_Genewise1.C_1_t10065	CDS
scaffold_1	78315	C	T	1164019	estExt_Genewise1.C_1_t10065	CDS
scaffold_1	78321	G	A	1164019	estExt_Genewise1.C_1_t10065	CDS	amino acid change	NK
scaffold_1	78330	G	C	1164019	estExt_Genewise1.C_1_t10065	CDS
scaffold_1	78385	G	A	1164019	estExt_Genewise1.C_1_t10065	intron
scaffold_1	78394	T	C	1164019	estExt_Genewise1.C_1_t10065	intron
scaffold_1	78401	G	C	1164019	estExt_Genewise1.C_1_t10065	intron
scaffold_1	78402	A	T	1164019	estExt_Genewise1.C_1_t10065	intron
scaffold_1	78412	G	T	1164019	estExt_Genewise1.C_1_t10065	intron
scaffold_1	78416	A	G	1164019	estExt_Genewise1.C_1_t10065	intron
scaffold_1	78448	C	A	1164019	estExt_Genewise1.C_1_t10065	intron
scaffold_1	78452	T	A	1164019	estExt_Genewise1.C_1_t10065	intron
scaffold_1	78460	G	A	1164019	estExt_Genewise1.C_1_t10065	intron
scaffold_1	78463	C	T	1164019	estExt_Genewise1.C_1_t10065	intron
scaffold_1	78473	T	C	1164019	estExt_Genewise1.C_1_t10065	intron
scaffold_1	78476	G	C	1164019	estExt_Genewise1.C_1_t10065	intron
scaffold_1	78479	A	C	1164019	estExt_Genewise1.C_1_t10065	intron
scaffold_1	78550	G	A	NA
scaffold_1	78798	G	A	NA
scaffold_1	78871	G	T	NA
scaffold_1	78944	TCGT	TCGTATTGGGCGT	NA
scaffold_1	78960	G	T	NA
scaffold_1	79004	G	A	NA
scaffold_1	79010	T	C	NA
scaffold_1	79025	TAGAGAG	TAGAG	NA
scaffold_1	79058	A	G	NA
scaffold_1	79060	G	A	NA
scaffold_1	79074	T	G	NA
scaffold_1	79109	G	A	NA
scaffold_1	79118	T	G	NA
scaffold_1	79134	C	T	NA
scaffold_1	79158	G	T	NA
scaffold_1	80349	A	G	NA
scaffold_1	80623	C	G	NA
scaffold_1	80781	G	A	NA
scaffold_1	80783	T	C	NA
scaffold_1	80784	T	C	NA
scaffold_1	80796	G	T	NA
scaffold_1	80800	T	G	NA
scaffold_1	80813	G	A	NA
scaffold_1	80862	TAA	TA	NA
scaffold_1	80872	CAA	CAAA	NA
scaffold_1	80905	A	T	NA
scaffold_1	80909	T	G	NA
scaffold_1	80919	G	C	NA
scaffold_1	80951	G	C	NA
scaffold_1	80954	C	A	NA
scaffold_1	80958	C	T	NA
scaffold_1	80977	A	G	1129832	e_gw1.1.2636.1	CDS
scaffold_1	81009	T	G	1129832	e_gw1.1.2636.1	CDS	amino acid change	ND
scaffold_1	81027	C	T	1129832	e_gw1.1.2636.1	CDS	amino acid change	DY
scaffold_1	81028	A	G	1129832	e_gw1.1.2636.1	CDS	amino acid change	FL
scaffold_1	81031	G	T	1129832	e_gw1.1.2636.1	CDS
scaffold_1	81032	A	G	1129832	e_gw1.1.2636.1	CDS	amino acid change	LR
scaffold_1	81043	A	C	1129832	e_gw1.1.2636.1	CDS
scaffold_1	81044	A	G	1129832	e_gw1.1.2636.1	CDS	amino acid change	LR
scaffold_1	81063	T	C	1129832	e_gw1.1.2636.1	CDS	amino acid change	TP
scaffold_1	81072	C	T	1129832	e_gw1.1.2636.1	CDS	amino acid change	DY
scaffold_1	81096	G	A	1129832	e_gw1.1.2636.1	CDS	amino acid change	PT
scaffold_1	81098	T	G	1129832	e_gw1.1.2636.1	CDS	amino acid change	HR
scaffold_1	81112	A	G	1129832	e_gw1.1.2636.1	CDS	amino acid change	NK
scaffold_1	81121	G	A	1129832	e_gw1.1.2636.1	CDS
scaffold_1	81123	T	C	1129832	e_gw1.1.2636.1	CDS	amino acid change	TP
scaffold_1	81138	A	G	1129832	e_gw1.1.2636.1	CDS	amino acid change	SA
scaffold_1	81139	G	A	1129832	e_gw1.1.2636.1	CDS
scaffold_1	81143	G	A	1129832	e_gw1.1.2636.1	CDS	amino acid change	AE
scaffold_1	81156	T	C	1129832	e_gw1.1.2636.1	CDS	amino acid change	SR
scaffold_1	81160	A	G	1129832	e_gw1.1.2636.1	CDS
scaffold_1	81162	C	G	1129832	e_gw1.1.2636.1	CDS
scaffold_1	81186	G	T	1129832	e_gw1.1.2636.1	CDS
scaffold_1	81196	A	G	1129832	e_gw1.1.2636.1	CDS	amino acid change	Y*
scaffold_1	81203	A	T	1129832	e_gw1.1.2636.1	CDS
scaffold_1	81204	C	T	1129832	e_gw1.1.2636.1	CDS	amino acid change	VL
scaffold_1	81228	G	A	1129832	e_gw1.1.2636.1	CDS	amino acid change	HN
scaffold_1	81247	A	G	1129832	e_gw1.1.2636.1	CDS
scaffold_1	81253	A	G	1129832	e_gw1.1.2636.1	CDS	amino acid change	DE
scaffold_1	81255	C	T	1129832	e_gw1.1.2636.1	CDS	amino acid change	DY
scaffold_1	81256	G	A	1129832	e_gw1.1.2636.1	CDS	amino acid change	DE
scaffold_1	81268	A	G	1129832	e_gw1.1.2636.1	CDS	amino acid change	NK
scaffold_1	81285	C	T	1129832	e_gw1.1.2636.1	CDS	amino acid change	DY
scaffold_1	81291	C	A	1129832	e_gw1.1.2636.1	CDS	amino acid change	VM
scaffold_1	81307	A	G	1129832	e_gw1.1.2636.1	CDS	amino acid change	NK
scaffold_1	81313	A	G	1129832	e_gw1.1.2636.1	CDS	amino acid change	Y*
scaffold_1	81355	C	T	1129832	e_gw1.1.2636.1	CDS	amino acid change	ED
scaffold_1	81385	T	C	1129832	e_gw1.1.2636.1	CDS	amino acid change	KN
scaffold_1	81409	A	G	1129832	e_gw1.1.2636.1	CDS	amino acid change	IM
scaffold_1	81493	A	G	1129832	e_gw1.1.2636.1	CDS
scaffold_1	81496	G	A	1129832	e_gw1.1.2636.1	CDS
scaffold_1	81544	A	G	1129832	e_gw1.1.2636.1	intron
scaffold_1	81549	A	T	1129832	e_gw1.1.2636.1	intron
scaffold_1	81555	G	A	1129832	e_gw1.1.2636.1	intron
scaffold_1	81556	G	C	1129832	e_gw1.1.2636.1	intron
scaffold_1	81568	G	C	1129832	e_gw1.1.2636.1	intron
scaffold_1	81570	G	A	1129832	e_gw1.1.2636.1	intron
scaffold_1	81571	A	T	1129832	e_gw1.1.2636.1	intron
scaffold_1	81910	A	G	1129832	e_gw1.1.2636.1	intron
scaffold_1	81915	T	A	1129832	e_gw1.1.2636.1	intron
scaffold_1	81918	A	T	1129832	e_gw1.1.2636.1	intron
scaffold_1	82252	G	A	1129832	e_gw1.1.2636.1	intron
scaffold_1	82417	A	C	1129832	e_gw1.1.2636.1	intron
scaffold_1	82578	C	T	1129832	e_gw1.1.2636.1	intron
scaffold_1	82687	C	T	1129832	e_gw1.1.2636.1	intron
scaffold_1	82880	C	G	1129832	e_gw1.1.2636.1	intron
scaffold_1	82892	T	A	1129832	e_gw1.1.2636.1	intron
scaffold_1	82941	G	A	1129832	e_gw1.1.2636.1	intron
scaffold_1	82989	G	T	1129832	e_gw1.1.2636.1	intron
scaffold_1	83091	GT	GTT	1129832	e_gw1.1.2636.1	intron
scaffold_1	83106	T	G	1129832	e_gw1.1.2636.1	intron
scaffold_1	83107	G	A	1129832	e_gw1.1.2636.1	intron
scaffold_1	83118	T	G	1129832	e_gw1.1.2636.1	intron
scaffold_1	83161	CA	CATA	1129832	e_gw1.1.2636.1	intron
scaffold_1	83361	GGCAAG	GG	1129832	e_gw1.1.2636.1	intron
scaffold_1	83421	C	T	1129832	e_gw1.1.2636.1	intron
scaffold_1	83445	A	G	1129832	e_gw1.1.2636.1	intron
scaffold_1	83486	G	A	1129832	e_gw1.1.2636.1	intron
scaffold_1	83488	A	G	1129832	e_gw1.1.2636.1	intron
scaffold_1	83688	A	G	1129832	e_gw1.1.2636.1	intron
scaffold_1	83701	CGG	CG	1129832	e_gw1.1.2636.1	intron
scaffold_1	83782	AGGGGG	AGGGGGG	1129832	e_gw1.1.2636.1	intron
scaffold_1	83990	T	C	1129832	e_gw1.1.2636.1	intron
scaffold_1	84150	G	A	1129832	e_gw1.1.2636.1	intron
scaffold_1	84157	G	C	1129832	e_gw1.1.2636.1	intron
scaffold_1	84209	C	T	1129832	e_gw1.1.2636.1	intron
scaffold_1	84370	T	C	1129832	e_gw1.1.2636.1	intron
scaffold_1	84384	C	T	1129832	e_gw1.1.2636.1	intron
scaffold_1	84440	A	G	1129832	e_gw1.1.2636.1	intron
scaffold_1	84509	C	T	1129832	e_gw1.1.2636.1	intron
scaffold_1	84991	T	C	1129832	e_gw1.1.2636.1	intron
scaffold_1	85403	C	T	1129832	e_gw1.1.2636.1	intron
scaffold_1	85864	T	C	1129832	e_gw1.1.2636.1	intron
scaffold_1	85936	T	C	1129832	e_gw1.1.2636.1	CDS	amino acid change	KQ
scaffold_1	85973	G	T	1129832	e_gw1.1.2636.1	CDS
scaffold_1	85974	A	C	1129832	e_gw1.1.2636.1	CDS	amino acid change	FS
scaffold_1	85975	A	G	1129832	e_gw1.1.2636.1	CDS	amino acid change	FV
scaffold_1	86051	A	G	1129832	e_gw1.1.2636.1	CDS	amino acid change	CW
scaffold_1	86053	A	C	1129832	e_gw1.1.2636.1	CDS	amino acid change	CR
scaffold_1	86129	C	T	1129832	e_gw1.1.2636.1	CDS
scaffold_1	86130	C	G	1129832	e_gw1.1.2636.1	CDS
scaffold_1	86137	T	A	1129832	e_gw1.1.2636.1	CDS
scaffold_1	86216	A	G	NA
scaffold_1	86242	G	C	NA
scaffold_1	86253	A	C	NA
scaffold_1	86311	T	C	NA
scaffold_1	86365	G	A	NA
scaffold_1	86460	A	G	NA
scaffold_1	86494	CT	CGTCTGTTT	NA
scaffold_1	86583	C	G	NA
scaffold_1	86805	T	C	1042110	fgenesh1_pm.1_#_26	intron
scaffold_1	87034	C	T	1042110	fgenesh1_pm.1_#_26	CDS
scaffold_1	87138	T	C	1042110	fgenesh1_pm.1_#_26	CDS	amino acid change	LP
scaffold_1	87238	A	G	1042110	fgenesh1_pm.1_#_26	CDS
scaffold_1	87352	C	T	1042110	fgenesh1_pm.1_#_26	CDS
scaffold_1	87550	C	A	1042110	fgenesh1_pm.1_#_26	CDS
scaffold_1	87685	G	A	1042110	fgenesh1_pm.1_#_26	CDS
scaffold_1	87686	A	T	1042110	fgenesh1_pm.1_#_26	CDS	amino acid change	TS
scaffold_1	87723	C	A	1042110	fgenesh1_pm.1_#_26	CDS	amino acid change	AE
scaffold_1	88040	G	C	1042110	fgenesh1_pm.1_#_26	CDS	amino acid change	GR
scaffold_1	88075	A	G	1042110	fgenesh1_pm.1_#_26	CDS
scaffold_1	88168	T	C	1042110	fgenesh1_pm.1_#_26	CDS
scaffold_1	88354	CGAGA	CGAGCACCTGAAGAGA	1042110	fgenesh1_pm.1_#_26	CDS	insertion	11 bases	frameshift
scaffold_1	88356	AG	AGCACCTGAAGCG	1042110	fgenesh1_pm.1_#_26	CDS	insertion	11 bases	frameshift
scaffold_1	88542	C	T	1042110	fgenesh1_pm.1_#_26	CDS
scaffold_1	89042	C	T	NA
scaffold_1	89180	GCCCCCC	GCCCCC	NA
scaffold_1	89472	A	G	NA
scaffold_1	89493	C	G	NA
scaffold_1	89501	T	C	NA
scaffold_1	89512	C	T	NA
scaffold_1	89553	T	C	NA
scaffold_1	89564	C	G	NA
scaffold_1	89593	T	C	NA
scaffold_1	89596	A	C	NA
scaffold_1	89610	T	C	NA
scaffold_1	89611	T	C	NA
scaffold_1	89612	C	T	NA
scaffold_1	89631	T	C	NA
scaffold_1	89699	A	G	NA
scaffold_1	89700	T	G	NA
scaffold_1	89825	A	G	1128116	e_gw1.1.2103.1	intron
scaffold_1	90011	G	A	1128116	e_gw1.1.2103.1	intron
scaffold_1	90012	A	G	1128116	e_gw1.1.2103.1	intron
scaffold_1	90015	C	T	1128116	e_gw1.1.2103.1	intron
scaffold_1	90021	G	A	1128116	e_gw1.1.2103.1	intron
scaffold_1	90023	G	T	1128116	e_gw1.1.2103.1	intron
scaffold_1	90071	C	A	1128116	e_gw1.1.2103.1	intron
scaffold_1	90147	G	A	1128116	e_gw1.1.2103.1	CDS
scaffold_1	90153	T	C	1128116	e_gw1.1.2103.1	CDS	amino acid change	KN
scaffold_1	90183	G	T	1128116	e_gw1.1.2103.1	CDS
scaffold_1	90249	G	A	1128116	e_gw1.1.2103.1	CDS
scaffold_1	90351	A	G	NA
scaffold_1	90362	G	A	NA
scaffold_1	90366	T	C	NA
scaffold_1	90372	G	T	NA
scaffold_1	90416	G	A	NA
scaffold_1	90466	T	C	NA
scaffold_1	90470	T	C	NA
scaffold_1	90472	G	A	NA
scaffold_1	90483	T	C	NA
scaffold_1	90484	T	A	NA
scaffold_1	90540	T	C	NA
scaffold_1	90541	G	C	NA
scaffold_1	90546	G	A	NA
scaffold_1	90563	C	T	NA
scaffold_1	90572	C	T	NA
scaffold_1	90579	C	CG	NA
scaffold_1	90691	C	T	1175488	estExt_Genewise1Plus.C_1_t10075	CDS
scaffold_1	90697	G	T	1175488	estExt_Genewise1Plus.C_1_t10075	CDS
scaffold_1	90736	C	T	1175488	estExt_Genewise1Plus.C_1_t10075	CDS
scaffold_1	90739	G	C	1175488	estExt_Genewise1Plus.C_1_t10075	CDS
scaffold_1	90752	T	C	1175488	estExt_Genewise1Plus.C_1_t10075	intron
scaffold_1	90762	C	G	1175488	estExt_Genewise1Plus.C_1_t10075	intron
scaffold_1	90787	A	C	1175488	estExt_Genewise1Plus.C_1_t10075	intron
scaffold_1	90841	A	G	1175488	estExt_Genewise1Plus.C_1_t10075	CDS
scaffold_1	90872	C	T	1175488	estExt_Genewise1Plus.C_1_t10075	intron
scaffold_1	90876	G	C	1175488	estExt_Genewise1Plus.C_1_t10075	intron
scaffold_1	90877	C	A	1175488	estExt_Genewise1Plus.C_1_t10075	intron
scaffold_1	91014	C	T	1175488	estExt_Genewise1Plus.C_1_t10075	CDS
scaffold_1	91017	C	T	1175488	estExt_Genewise1Plus.C_1_t10075	CDS
scaffold_1	91095	T	C	1175488	estExt_Genewise1Plus.C_1_t10075	CDS
scaffold_1	91098	A	C	1175488	estExt_Genewise1Plus.C_1_t10075	CDS
scaffold_1	91113	C	T	1175488	estExt_Genewise1Plus.C_1_t10075	CDS
scaffold_1	91140	G	T	1175488	estExt_Genewise1Plus.C_1_t10075	CDS	amino acid change	ED
scaffold_1	91185	C	G	1175488	estExt_Genewise1Plus.C_1_t10075	CDS
scaffold_1	91200	T	C	1175488	estExt_Genewise1Plus.C_1_t10075	CDS
scaffold_1	91203	A	G	1175488	estExt_Genewise1Plus.C_1_t10075	CDS
scaffold_1	91269	T	C	1175488	estExt_Genewise1Plus.C_1_t10075	CDS
scaffold_1	91287	C	T	1175488	estExt_Genewise1Plus.C_1_t10075	CDS
scaffold_1	91311	G	C	1175488	estExt_Genewise1Plus.C_1_t10075	CDS
scaffold_1	91347	T	C	1175488	estExt_Genewise1Plus.C_1_t10075	CDS
scaffold_1	91354	T	G	1175488	estExt_Genewise1Plus.C_1_t10075	CDS	amino acid change	SA
scaffold_1	91395	C	T	1175488	estExt_Genewise1Plus.C_1_t10075	CDS
scaffold_1	91401	G	C	1175488	estExt_Genewise1Plus.C_1_t10075	CDS
scaffold_1	91434	C	T	1175488	estExt_Genewise1Plus.C_1_t10075	CDS
scaffold_1	91479	G	T	1175488	estExt_Genewise1Plus.C_1_t10075	CDS
scaffold_1	91482	G	A	1175488	estExt_Genewise1Plus.C_1_t10075	CDS
scaffold_1	91489	C	T	1175488	estExt_Genewise1Plus.C_1_t10075	CDS
scaffold_1	91520	C	T	1175488	estExt_Genewise1Plus.C_1_t10075	CDS	amino acid change	TI
scaffold_1	91521	C	T	1175488	estExt_Genewise1Plus.C_1_t10075	CDS
scaffold_1	91553	T	A	1175488	estExt_Genewise1Plus.C_1_t10075	intron
scaffold_1	91583	G	A	1175488	estExt_Genewise1Plus.C_1_t10075	intron
scaffold_1	91604	A	G	1175488	estExt_Genewise1Plus.C_1_t10075	CDS
scaffold_1	91617	A	G	1175488	estExt_Genewise1Plus.C_1_t10075	CDS	amino acid change	SG
scaffold_1	91643	T	C	1175488	estExt_Genewise1Plus.C_1_t10075	CDS
scaffold_1	91682	A	G	1175488	estExt_Genewise1Plus.C_1_t10075	CDS
scaffold_1	91688	G	A	1175488	estExt_Genewise1Plus.C_1_t10075	CDS
scaffold_1	91724	C	T	1175488	estExt_Genewise1Plus.C_1_t10075	CDS
scaffold_1	91734	T	C	1175488	estExt_Genewise1Plus.C_1_t10075	CDS
scaffold_1	91736	G	A	1175488	estExt_Genewise1Plus.C_1_t10075	CDS
scaffold_1	91772	G	C	1175488	estExt_Genewise1Plus.C_1_t10075	CDS
scaffold_1	91781	C	T	1175488	estExt_Genewise1Plus.C_1_t10075	CDS
scaffold_1	91796	T	C	1175488	estExt_Genewise1Plus.C_1_t10075	intron
scaffold_1	91798	G	A	1175488	estExt_Genewise1Plus.C_1_t10075	intron
scaffold_1	91802	T	C	1175488	estExt_Genewise1Plus.C_1_t10075	intron
scaffold_1	91809	A	T	1175488	estExt_Genewise1Plus.C_1_t10075	intron
scaffold_1	91813	G	A	1175488	estExt_Genewise1Plus.C_1_t10075	intron
scaffold_1	91814	C	A	1175488	estExt_Genewise1Plus.C_1_t10075	intron
scaffold_1	91815	C	T	1175488	estExt_Genewise1Plus.C_1_t10075	intron
scaffold_1	91819	A	G	1175488	estExt_Genewise1Plus.C_1_t10075	intron
scaffold_1	91822	C	T	1175488	estExt_Genewise1Plus.C_1_t10075	intron
scaffold_1	91845	T	C	1175488	estExt_Genewise1Plus.C_1_t10075	intron
scaffold_1	91907	C	T	1175488	estExt_Genewise1Plus.C_1_t10075	intron
scaffold_1	91910	A	G	1175488	estExt_Genewise1Plus.C_1_t10075	intron
scaffold_1	91931	TTGC	TTGCTGC	1175488	estExt_Genewise1Plus.C_1_t10075	intron
scaffold_1	92205	A	G	1175488	estExt_Genewise1Plus.C_1_t10075	UTR
scaffold_1	92340	G	C	NA
scaffold_1	92373	C	T	NA
scaffold_1	92440	T	G	NA
scaffold_1	92650	C	T	NA
scaffold_1	92680	C	T	NA
scaffold_1	93468	A	G	1050974	gm1.36_g	CDS
scaffold_1	93702	C	T	1050974	gm1.36_g	CDS
scaffold_1	94280	T	C	1050974	gm1.36_g	CDS	amino acid change	VA
scaffold_1	94335	A	G	NA
scaffold_1	94572	A	AGGCGACGTGCTT	NA
scaffold_1	94578	G	A	NA
scaffold_1	94587	A	T	NA
scaffold_1	94589	ACAG	A	NA
scaffold_1	94807	TT	TTGGT	NA
scaffold_1	94821	G	A	NA
scaffold_1	94987	C	A	NA
scaffold_1	95746	G	A	1072037	estExt_Genemark1.C_1_t10037	CDS	amino acid change	EK
scaffold_1	95875	A	G	1072037	estExt_Genemark1.C_1_t10037	CDS
scaffold_1	96047	T	C	1072037	estExt_Genemark1.C_1_t10037	intron
scaffold_1	96200	A	G	1072037	estExt_Genemark1.C_1_t10037	CDS	amino acid change	TA
[truncated: 684,404+ more rows]
