# Supplementary material for: Degradative Capacity of Two Strains of Rhodonia placenta: From Phenotype to Genotype
Source: Front Microbiol. 2020 Jun 18;11:1338. doi: 10.3389/fmicb.2020.01338 (PMC7314958; doi:10.3389/fmicb.2020.01338)
Supplement: Supplementary file 3 [file Data_Sheet_3.XLSX]

## Sheet: Legend
This file shows the results of the Variant Analysis on the predicted CAZy genes of MAD-SB12
#1	Total variants in CAZys: Overview over all occuring variants within the CAZy genes with MAD-SB12 and corresponding FPRL280 Ids
#2	Variants in coding sequences
#3	Variants in consensus splice sites (referred to as VCSSs in the text), amino acid exchanges (referred to as ACCs in the text), insertions and deletions
#4	Fraheshifts by indels
#5	SNPs
#6	Indels
# Prospecting information: Use the filter tool to find information about the genes affected.
Click on the column content and select the corresponding interesting information.
For example: If you are looking for insertions on CDs regions, click on "POSITION" and select only "CDS". Then click on "VARIATION" and select only "insertion". You will get a list of 47 detected insertions on CDS regions of CAZy genes.

## Sheet: Total Variants in CAZys
MAD-SB12ID	FPRL280 ID	CAZy Family	Position	Variation	Detail	Frameshift
POSPLADRAFT_1164019	FPRL280_ 8_79	GH47	intron
POSPLADRAFT_1164019	FPRL280_ 8_79	GH47	intron
POSPLADRAFT_1164019	FPRL280_ 8_79	GH47	CDS
POSPLADRAFT_1164019	FPRL280_ 8_79	GH47	intron
POSPLADRAFT_1164019	FPRL280_ 8_79	GH47	intron
POSPLADRAFT_1164019	FPRL280_ 8_79	GH47	CDS
POSPLADRAFT_1164019	FPRL280_ 8_79	GH47	CDS
POSPLADRAFT_1164019	FPRL280_ 8_79	GH47	CDS
POSPLADRAFT_1164019	FPRL280_ 8_79	GH47	CDS
POSPLADRAFT_1164019	FPRL280_ 8_79	GH47	intron
POSPLADRAFT_1164019	FPRL280_ 8_79	GH47	CDS
POSPLADRAFT_1164019	FPRL280_ 8_79	GH47	intron
POSPLADRAFT_1164019	FPRL280_ 8_79	GH47	CDS	amino acid change	KN
POSPLADRAFT_1164019	FPRL280_ 8_79	GH47	CDS	amino acid change	AD
POSPLADRAFT_1164019	FPRL280_ 8_79	GH47	CDS
POSPLADRAFT_1164019	FPRL280_ 8_79	GH47	CDS
POSPLADRAFT_1164019	FPRL280_ 8_79	GH47	intron
POSPLADRAFT_1164019	FPRL280_ 8_79	GH47	intron
POSPLADRAFT_1164019	FPRL280_ 8_79	GH47	intron
POSPLADRAFT_1164019	FPRL280_ 8_79	GH47	CDS	amino acid change	AS
POSPLADRAFT_1164019	FPRL280_ 8_79	GH47	CDS
POSPLADRAFT_1164019	FPRL280_ 8_79	GH47	CDS
POSPLADRAFT_1164019	FPRL280_ 8_79	GH47	CDS	amino acid change	IR
POSPLADRAFT_1164019	FPRL280_ 8_79	GH47	intron
POSPLADRAFT_1164019	FPRL280_ 8_79	GH47	intron
POSPLADRAFT_1164019	FPRL280_ 8_79	GH47	intron
POSPLADRAFT_1164019	FPRL280_ 8_79	GH47	CDS	amino acid change	KN
POSPLADRAFT_1164019	FPRL280_ 8_79	GH47	CDS	amino acid change	TP
POSPLADRAFT_1164019	FPRL280_ 8_79	GH47	intron
POSPLADRAFT_1164019	FPRL280_ 8_79	GH47	intron
POSPLADRAFT_1164019	FPRL280_ 8_79	GH47	intron
POSPLADRAFT_1164019	FPRL280_ 8_79	GH47	intron
POSPLADRAFT_1164019	FPRL280_ 8_79	GH47	intron
POSPLADRAFT_1164019	FPRL280_ 8_79	GH47	intron
POSPLADRAFT_1164019	FPRL280_ 8_79	GH47	intron
POSPLADRAFT_1164019	FPRL280_ 8_79	GH47	intron
POSPLADRAFT_1164019	FPRL280_ 8_79	GH47	intron
POSPLADRAFT_1164019	FPRL280_ 8_79	GH47	CDS
POSPLADRAFT_1164019	FPRL280_ 8_79	GH47	CDS	amino acid change	QH
POSPLADRAFT_1164019	FPRL280_ 8_79	GH47	intron
POSPLADRAFT_1164019	FPRL280_ 8_79	GH47	intron
POSPLADRAFT_1164019	FPRL280_ 8_79	GH47	intron
POSPLADRAFT_1164019	FPRL280_ 8_79	GH47	intron
POSPLADRAFT_1164019	FPRL280_ 8_79	GH47	CDS
POSPLADRAFT_1164019	FPRL280_ 8_79	GH47	intron
POSPLADRAFT_1164019	FPRL280_ 8_79	GH47	intron
POSPLADRAFT_1164019	FPRL280_ 8_79	GH47	intron
POSPLADRAFT_1164019	FPRL280_ 8_79	GH47	intron
POSPLADRAFT_1164019	FPRL280_ 8_79	GH47	intron
POSPLADRAFT_1164019	FPRL280_ 8_79	GH47	intron
POSPLADRAFT_1164019	FPRL280_ 8_79	GH47	intron
POSPLADRAFT_1164019	FPRL280_ 8_79	GH47	intron
POSPLADRAFT_1164019	FPRL280_ 8_79	GH47	CDS
POSPLADRAFT_1164019	FPRL280_ 8_79	GH47	CDS
POSPLADRAFT_1164019	FPRL280_ 8_79	GH47	CDS	amino acid change	NK
POSPLADRAFT_1164019	FPRL280_ 8_79	GH47	CDS
POSPLADRAFT_1164019	FPRL280_ 8_79	GH47	CDS
POSPLADRAFT_1164019	FPRL280_ 8_79	GH47	CDS
POSPLADRAFT_1164019	FPRL280_ 8_79	GH47	CDS
POSPLADRAFT_1164019	FPRL280_ 8_79	GH47	CDS	amino acid change	VF
POSPLADRAFT_1164019	FPRL280_ 8_79	GH47	CDS	amino acid change	KN
POSPLADRAFT_1164019	FPRL280_ 8_79	GH47	CDS	amino acid change	SR
POSPLADRAFT_1164019	FPRL280_ 8_79	GH47	CDS	amino acid change	FL
POSPLADRAFT_1164019	FPRL280_ 8_79	GH47	CDS
POSPLADRAFT_1164019	FPRL280_ 8_79	GH47	CDS
POSPLADRAFT_1164019	FPRL280_ 8_79	GH47	CDS
POSPLADRAFT_1164019	FPRL280_ 8_79	GH47	CDS	amino acid change	SR
POSPLADRAFT_1164019	FPRL280_ 8_79	GH47	CDS	amino acid change	FL
POSPLADRAFT_1164019	FPRL280_ 8_79	GH47	intron
POSPLADRAFT_1164019	FPRL280_ 8_79	GH47	intron
POSPLADRAFT_1164019	FPRL280_ 8_79	GH47	intron
POSPLADRAFT_1164019	FPRL280_ 8_79	GH47	CDS	amino acid change	ED
POSPLADRAFT_1164019	FPRL280_ 8_79	GH47	CDS
POSPLADRAFT_1164019	FPRL280_ 8_79	GH47	CDS
POSPLADRAFT_1164019	FPRL280_ 8_79	GH47	CDS
POSPLADRAFT_1164019	FPRL280_ 8_79	GH47	CDS	amino acid change	NK
POSPLADRAFT_1164019	FPRL280_ 8_79	GH47	CDS
POSPLADRAFT_1164019	FPRL280_ 8_79	GH47	intron
POSPLADRAFT_1164019	FPRL280_ 8_79	GH47	intron
POSPLADRAFT_1164019	FPRL280_ 8_79	GH47	intron
POSPLADRAFT_1164019	FPRL280_ 8_79	GH47	intron
POSPLADRAFT_1164019	FPRL280_ 8_79	GH47	intron
POSPLADRAFT_1164019	FPRL280_ 8_79	GH47	intron
POSPLADRAFT_1164019	FPRL280_ 8_79	GH47	intron
POSPLADRAFT_1164019	FPRL280_ 8_79	GH47	intron
POSPLADRAFT_1164019	FPRL280_ 8_79	GH47	intron
POSPLADRAFT_1164019	FPRL280_ 8_79	GH47	intron
POSPLADRAFT_1164019	FPRL280_ 8_79	GH47	intron
POSPLADRAFT_1164019	FPRL280_ 8_79	GH47	intron
POSPLADRAFT_1164019	FPRL280_ 8_79	GH47	intron
POSPLADRAFT_1175493	FPRL280_ NODE_8	GH20	CDS	amino acid change	DY
POSPLADRAFT_1175493	FPRL280_ NODE_8	GH20	CDS	amino acid change	DA
POSPLADRAFT_1175493	FPRL280_ NODE_8	GH20	CDS	amino acid change	NH
POSPLADRAFT_1175493	FPRL280_ NODE_8	GH20	CDS	amino acid change	Q*
POSPLADRAFT_1175493	FPRL280_ NODE_8	GH20	CDS
POSPLADRAFT_1175493	FPRL280_ NODE_8	GH20	CDS
POSPLADRAFT_1175493	FPRL280_ NODE_8	GH20	CDS	amino acid change	NH
POSPLADRAFT_1175493	FPRL280_ NODE_8	GH20	CDS	amino acid change	PQ
POSPLADRAFT_1175493	FPRL280_ NODE_8	GH20	CDS	amino acid change	VF
POSPLADRAFT_1175493	FPRL280_ NODE_8	GH20	CDS	amino acid change	DY
POSPLADRAFT_1175493	FPRL280_ NODE_8	GH20	CDS	amino acid change	Y*
POSPLADRAFT_1175493	FPRL280_ NODE_8	GH20	CDS	amino acid change	ML
POSPLADRAFT_1175493	FPRL280_ NODE_8	GH20	CDS	amino acid change	NK
POSPLADRAFT_1175493	FPRL280_ NODE_8	GH20	CDS	amino acid change	SR
POSPLADRAFT_1175493	FPRL280_ NODE_8	GH20	CDS
POSPLADRAFT_1175493	FPRL280_ NODE_8	GH20	CDS	amino acid change	SR
POSPLADRAFT_1175493	FPRL280_ NODE_8	GH20	CDS	amino acid change	SR
POSPLADRAFT_1175493	FPRL280_ NODE_8	GH20	CDS
POSPLADRAFT_1175493	FPRL280_ NODE_8	GH20	CDS
POSPLADRAFT_1175493	FPRL280_ NODE_8	GH20	CDS	amino acid change	FC
POSPLADRAFT_1175493	FPRL280_ NODE_8	GH20	CDS	amino acid change	NK
POSPLADRAFT_1175493	FPRL280_ NODE_8	GH20	CDS
POSPLADRAFT_1175493	FPRL280_ NODE_8	GH20	CDS
POSPLADRAFT_1175493	FPRL280_ NODE_8	GH20	CDS
POSPLADRAFT_1175493	FPRL280_ NODE_8	GH20	CDS
POSPLADRAFT_1175493	FPRL280_ NODE_8	GH20	CDS	amino acid change	LM
POSPLADRAFT_1175493	FPRL280_ NODE_8	GH20	CDS
POSPLADRAFT_1175493	FPRL280_ NODE_8	GH20	CDS	amino acid change	AS
POSPLADRAFT_1175493	FPRL280_ NODE_8	GH20	CDS	amino acid change	AV
POSPLADRAFT_1175493	FPRL280_ NODE_8	GH20	CDS	amino acid change	Y*
POSPLADRAFT_1175493	FPRL280_ NODE_8	GH20	CDS	amino acid change	LM
POSPLADRAFT_1175493	FPRL280_ NODE_8	GH20	CDS	amino acid change	KN
POSPLADRAFT_1175493	FPRL280_ NODE_8	GH20	CDS	amino acid change	QH
POSPLADRAFT_1175493	FPRL280_ NODE_8	GH20	CDS
POSPLADRAFT_1175493	FPRL280_ NODE_8	GH20	CDS
POSPLADRAFT_1175493	FPRL280_ NODE_8	GH20	CDS
POSPLADRAFT_1175493	FPRL280_ NODE_8	GH20	CDS	amino acid change	ED
POSPLADRAFT_1175493	FPRL280_ NODE_8	GH20	CDS
POSPLADRAFT_1175493	FPRL280_ NODE_8	GH20	CDS	amino acid change	C*
POSPLADRAFT_1175493	FPRL280_ NODE_8	GH20	CDS	amino acid change	QH
POSPLADRAFT_1175493	FPRL280_ NODE_8	GH20	CDS
POSPLADRAFT_1175493	FPRL280_ NODE_8	GH20	CDS
POSPLADRAFT_1175493	FPRL280_ NODE_8	GH20	CDS	amino acid change	SR
POSPLADRAFT_1175493	FPRL280_ NODE_8	GH20	CDS
POSPLADRAFT_1175493	FPRL280_ NODE_8	GH20	CDS
POSPLADRAFT_1175493	FPRL280_ NODE_8	GH20	CDS
POSPLADRAFT_1175493	FPRL280_ NODE_8	GH20	CDS
POSPLADRAFT_1175493	FPRL280_ NODE_8	GH20	CDS
POSPLADRAFT_1175493	FPRL280_ NODE_8	GH20	CDS
POSPLADRAFT_1175493	FPRL280_ NODE_8	GH20	CDS
POSPLADRAFT_1175493	FPRL280_ NODE_8	GH20	CDS	amino acid change	NK
POSPLADRAFT_1175493	FPRL280_ NODE_8	GH20	CDS
POSPLADRAFT_1175493	FPRL280_ NODE_8	GH20	CDS	amino acid change	ED
POSPLADRAFT_1175493	FPRL280_ NODE_8	GH20	CDS	amino acid change	Y*
POSPLADRAFT_1175493	FPRL280_ NODE_8	GH20	intron
POSPLADRAFT_1175493	FPRL280_ NODE_8	GH20	intron
POSPLADRAFT_1175493	FPRL280_ NODE_8	GH20	intron
POSPLADRAFT_1175493	FPRL280_ NODE_8	GH20	intron
POSPLADRAFT_1175493	FPRL280_ NODE_8	GH20	intron
POSPLADRAFT_1175493	FPRL280_ NODE_8	GH20	CDS	amino acid change	FL
POSPLADRAFT_1175493	FPRL280_ NODE_8	GH20	CDS
POSPLADRAFT_1175493	FPRL280_ NODE_8	GH20	CDS	amino acid change	AV
POSPLADRAFT_1175493	FPRL280_ NODE_8	GH20	CDS
POSPLADRAFT_1175493	FPRL280_ NODE_8	GH20	CDS
POSPLADRAFT_1175493	FPRL280_ NODE_8	GH20	CDS	amino acid change	DE
POSPLADRAFT_1175493	FPRL280_ NODE_8	GH20	CDS	amino acid change	AT
POSPLADRAFT_1175493	FPRL280_ NODE_8	GH20	CDS	amino acid change	PT
POSPLADRAFT_1175493	FPRL280_ NODE_8	GH20	CDS	amino acid change	VG
POSPLADRAFT_1175493	FPRL280_ NODE_8	GH20	CDS	amino acid change	AD
POSPLADRAFT_1175493	FPRL280_ NODE_8	GH20	CDS	amino acid change	QH
POSPLADRAFT_1175493	FPRL280_ NODE_8	GH20	CDS	amino acid change	VG
POSPLADRAFT_1175493	FPRL280_ NODE_8	GH20	CDS
POSPLADRAFT_1175493	FPRL280_ NODE_8	GH20	CDS
POSPLADRAFT_1175493	FPRL280_ NODE_8	GH20	CDS	amino acid change	FL
POSPLADRAFT_1175493	FPRL280_ NODE_8	GH20	CDS
POSPLADRAFT_1175493	FPRL280_ NODE_8	GH20	CDS
POSPLADRAFT_1175493	FPRL280_ NODE_8	GH20	CDS	amino acid change	DE
POSPLADRAFT_1175493	FPRL280_ NODE_8	GH20	CDS	amino acid change	LV
POSPLADRAFT_1175493	FPRL280_ NODE_8	GH20	CDS	amino acid change	AS
POSPLADRAFT_1175493	FPRL280_ NODE_8	GH20	CDS	amino acid change	NH
POSPLADRAFT_1175493	FPRL280_ NODE_8	GH20	CDS	amino acid change	SN
POSPLADRAFT_1175493	FPRL280_ NODE_8	GH20	CDS	amino acid change	QH
POSPLADRAFT_1175493	FPRL280_ NODE_8	GH20	CDS
POSPLADRAFT_1175493	FPRL280_ NODE_8	GH20	CDS
POSPLADRAFT_1175493	FPRL280_ NODE_8	GH20	CDS
POSPLADRAFT_1175493	FPRL280_ NODE_8	GH20	CDS	amino acid change	S*
POSPLADRAFT_1175493	FPRL280_ NODE_8	GH20	CDS
POSPLADRAFT_1175493	FPRL280_ NODE_8	GH20	CDS
POSPLADRAFT_1175493	FPRL280_ NODE_8	GH20	CDS	amino acid change	IS
POSPLADRAFT_1175493	FPRL280_ NODE_8	GH20	CDS	amino acid change	IL
POSPLADRAFT_1175493	FPRL280_ NODE_8	GH20	CDS
POSPLADRAFT_1175493	FPRL280_ NODE_8	GH20	CDS
POSPLADRAFT_1175493	FPRL280_ NODE_8	GH20	CDS	amino acid change	VL
POSPLADRAFT_1175499	FPRL280_ 8_65	GT2	UTR
POSPLADRAFT_1175499	FPRL280_ 8_65	GT2	UTR
POSPLADRAFT_1175499	FPRL280_ 8_65	GT2	CDS	amino acid change	NK
POSPLADRAFT_1175499	FPRL280_ 8_65	GT2	CDS	amino acid change	IV
POSPLADRAFT_1175499	FPRL280_ 8_65	GT2	CDS
POSPLADRAFT_1175499	FPRL280_ 8_65	GT2	CDS
POSPLADRAFT_1175499	FPRL280_ 8_65	GT2	CDS
POSPLADRAFT_1175499	FPRL280_ 8_65	GT2	CDS
POSPLADRAFT_1175499	FPRL280_ 8_65	GT2	CDS
POSPLADRAFT_1175499	FPRL280_ 8_65	GT2	CDS
POSPLADRAFT_1175499	FPRL280_ 8_65	GT2	CDS
POSPLADRAFT_1175499	FPRL280_ 8_65	GT2	CDS	amino acid change	IM
POSPLADRAFT_1175499	FPRL280_ 8_65	GT2	CDS
POSPLADRAFT_1175499	FPRL280_ 8_65	GT2	CDS
POSPLADRAFT_1175499	FPRL280_ 8_65	GT2	CDS	amino acid change	LM
POSPLADRAFT_1175499	FPRL280_ 8_65	GT2	CDS	amino acid change	Y*
POSPLADRAFT_1175499	FPRL280_ 8_65	GT2	CDS
POSPLADRAFT_1175499	FPRL280_ 8_65	GT2	intron	in consensus splice site
POSPLADRAFT_1175499	FPRL280_ 8_65	GT2	intron
POSPLADRAFT_1175499	FPRL280_ 8_65	GT2	CDS
POSPLADRAFT_1175499	FPRL280_ 8_65	GT2	CDS
POSPLADRAFT_1175499	FPRL280_ 8_65	GT2	CDS
POSPLADRAFT_1175499	FPRL280_ 8_65	GT2	CDS	amino acid change	IM
POSPLADRAFT_1175499	FPRL280_ 8_65	GT2	CDS	amino acid change	DE
POSPLADRAFT_1175499	FPRL280_ 8_65	GT2	CDS
POSPLADRAFT_1175499	FPRL280_ 8_65	GT2	CDS	amino acid change	VG
POSPLADRAFT_1175499	FPRL280_ 8_65	GT2	CDS
POSPLADRAFT_1175499	FPRL280_ 8_65	GT2	CDS
POSPLADRAFT_1175499	FPRL280_ 8_65	GT2	CDS	amino acid change	LI
POSPLADRAFT_1175499	FPRL280_ 8_65	GT2	CDS	amino acid change	TP
POSPLADRAFT_1175499	FPRL280_ 8_65	GT2	CDS	amino acid change	NK
POSPLADRAFT_1175499	FPRL280_ 8_65	GT2	CDS
POSPLADRAFT_1175499	FPRL280_ 8_65	GT2	CDS
POSPLADRAFT_1175499	FPRL280_ 8_65	GT2	CDS	amino acid change	KN
POSPLADRAFT_1175499	FPRL280_ 8_65	GT2	CDS	amino acid change	KN
POSPLADRAFT_1175499	FPRL280_ 8_65	GT2	intron
POSPLADRAFT_1175499	FPRL280_ 8_65	GT2	CDS
POSPLADRAFT_1175499	FPRL280_ 8_65	GT2	CDS	amino acid change	QH
POSPLADRAFT_1175516	FPRL280_ 23_3	CBM21	CDS	amino acid change	TA
POSPLADRAFT_1175516	FPRL280_ 23_3	CBM21	CDS	amino acid change	IT
POSPLADRAFT_1175516	FPRL280_ 23_3	CBM21	CDS
POSPLADRAFT_1175516	FPRL280_ 23_3	CBM21	CDS	amino acid change	TN
POSPLADRAFT_1175516	FPRL280_ 23_3	CBM21	CDS
POSPLADRAFT_1175516	FPRL280_ 23_3	CBM21	CDS
POSPLADRAFT_1175516	FPRL280_ 23_3	CBM21	CDS
POSPLADRAFT_1175516	FPRL280_ 23_3	CBM21	CDS	amino acid change	ED
POSPLADRAFT_1175516	FPRL280_ 23_3	CBM21	CDS
POSPLADRAFT_1175516	FPRL280_ 23_3	CBM21	CDS
POSPLADRAFT_1175516	FPRL280_ 23_3	CBM21	CDS
POSPLADRAFT_1175516	FPRL280_ 23_3	CBM21	CDS	insertion	3 bases
POSPLADRAFT_1175516	FPRL280_ 23_3	CBM21	CDS
POSPLADRAFT_1175516	FPRL280_ 23_3	CBM21	CDS
POSPLADRAFT_1175516	FPRL280_ 23_3	CBM21	CDS	amino acid change	YH
POSPLADRAFT_1175516	FPRL280_ 23_3	CBM21	CDS
POSPLADRAFT_1175516	FPRL280_ 23_3	CBM21	CDS
POSPLADRAFT_1175516	FPRL280_ 23_3	CBM21	CDS
POSPLADRAFT_1175516	FPRL280_ 23_3	CBM21	CDS
POSPLADRAFT_1175516	FPRL280_ 23_3	CBM21	CDS	amino acid change	SA
POSPLADRAFT_1175516	FPRL280_ 23_3	CBM21	CDS	amino acid change	SC
POSPLADRAFT_1175516	FPRL280_ 23_3	CBM21	CDS
POSPLADRAFT_1175516	FPRL280_ 23_3	CBM21	CDS
POSPLADRAFT_1175516	FPRL280_ 23_3	CBM21	CDS
POSPLADRAFT_1175516	FPRL280_ 23_3	CBM21	CDS
POSPLADRAFT_1175516	FPRL280_ 23_3	CBM21	CDS
POSPLADRAFT_1175516	FPRL280_ 23_3	CBM21	CDS
POSPLADRAFT_1175516	FPRL280_ 23_3	CBM21	CDS
POSPLADRAFT_1175516	FPRL280_ 23_3	CBM21	CDS
POSPLADRAFT_1175516	FPRL280_ 23_3	CBM21	CDS
POSPLADRAFT_1175516	FPRL280_ 23_3	CBM21	CDS
POSPLADRAFT_1175516	FPRL280_ 23_3	CBM21	CDS
POSPLADRAFT_1175516	FPRL280_ 23_3	CBM21	CDS
POSPLADRAFT_1175516	FPRL280_ 23_3	CBM21	CDS
POSPLADRAFT_1175516	FPRL280_ 23_3	CBM21	CDS	amino acid change	PS
POSPLADRAFT_1175516	FPRL280_ 23_3	CBM21	CDS
POSPLADRAFT_1175516	FPRL280_ 23_3	CBM21	CDS
POSPLADRAFT_1175516	FPRL280_ 23_3	CBM21	CDS
POSPLADRAFT_1175516	FPRL280_ 23_3	CBM21	CDS
POSPLADRAFT_1175516	FPRL280_ 23_3	CBM21	CDS
POSPLADRAFT_1175516	FPRL280_ 23_3	CBM21	CDS
POSPLADRAFT_1175516	FPRL280_ 23_3	CBM21	CDS
POSPLADRAFT_1175516	FPRL280_ 23_3	CBM21	CDS	amino acid change	SA
POSPLADRAFT_1175516	FPRL280_ 23_3	CBM21	CDS
POSPLADRAFT_1175516	FPRL280_ 23_3	CBM21	CDS
POSPLADRAFT_1175516	FPRL280_ 23_3	CBM21	CDS
POSPLADRAFT_1175516	FPRL280_ 23_3	CBM21	CDS
POSPLADRAFT_1175516	FPRL280_ 23_3	CBM21	CDS
POSPLADRAFT_1175516	FPRL280_ 23_3	CBM21	CDS
POSPLADRAFT_1175516	FPRL280_ 23_3	CBM21	CDS
POSPLADRAFT_1175516	FPRL280_ 23_3	CBM21	CDS
POSPLADRAFT_1175516	FPRL280_ 23_3	CBM21	CDS
POSPLADRAFT_1175516	FPRL280_ 23_3	CBM21	CDS	amino acid change	AV
POSPLADRAFT_1175516	FPRL280_ 23_3	CBM21	CDS	amino acid change	KN
POSPLADRAFT_1175516	FPRL280_ 23_3	CBM21	CDS
POSPLADRAFT_1175516	FPRL280_ 23_3	CBM21	CDS	amino acid change	MK
POSPLADRAFT_1175516	FPRL280_ 23_3	CBM21	intron
POSPLADRAFT_1175516	FPRL280_ 23_3	CBM21	intron
POSPLADRAFT_1175516	FPRL280_ 23_3	CBM21	intron
POSPLADRAFT_1175516	FPRL280_ 23_3	CBM21	intron
POSPLADRAFT_1175516	FPRL280_ 23_3	CBM21	intron
POSPLADRAFT_1175516	FPRL280_ 23_3	CBM21	intron
POSPLADRAFT_1175516	FPRL280_ 23_3	CBM21	intron
POSPLADRAFT_1175516	FPRL280_ 23_3	CBM21	intron
POSPLADRAFT_1175516	FPRL280_ 23_3	CBM21	intron
POSPLADRAFT_1175516	FPRL280_ 23_3	CBM21	intron
POSPLADRAFT_1175516	FPRL280_ 23_3	CBM21	intron
POSPLADRAFT_1175516	FPRL280_ 23_3	CBM21	CDS	amino acid change	IT
POSPLADRAFT_1175516	FPRL280_ 23_3	CBM21	CDS
POSPLADRAFT_1175516	FPRL280_ 23_3	CBM21	CDS
POSPLADRAFT_1175516	FPRL280_ 23_3	CBM21	CDS
POSPLADRAFT_1175516	FPRL280_ 23_3	CBM21	CDS
POSPLADRAFT_1175516	FPRL280_ 23_3	CBM21	CDS	amino acid change	AS
POSPLADRAFT_1175516	FPRL280_ 23_3	CBM21	CDS	amino acid change	SG
POSPLADRAFT_1175516	FPRL280_ 23_3	CBM21	CDS
POSPLADRAFT_1175516	FPRL280_ 23_3	CBM21	CDS
POSPLADRAFT_1175516	FPRL280_ 23_3	CBM21	CDS
POSPLADRAFT_1175516	FPRL280_ 23_3	CBM21	CDS
POSPLADRAFT_1175516	FPRL280_ 23_3	CBM21	CDS
POSPLADRAFT_1175516	FPRL280_ 23_3	CBM21	CDS	amino acid change	PS
POSPLADRAFT_1175516	FPRL280_ 23_3	CBM21	CDS
POSPLADRAFT_1175516	FPRL280_ 23_3	CBM21	CDS
POSPLADRAFT_1175516	FPRL280_ 23_3	CBM21	CDS	amino acid change	HQ
POSPLADRAFT_1175516	FPRL280_ 23_3	CBM21	CDS
POSPLADRAFT_1175516	FPRL280_ 23_3	CBM21	CDS
POSPLADRAFT_1175516	FPRL280_ 23_3	CBM21	CDS
POSPLADRAFT_1175516	FPRL280_ 23_3	CBM21	CDS	amino acid change	IV
POSPLADRAFT_1175516	FPRL280_ 23_3	CBM21	CDS
POSPLADRAFT_1175516	FPRL280_ 23_3	CBM21	CDS
POSPLADRAFT_1175516	FPRL280_ 23_3	CBM21	CDS	amino acid change	TA
POSPLADRAFT_1175516	FPRL280_ 23_3	CBM21	CDS	amino acid change	IS
POSPLADRAFT_1175516	FPRL280_ 23_3	CBM21	CDS
POSPLADRAFT_1175516	FPRL280_ 23_3	CBM21	CDS
POSPLADRAFT_1175516	FPRL280_ 23_3	CBM21	CDS
POSPLADRAFT_1175516	FPRL280_ 23_3	CBM21	CDS	amino acid change	GA
POSPLADRAFT_1175516	FPRL280_ 23_3	CBM21	CDS	amino acid change	PQ
POSPLADRAFT_1175516	FPRL280_ 23_3	CBM21	CDS
POSPLADRAFT_1175516	FPRL280_ 23_3	CBM21	CDS
POSPLADRAFT_1175516	FPRL280_ 23_3	CBM21	CDS	amino acid change	AT
POSPLADRAFT_1175516	FPRL280_ 23_3	CBM21	CDS
POSPLADRAFT_1175516	FPRL280_ 23_3	CBM21	CDS
POSPLADRAFT_1175516	FPRL280_ 23_3	CBM21	CDS
POSPLADRAFT_1175516	FPRL280_ 23_3	CBM21	CDS
POSPLADRAFT_1175516	FPRL280_ 23_3	CBM21	CDS
POSPLADRAFT_1175516	FPRL280_ 23_3	CBM21	CDS
POSPLADRAFT_1175516	FPRL280_ 23_3	CBM21	CDS	amino acid change	AT
POSPLADRAFT_1175516	FPRL280_ 23_3	CBM21	CDS
POSPLADRAFT_1175516	FPRL280_ 23_3	CBM21	CDS	amino acid change	LV
POSPLADRAFT_1175516	FPRL280_ 23_3	CBM21	CDS
POSPLADRAFT_1175516	FPRL280_ 23_3	CBM21	CDS
POSPLADRAFT_1175516	FPRL280_ 23_3	CBM21	CDS
POSPLADRAFT_1175516	FPRL280_ 23_3	CBM21	CDS
POSPLADRAFT_1175516	FPRL280_ 23_3	CBM21	CDS	amino acid change	GA
POSPLADRAFT_1175516	FPRL280_ 23_3	CBM21	CDS
POSPLADRAFT_1175516	FPRL280_ 23_3	CBM21	CDS
POSPLADRAFT_1175516	FPRL280_ 23_3	CBM21	CDS
POSPLADRAFT_1175516	FPRL280_ 23_3	CBM21	CDS
POSPLADRAFT_1175516	FPRL280_ 23_3	CBM21	CDS
POSPLADRAFT_1175516	FPRL280_ 23_3	CBM21	CDS	amino acid change	AS
POSPLADRAFT_1175516	FPRL280_ 23_3	CBM21	CDS
POSPLADRAFT_1175516	FPRL280_ 23_3	CBM21	CDS
POSPLADRAFT_1175516	FPRL280_ 23_3	CBM21	CDS	amino acid change	EG
POSPLADRAFT_1175516	FPRL280_ 23_3	CBM21	CDS
POSPLADRAFT_1175516	FPRL280_ 23_3	CBM21	CDS
POSPLADRAFT_1175516	FPRL280_ 23_3	CBM21	CDS
POSPLADRAFT_1175516	FPRL280_ 23_3	CBM21	CDS
POSPLADRAFT_1175516	FPRL280_ 23_3	CBM21	CDS
POSPLADRAFT_1175516	FPRL280_ 23_3	CBM21	CDS
POSPLADRAFT_1175516	FPRL280_ 23_3	CBM21	CDS	amino acid change	ML
POSPLADRAFT_1175516	FPRL280_ 23_3	CBM21	CDS	amino acid change	SR
POSPLADRAFT_1175516	FPRL280_ 23_3	CBM21	CDS
POSPLADRAFT_1175516	FPRL280_ 23_3	CBM21	CDS
POSPLADRAFT_1175516	FPRL280_ 23_3	CBM21	CDS
POSPLADRAFT_1175516	FPRL280_ 23_3	CBM21	CDS
POSPLADRAFT_1175516	FPRL280_ 23_3	CBM21	CDS	amino acid change	HR
POSPLADRAFT_1175516	FPRL280_ 23_3	CBM21	CDS	amino acid change	IS
POSPLADRAFT_1175516	FPRL280_ 23_3	CBM21	CDS	amino acid change	HY
POSPLADRAFT_1175516	FPRL280_ 23_3	CBM21	CDS	amino acid change	NT
POSPLADRAFT_1175516	FPRL280_ 23_3	CBM21	CDS
POSPLADRAFT_1175516	FPRL280_ 23_3	CBM21	CDS
POSPLADRAFT_1175516	FPRL280_ 23_3	CBM21	CDS
POSPLADRAFT_1175516	FPRL280_ 23_3	CBM21	CDS
POSPLADRAFT_1175516	FPRL280_ 23_3	CBM21	CDS
POSPLADRAFT_1175516	FPRL280_ 23_3	CBM21	CDS	amino acid change	TA
POSPLADRAFT_1175516	FPRL280_ 23_3	CBM21	CDS
POSPLADRAFT_1175516	FPRL280_ 23_3	CBM21	CDS
POSPLADRAFT_1175516	FPRL280_ 23_3	CBM21	CDS
POSPLADRAFT_1175516	FPRL280_ 23_3	CBM21	intron
POSPLADRAFT_1175516	FPRL280_ 23_3	CBM21	intron
POSPLADRAFT_1175516	FPRL280_ 23_3	CBM21	intron
POSPLADRAFT_1175516	FPRL280_ 23_3	CBM21	intron
POSPLADRAFT_1175516	FPRL280_ 23_3	CBM21	intron
POSPLADRAFT_1175516	FPRL280_ 23_3	CBM21	intron
POSPLADRAFT_1175516	FPRL280_ 23_3	CBM21	intron
POSPLADRAFT_1175516	FPRL280_ 23_3	CBM21	intron
POSPLADRAFT_1175516	FPRL280_ 23_3	CBM21	intron
POSPLADRAFT_1175516	FPRL280_ 23_3	CBM21	intron
POSPLADRAFT_1175516	FPRL280_ 23_3	CBM21	intron
POSPLADRAFT_1175516	FPRL280_ 23_3	CBM21	intron
POSPLADRAFT_1175516	FPRL280_ 23_3	CBM21	intron
POSPLADRAFT_1175516	FPRL280_ 23_3	CBM21	intron
POSPLADRAFT_1175516	FPRL280_ 23_3	CBM21	intron
POSPLADRAFT_1175516	FPRL280_ 23_3	CBM21	intron
POSPLADRAFT_1175516	FPRL280_ 23_3	CBM21	intron
POSPLADRAFT_1175516	FPRL280_ 23_3	CBM21	intron
POSPLADRAFT_1175516	FPRL280_ 23_3	CBM21	intron
POSPLADRAFT_1175516	FPRL280_ 23_3	CBM21	intron
POSPLADRAFT_1175516	FPRL280_ 23_3	CBM21	intron
POSPLADRAFT_1175516	FPRL280_ 23_3	CBM21	intron
POSPLADRAFT_1175516	FPRL280_ 23_3	CBM21	intron
POSPLADRAFT_1175516	FPRL280_ 23_3	CBM21	intron
POSPLADRAFT_1175516	FPRL280_ 23_3	CBM21	CDS
POSPLADRAFT_1175516	FPRL280_ 23_3	CBM21	CDS	amino acid change	SP
POSPLADRAFT_1175516	FPRL280_ 23_3	CBM21	CDS	amino acid change	RG
POSPLADRAFT_1175516	FPRL280_ 23_3	CBM21	CDS	deletion	3 bases
POSPLADRAFT_1175516	FPRL280_ 23_3	CBM21	CDS
POSPLADRAFT_1175516	FPRL280_ 23_3	CBM21	CDS	amino acid change	TA
POSPLADRAFT_1175516	FPRL280_ 23_3	CBM21	CDS	amino acid change	TS
POSPLADRAFT_1175516	FPRL280_ 23_3	CBM21	CDS	amino acid change	PS
POSPLADRAFT_1175516	FPRL280_ 23_3	CBM21	UTR
POSPLADRAFT_1175516	FPRL280_ 23_3	CBM21	UTR
POSPLADRAFT_1175516	FPRL280_ 23_3	CBM21	UTR
POSPLADRAFT_1175516	FPRL280_ 23_3	CBM21	UTR
POSPLADRAFT_1175516	FPRL280_ 23_3	CBM21	UTR
POSPLADRAFT_1175516	FPRL280_ 23_3	CBM21	UTR
POSPLADRAFT_1175516	FPRL280_ 23_3	CBM21	UTR
POSPLADRAFT_1175516	FPRL280_ 23_3	CBM21	UTR
POSPLADRAFT_1175516	FPRL280_ 23_3	CBM21	UTR
POSPLADRAFT_1175516	FPRL280_ 23_3	CBM21	UTR
POSPLADRAFT_1030090	FPRL280_ 8_35	GH89	CDS	amino acid change	LF
POSPLADRAFT_1030090	FPRL280_ 8_35	GH89	CDS
POSPLADRAFT_1030090	FPRL280_ 8_35	GH89	CDS	amino acid change	SN
POSPLADRAFT_1030090	FPRL280_ 8_35	GH89	CDS
POSPLADRAFT_1030090	FPRL280_ 8_35	GH89	CDS	amino acid change	GE
POSPLADRAFT_1030090	FPRL280_ 8_35	GH89	CDS
POSPLADRAFT_1030090	FPRL280_ 8_35	GH89	intron
POSPLADRAFT_1030090	FPRL280_ 8_35	GH89	intron
POSPLADRAFT_1030090	FPRL280_ 8_35	GH89	intron
POSPLADRAFT_1030090	FPRL280_ 8_35	GH89	CDS
POSPLADRAFT_1030090	FPRL280_ 8_35	GH89	CDS
POSPLADRAFT_1030090	FPRL280_ 8_35	GH89	CDS
POSPLADRAFT_1030090	FPRL280_ 8_35	GH89	CDS
POSPLADRAFT_1030090	FPRL280_ 8_35	GH89	intron
POSPLADRAFT_1030090	FPRL280_ 8_35	GH89	intron
POSPLADRAFT_1030090	FPRL280_ 8_35	GH89	intron
POSPLADRAFT_1030090	FPRL280_ 8_35	GH89	intron
POSPLADRAFT_1030090	FPRL280_ 8_35	GH89	intron
POSPLADRAFT_1030090	FPRL280_ 8_35	GH89	intron
POSPLADRAFT_1030090	FPRL280_ 8_35	GH89	intron
POSPLADRAFT_1030090	FPRL280_ 8_35	GH89	intron
POSPLADRAFT_1030090	FPRL280_ 8_35	GH89	CDS
POSPLADRAFT_1030090	FPRL280_ 8_35	GH89	CDS
POSPLADRAFT_1030090	FPRL280_ 8_35	GH89	CDS
POSPLADRAFT_1030090	FPRL280_ 8_35	GH89	CDS
POSPLADRAFT_1030090	FPRL280_ 8_35	GH89	CDS
POSPLADRAFT_1030090	FPRL280_ 8_35	GH89	CDS
POSPLADRAFT_1030090	FPRL280_ 8_35	GH89	CDS
POSPLADRAFT_1030090	FPRL280_ 8_35	GH89	CDS
POSPLADRAFT_1030090	FPRL280_ 8_35	GH89	CDS	amino acid change	PS
POSPLADRAFT_1030090	FPRL280_ 8_35	GH89	CDS
POSPLADRAFT_1030090	FPRL280_ 8_35	GH89	CDS
POSPLADRAFT_1030090	FPRL280_ 8_35	GH89	CDS
POSPLADRAFT_1030090	FPRL280_ 8_35	GH89	CDS
POSPLADRAFT_1030090	FPRL280_ 8_35	GH89	CDS
POSPLADRAFT_1030090	FPRL280_ 8_35	GH89	CDS	amino acid change	HR
POSPLADRAFT_1030090	FPRL280_ 8_35	GH89	CDS	amino acid change	RT
POSPLADRAFT_1030090	FPRL280_ 8_35	GH89	CDS
POSPLADRAFT_1030090	FPRL280_ 8_35	GH89	CDS
POSPLADRAFT_1030090	FPRL280_ 8_35	GH89	CDS
POSPLADRAFT_1030090	FPRL280_ 8_35	GH89	CDS
POSPLADRAFT_1030090	FPRL280_ 8_35	GH89	CDS	amino acid change	SL
POSPLADRAFT_1030090	FPRL280_ 8_35	GH89	CDS	amino acid change	AV
POSPLADRAFT_1030090	FPRL280_ 8_35	GH89	CDS
POSPLADRAFT_1030090	FPRL280_ 8_35	GH89	CDS
POSPLADRAFT_1030090	FPRL280_ 8_35	GH89	CDS
POSPLADRAFT_1030090	FPRL280_ 8_35	GH89	CDS
POSPLADRAFT_1030090	FPRL280_ 8_35	GH89	CDS	amino acid change	EA
POSPLADRAFT_1030090	FPRL280_ 8_35	GH89	CDS
POSPLADRAFT_1030090	FPRL280_ 8_35	GH89	CDS
POSPLADRAFT_1030090	FPRL280_ 8_35	GH89	CDS	amino acid change	ND
POSPLADRAFT_1030090	FPRL280_ 8_35	GH89	CDS	amino acid change	NS
POSPLADRAFT_1030090	FPRL280_ 8_35	GH89	CDS
POSPLADRAFT_1030090	FPRL280_ 8_35	GH89	CDS	amino acid change	AE
POSPLADRAFT_1030090	FPRL280_ 8_35	GH89	CDS
POSPLADRAFT_1030090	FPRL280_ 8_35	GH89	CDS
POSPLADRAFT_1030090	FPRL280_ 8_35	GH89	CDS
POSPLADRAFT_1030090	FPRL280_ 8_35	GH89	CDS	amino acid change	MI
POSPLADRAFT_1030090	FPRL280_ 8_35	GH89	CDS
POSPLADRAFT_1030090	FPRL280_ 8_35	GH89	CDS
POSPLADRAFT_1030090	FPRL280_ 8_35	GH89	CDS
POSPLADRAFT_1030090	FPRL280_ 8_35	GH89	CDS
POSPLADRAFT_1030090	FPRL280_ 8_35	GH89	CDS
POSPLADRAFT_1030090	FPRL280_ 8_35	GH89	CDS
POSPLADRAFT_1030090	FPRL280_ 8_35	GH89	CDS
POSPLADRAFT_1030090	FPRL280_ 8_35	GH89	CDS
POSPLADRAFT_1030090	FPRL280_ 8_35	GH89	CDS
POSPLADRAFT_1030090	FPRL280_ 8_35	GH89	CDS
POSPLADRAFT_1030090	FPRL280_ 8_35	GH89	CDS
POSPLADRAFT_1030090	FPRL280_ 8_35	GH89	CDS
POSPLADRAFT_1030090	FPRL280_ 8_35	GH89	CDS
POSPLADRAFT_1030090	FPRL280_ 8_35	GH89	CDS	amino acid change	AP
POSPLADRAFT_1030090	FPRL280_ 8_35	GH89	CDS	amino acid change	AV
POSPLADRAFT_1030090	FPRL280_ 8_35	GH89	CDS
POSPLADRAFT_1030090	FPRL280_ 8_35	GH89	CDS
POSPLADRAFT_1030090	FPRL280_ 8_35	GH89	CDS	amino acid change	VI
POSPLADRAFT_1030090	FPRL280_ 8_35	GH89	CDS	amino acid change	VM
POSPLADRAFT_1030090	FPRL280_ 8_35	GH89	CDS	amino acid change	VA
POSPLADRAFT_1030090	FPRL280_ 8_35	GH89	CDS
POSPLADRAFT_1030090	FPRL280_ 8_35	GH89	CDS	amino acid change	NT
POSPLADRAFT_1030090	FPRL280_ 8_35	GH89	CDS
POSPLADRAFT_1030090	FPRL280_ 8_35	GH89	CDS
POSPLADRAFT_1030090	FPRL280_ 8_35	GH89	CDS	amino acid change	VI
POSPLADRAFT_1030090	FPRL280_ 8_35	GH89	CDS
POSPLADRAFT_1030090	FPRL280_ 8_35	GH89	CDS
POSPLADRAFT_1030090	FPRL280_ 8_35	GH89	CDS	amino acid change	YF
POSPLADRAFT_1030090	FPRL280_ 8_35	GH89	CDS
POSPLADRAFT_1030090	FPRL280_ 8_35	GH89	CDS	amino acid change	IV
POSPLADRAFT_1030090	FPRL280_ 8_35	GH89	CDS
POSPLADRAFT_1030090	FPRL280_ 8_35	GH89	CDS	amino acid change	SA
POSPLADRAFT_1030090	FPRL280_ 8_35	GH89	CDS
POSPLADRAFT_1030090	FPRL280_ 8_35	GH89	CDS
POSPLADRAFT_1030090	FPRL280_ 8_35	GH89	CDS	amino acid change	VA
POSPLADRAFT_1030090	FPRL280_ 8_35	GH89	CDS
POSPLADRAFT_1030090	FPRL280_ 8_35	GH89	CDS
POSPLADRAFT_1030155	FPRL280_ 639_1	GT22	CDS
POSPLADRAFT_1030155	FPRL280_ 639_1	GT22	CDS	amino acid change	SG
POSPLADRAFT_1030155	FPRL280_ 639_1	GT22	intron
POSPLADRAFT_1030155	FPRL280_ 639_1	GT22	intron
POSPLADRAFT_1030155	FPRL280_ 639_1	GT22	intron
POSPLADRAFT_1030155	FPRL280_ 639_1	GT22	intron
POSPLADRAFT_1030155	FPRL280_ 639_1	GT22	intron
POSPLADRAFT_1030155	FPRL280_ 639_1	GT22	CDS	amino acid change	ST
POSPLADRAFT_1030155	FPRL280_ 639_1	GT22	CDS
POSPLADRAFT_1030155	FPRL280_ 639_1	GT22	CDS
POSPLADRAFT_1030155	FPRL280_ 639_1	GT22	intron
POSPLADRAFT_1030155	FPRL280_ 639_1	GT22	intron
POSPLADRAFT_1030155	FPRL280_ 639_1	GT22	intron
POSPLADRAFT_1030155	FPRL280_ 639_1	GT22	intron
POSPLADRAFT_1030155	FPRL280_ 639_1	GT22	intron
POSPLADRAFT_1030155	FPRL280_ 639_1	GT22	intron
POSPLADRAFT_1030155	FPRL280_ 639_1	GT22	CDS
POSPLADRAFT_1030155	FPRL280_ 639_1	GT22	CDS
POSPLADRAFT_1030155	FPRL280_ 639_1	GT22	CDS	amino acid change	FY
POSPLADRAFT_1030155	FPRL280_ 639_1	GT22	CDS
POSPLADRAFT_1030155	FPRL280_ 639_1	GT22	CDS
POSPLADRAFT_1030155	FPRL280_ 639_1	GT22	CDS
POSPLADRAFT_1030155	FPRL280_ 639_1	GT22	CDS
POSPLADRAFT_1030155	FPRL280_ 639_1	GT22	intron
POSPLADRAFT_1030155	FPRL280_ 639_1	GT22	intron
POSPLADRAFT_1030155	FPRL280_ 639_1	GT22	intron
POSPLADRAFT_1030155	FPRL280_ 639_1	GT22	intron
POSPLADRAFT_1030155	FPRL280_ 639_1	GT22	CDS
POSPLADRAFT_1030155	FPRL280_ 639_1	GT22	CDS
POSPLADRAFT_1030155	FPRL280_ 639_1	GT22	CDS
POSPLADRAFT_1030155	FPRL280_ 639_1	GT22	CDS
POSPLADRAFT_1030155	FPRL280_ 639_1	GT22	CDS
POSPLADRAFT_1030155	FPRL280_ 639_1	GT22	intron
POSPLADRAFT_1030155	FPRL280_ 639_1	GT22	intron
POSPLADRAFT_1030155	FPRL280_ 639_1	GT22	intron
POSPLADRAFT_1030155	FPRL280_ 639_1	GT22	intron
POSPLADRAFT_1030155	FPRL280_ 639_1	GT22	intron
POSPLADRAFT_1030155	FPRL280_ 639_1	GT22	intron
POSPLADRAFT_1030155	FPRL280_ 639_1	GT22	intron
POSPLADRAFT_1030155	FPRL280_ 639_1	GT22	CDS
POSPLADRAFT_1030155	FPRL280_ 639_1	GT22	CDS	amino acid change	NK
POSPLADRAFT_1030155	FPRL280_ 639_1	GT22	CDS
POSPLADRAFT_1030155	FPRL280_ 639_1	GT22	CDS
POSPLADRAFT_1030155	FPRL280_ 639_1	GT22	CDS
POSPLADRAFT_1030155	FPRL280_ 639_1	GT22	CDS
POSPLADRAFT_1030155	FPRL280_ 639_1	GT22	CDS	amino acid change	IV
POSPLADRAFT_1030155	FPRL280_ 639_1	GT22	CDS
POSPLADRAFT_1030155	FPRL280_ 639_1	GT22	CDS
POSPLADRAFT_1030155	FPRL280_ 639_1	GT22	CDS
POSPLADRAFT_1030155	FPRL280_ 639_1	GT22	CDS
POSPLADRAFT_1030155	FPRL280_ 639_1	GT22	CDS
POSPLADRAFT_1030155	FPRL280_ 639_1	GT22	CDS
POSPLADRAFT_1030155	FPRL280_ 639_1	GT22	intron
POSPLADRAFT_1030155	FPRL280_ 639_1	GT22	intron
POSPLADRAFT_1030155	FPRL280_ 639_1	GT22	intron
POSPLADRAFT_1030155	FPRL280_ 639_1	GT22	intron
POSPLADRAFT_1030155	FPRL280_ 639_1	GT22	intron
POSPLADRAFT_1030155	FPRL280_ 639_1	GT22	intron
POSPLADRAFT_1030155	FPRL280_ 639_1	GT22	intron
POSPLADRAFT_1030155	FPRL280_ 639_1	GT22	intron
POSPLADRAFT_1030155	FPRL280_ 639_1	GT22	intron
POSPLADRAFT_1030155	FPRL280_ 639_1	GT22	intron
POSPLADRAFT_1030155	FPRL280_ 639_1	GT22	CDS
POSPLADRAFT_1030155	FPRL280_ 639_1	GT22	CDS
POSPLADRAFT_1030155	FPRL280_ 639_1	GT22	CDS	amino acid change	EA
POSPLADRAFT_1030155	FPRL280_ 639_1	GT22	CDS	amino acid change	QK
POSPLADRAFT_1030155	FPRL280_ 639_1	GT22	CDS	amino acid change	QH
POSPLADRAFT_1030155	FPRL280_ 639_1	GT22	CDS
POSPLADRAFT_1030155	FPRL280_ 639_1	GT22	CDS
POSPLADRAFT_1030155	FPRL280_ 639_1	GT22	CDS
POSPLADRAFT_1030155	FPRL280_ 639_1	GT22	CDS
POSPLADRAFT_1030155	FPRL280_ 639_1	GT22	CDS
POSPLADRAFT_1030155	FPRL280_ 639_1	GT22	CDS
POSPLADRAFT_1030155	FPRL280_ 639_1	GT22	CDS
POSPLADRAFT_1030155	FPRL280_ 639_1	GT22	CDS
POSPLADRAFT_1030155	FPRL280_ 639_1	GT22	CDS
POSPLADRAFT_1030155	FPRL280_ 639_1	GT22	CDS
POSPLADRAFT_1030155	FPRL280_ 639_1	GT22	CDS
POSPLADRAFT_1030155	FPRL280_ 639_1	GT22	CDS	amino acid change	IT
POSPLADRAFT_1030155	FPRL280_ 639_1	GT22	CDS
POSPLADRAFT_1030155	FPRL280_ 639_1	GT22	CDS
POSPLADRAFT_1030155	FPRL280_ 639_1	GT22	CDS	amino acid change	GA
POSPLADRAFT_1030155	FPRL280_ 639_1	GT22	CDS
POSPLADRAFT_1030155	FPRL280_ 639_1	GT22	CDS
POSPLADRAFT_1030155	FPRL280_ 639_1	GT22	CDS
POSPLADRAFT_1030155	FPRL280_ 639_1	GT22	CDS
POSPLADRAFT_1030155	FPRL280_ 639_1	GT22	CDS
POSPLADRAFT_1030155	FPRL280_ 639_1	GT22	CDS
POSPLADRAFT_1030155	FPRL280_ 639_1	GT22	CDS
POSPLADRAFT_1030155	FPRL280_ 639_1	GT22	intron
POSPLADRAFT_1030155	FPRL280_ 639_1	GT22	intron
POSPLADRAFT_1030155	FPRL280_ 639_1	GT22	intron
POSPLADRAFT_1030155	FPRL280_ 639_1	GT22	intron
POSPLADRAFT_1030155	FPRL280_ 639_1	GT22	intron
POSPLADRAFT_1030155	FPRL280_ 639_1	GT22	intron
POSPLADRAFT_1030155	FPRL280_ 639_1	GT22	CDS	amino acid change	LI
POSPLADRAFT_1030155	FPRL280_ 639_1	GT22	CDS
POSPLADRAFT_1030155	FPRL280_ 639_1	GT22	CDS
POSPLADRAFT_1030155	FPRL280_ 639_1	GT22	CDS
POSPLADRAFT_1030155	FPRL280_ 639_1	GT22	CDS
POSPLADRAFT_1030155	FPRL280_ 639_1	GT22	CDS
POSPLADRAFT_1030155	FPRL280_ 639_1	GT22	CDS
POSPLADRAFT_1030155	FPRL280_ 639_1	GT22	CDS
POSPLADRAFT_1030155	FPRL280_ 639_1	GT22	CDS
POSPLADRAFT_1030155	FPRL280_ 639_1	GT22	CDS
POSPLADRAFT_1030155	FPRL280_ 639_1	GT22	CDS
POSPLADRAFT_1030155	FPRL280_ 639_1	GT22	CDS
POSPLADRAFT_1030155	FPRL280_ 639_1	GT22	CDS
POSPLADRAFT_1030155	FPRL280_ 639_1	GT22	CDS
POSPLADRAFT_1030155	FPRL280_ 639_1	GT22	CDS
POSPLADRAFT_1030155	FPRL280_ 639_1	GT22	CDS
POSPLADRAFT_1030155	FPRL280_ 639_1	GT22	CDS	amino acid change	VI
POSPLADRAFT_1030155	FPRL280_ 639_1	GT22	intron
POSPLADRAFT_1030155	FPRL280_ 639_1	GT22	intron
POSPLADRAFT_1030155	FPRL280_ 639_1	GT22	CDS	amino acid change	AV
POSPLADRAFT_1030155	FPRL280_ 639_1	GT22	CDS
POSPLADRAFT_1030155	FPRL280_ 639_1	GT22	CDS
POSPLADRAFT_1030155	FPRL280_ 639_1	GT22	CDS
POSPLADRAFT_1030155	FPRL280_ 639_1	GT22	CDS
POSPLADRAFT_1030155	FPRL280_ 639_1	GT22	CDS	amino acid change	SP
POSPLADRAFT_1030155	FPRL280_ 639_1	GT22	CDS
POSPLADRAFT_1030155	FPRL280_ 639_1	GT22	CDS
POSPLADRAFT_1030155	FPRL280_ 639_1	GT22	CDS
POSPLADRAFT_1030155	FPRL280_ 639_1	GT22	CDS
POSPLADRAFT_1030155	FPRL280_ 639_1	GT22	CDS
POSPLADRAFT_1030155	FPRL280_ 639_1	GT22	CDS	amino acid change	VA
POSPLADRAFT_1030155	FPRL280_ 639_1	GT22	CDS
POSPLADRAFT_1127006	FPRL280_ 35_13	GT2	intron
POSPLADRAFT_1127006	FPRL280_ 35_13	GT2	CDS	amino acid change	Y*
POSPLADRAFT_1127006	FPRL280_ 35_13	GT2	CDS	amino acid change	Y*
POSPLADRAFT_1127006	FPRL280_ 35_13	GT2	CDS	amino acid change	ED
POSPLADRAFT_1127006	FPRL280_ 35_13	GT2	intron
POSPLADRAFT_1127006	FPRL280_ 35_13	GT2	intron
POSPLADRAFT_1127006	FPRL280_ 35_13	GT2	CDS	amino acid change	SR
POSPLADRAFT_1127006	FPRL280_ 35_13	GT2	intron
POSPLADRAFT_1127006	FPRL280_ 35_13	GT2	intron
POSPLADRAFT_1127006	FPRL280_ 35_13	GT2	CDS
POSPLADRAFT_1127006	FPRL280_ 35_13	GT2	CDS
POSPLADRAFT_1127006	FPRL280_ 35_13	GT2	CDS	amino acid change	FL
POSPLADRAFT_1127006	FPRL280_ 35_13	GT2	CDS
POSPLADRAFT_1127006	FPRL280_ 35_13	GT2	CDS	amino acid change	ED
POSPLADRAFT_1072172	FPRL280_ 13_55	GH5_9	UTR
POSPLADRAFT_1072172	FPRL280_ 13_55	GH5_9	intron
POSPLADRAFT_1072172	FPRL280_ 13_55	GH5_9	intron
POSPLADRAFT_1072172	FPRL280_ 13_55	GH5_9	CDS
POSPLADRAFT_1072172	FPRL280_ 13_55	GH5_9	CDS	amino acid change	IR
POSPLADRAFT_1072172	FPRL280_ 13_55	GH5_9	CDS
POSPLADRAFT_1042369	FPRL280_ 13_32	AA3_2	CDS
POSPLADRAFT_1042369	FPRL280_ 13_32	AA3_2	CDS
POSPLADRAFT_1042369	FPRL280_ 13_32	AA3_2	CDS
POSPLADRAFT_1042369	FPRL280_ 13_32	AA3_2	CDS
POSPLADRAFT_1042369	FPRL280_ 13_32	AA3_2	CDS
POSPLADRAFT_1042369	FPRL280_ 13_32	AA3_2	CDS
POSPLADRAFT_1042369	FPRL280_ 13_32	AA3_2	CDS
POSPLADRAFT_1042369	FPRL280_ 13_32	AA3_2	CDS	amino acid change	IM
POSPLADRAFT_1042369	FPRL280_ 13_32	AA3_2	CDS	amino acid change	NS
POSPLADRAFT_1042369	FPRL280_ 13_32	AA3_2	CDS
POSPLADRAFT_1042369	FPRL280_ 13_32	AA3_2	CDS	amino acid change	IT
POSPLADRAFT_1042369	FPRL280_ 13_32	AA3_2	CDS
POSPLADRAFT_1042369	FPRL280_ 13_32	AA3_2	intron
POSPLADRAFT_1042369	FPRL280_ 13_32	AA3_2	intron
POSPLADRAFT_1042369	FPRL280_ 13_32	AA3_2	intron
POSPLADRAFT_1042369	FPRL280_ 13_32	AA3_2	intron
POSPLADRAFT_1042369	FPRL280_ 13_32	AA3_2	intron
POSPLADRAFT_1042369	FPRL280_ 13_32	AA3_2	intron
POSPLADRAFT_1042369	FPRL280_ 13_32	AA3_2	intron
POSPLADRAFT_1042369	FPRL280_ 13_32	AA3_2	intron
POSPLADRAFT_1042369	FPRL280_ 13_32	AA3_2	intron
POSPLADRAFT_1042369	FPRL280_ 13_32	AA3_2	intron
POSPLADRAFT_1042369	FPRL280_ 13_32	AA3_2	CDS	amino acid change	PL
POSPLADRAFT_1042369	FPRL280_ 13_32	AA3_2	CDS	amino acid change	VA
POSPLADRAFT_1042369	FPRL280_ 13_32	AA3_2	CDS	amino acid change	GR
POSPLADRAFT_1042369	FPRL280_ 13_32	AA3_2	intron
POSPLADRAFT_1042369	FPRL280_ 13_32	AA3_2	intron
POSPLADRAFT_1042369	FPRL280_ 13_32	AA3_2	intron
POSPLADRAFT_1042369	FPRL280_ 13_32	AA3_2	intron
POSPLADRAFT_1042369	FPRL280_ 13_32	AA3_2	intron
POSPLADRAFT_1042369	FPRL280_ 13_32	AA3_2	intron
POSPLADRAFT_1042369	FPRL280_ 13_32	AA3_2	intron
POSPLADRAFT_1042369	FPRL280_ 13_32	AA3_2	intron
POSPLADRAFT_1042369	FPRL280_ 13_32	AA3_2	CDS
POSPLADRAFT_1042369	FPRL280_ 13_32	AA3_2	CDS
POSPLADRAFT_1042369	FPRL280_ 13_32	AA3_2	CDS	amino acid change	LR
POSPLADRAFT_1042369	FPRL280_ 13_32	AA3_2	CDS
POSPLADRAFT_1042369	FPRL280_ 13_32	AA3_2	CDS	amino acid change	LI
POSPLADRAFT_1042369	FPRL280_ 13_32	AA3_2	CDS
POSPLADRAFT_1042369	FPRL280_ 13_32	AA3_2	CDS
POSPLADRAFT_1042369	FPRL280_ 13_32	AA3_2	CDS
POSPLADRAFT_1042369	FPRL280_ 13_32	AA3_2	CDS
POSPLADRAFT_1042369	FPRL280_ 13_32	AA3_2	CDS	amino acid change	Q*
POSPLADRAFT_1042369	FPRL280_ 13_32	AA3_2	CDS	amino acid change	QP
POSPLADRAFT_1042369	FPRL280_ 13_32	AA3_2	CDS
POSPLADRAFT_1042369	FPRL280_ 13_32	AA3_2	CDS
POSPLADRAFT_1042369	FPRL280_ 13_32	AA3_2	CDS
POSPLADRAFT_1042369	FPRL280_ 13_32	AA3_2	CDS
POSPLADRAFT_1042369	FPRL280_ 13_32	AA3_2	CDS
POSPLADRAFT_1042369	FPRL280_ 13_32	AA3_2	CDS	amino acid change	LM
POSPLADRAFT_1042369	FPRL280_ 13_32	AA3_2	intron
POSPLADRAFT_1042369	FPRL280_ 13_32	AA3_2	intron
POSPLADRAFT_1042369	FPRL280_ 13_32	AA3_2	intron
POSPLADRAFT_1042369	FPRL280_ 13_32	AA3_2	intron
POSPLADRAFT_1042369	FPRL280_ 13_32	AA3_2	CDS
POSPLADRAFT_1042369	FPRL280_ 13_32	AA3_2	CDS	amino acid change	TS
POSPLADRAFT_1042369	FPRL280_ 13_32	AA3_2	CDS	amino acid change	FL
POSPLADRAFT_1042369	FPRL280_ 13_32	AA3_2	CDS
POSPLADRAFT_1042369	FPRL280_ 13_32	AA3_2	CDS	amino acid change	YH
POSPLADRAFT_1042369	FPRL280_ 13_32	AA3_2	CDS
POSPLADRAFT_1042369	FPRL280_ 13_32	AA3_2	CDS
POSPLADRAFT_1042369	FPRL280_ 13_32	AA3_2	CDS	amino acid change	CW
POSPLADRAFT_1042369	FPRL280_ 13_32	AA3_2	CDS	amino acid change	AV
POSPLADRAFT_1042369	FPRL280_ 13_32	AA3_2	CDS
POSPLADRAFT_1042369	FPRL280_ 13_32	AA3_2	CDS
POSPLADRAFT_1042369	FPRL280_ 13_32	AA3_2	CDS	amino acid change	IV
POSPLADRAFT_1042369	FPRL280_ 13_32	AA3_2	CDS
POSPLADRAFT_1042369	FPRL280_ 13_32	AA3_2	CDS	amino acid change	SL
POSPLADRAFT_1042369	FPRL280_ 13_32	AA3_2	CDS
POSPLADRAFT_1042369	FPRL280_ 13_32	AA3_2	CDS	amino acid change	DG
POSPLADRAFT_1042369	FPRL280_ 13_32	AA3_2	CDS	amino acid change	VG
POSPLADRAFT_1042369	FPRL280_ 13_32	AA3_2	CDS
POSPLADRAFT_1042369	FPRL280_ 13_32	AA3_2	CDS
POSPLADRAFT_1042369	FPRL280_ 13_32	AA3_2	CDS
POSPLADRAFT_1042369	FPRL280_ 13_32	AA3_2	CDS	amino acid change	LI
POSPLADRAFT_1042369	FPRL280_ 13_32	AA3_2	CDS
POSPLADRAFT_1042369	FPRL280_ 13_32	AA3_2	CDS
POSPLADRAFT_1042369	FPRL280_ 13_32	AA3_2	CDS
POSPLADRAFT_1042369	FPRL280_ 13_32	AA3_2	CDS
POSPLADRAFT_1042369	FPRL280_ 13_32	AA3_2	intron	in consensus splice site
POSPLADRAFT_1042369	FPRL280_ 13_32	AA3_2	intron
POSPLADRAFT_1042369	FPRL280_ 13_32	AA3_2	intron
POSPLADRAFT_1042369	FPRL280_ 13_32	AA3_2	intron
POSPLADRAFT_1042369	FPRL280_ 13_32	AA3_2	intron
POSPLADRAFT_1042369	FPRL280_ 13_32	AA3_2	intron
POSPLADRAFT_1042369	FPRL280_ 13_32	AA3_2	intron
POSPLADRAFT_1042369	FPRL280_ 13_32	AA3_2	intron
POSPLADRAFT_1042369	FPRL280_ 13_32	AA3_2	intron
POSPLADRAFT_1042369	FPRL280_ 13_32	AA3_2	intron
POSPLADRAFT_1042369	FPRL280_ 13_32	AA3_2	intron
POSPLADRAFT_1042369	FPRL280_ 13_32	AA3_2	intron
POSPLADRAFT_1042369	FPRL280_ 13_32	AA3_2	intron
POSPLADRAFT_1042369	FPRL280_ 13_32	AA3_2	intron
POSPLADRAFT_1042369	FPRL280_ 13_32	AA3_2	intron
POSPLADRAFT_1042369	FPRL280_ 13_32	AA3_2	intron
POSPLADRAFT_1042369	FPRL280_ 13_32	AA3_2	intron
POSPLADRAFT_1042369	FPRL280_ 13_32	AA3_2	intron
POSPLADRAFT_1042369	FPRL280_ 13_32	AA3_2	intron
POSPLADRAFT_1042369	FPRL280_ 13_32	AA3_2	intron
POSPLADRAFT_1042369	FPRL280_ 13_32	AA3_2	intron
POSPLADRAFT_1042369	FPRL280_ 13_32	AA3_2	CDS
POSPLADRAFT_1042369	FPRL280_ 13_32	AA3_2	CDS
POSPLADRAFT_1042369	FPRL280_ 13_32	AA3_2	CDS
POSPLADRAFT_1042369	FPRL280_ 13_32	AA3_2	intron
POSPLADRAFT_1042369	FPRL280_ 13_32	AA3_2	intron
POSPLADRAFT_1042369	FPRL280_ 13_32	AA3_2	intron
POSPLADRAFT_1042369	FPRL280_ 13_32	AA3_2	intron
POSPLADRAFT_1042369	FPRL280_ 13_32	AA3_2	intron
POSPLADRAFT_1042369	FPRL280_ 13_32	AA3_2	intron
POSPLADRAFT_1042369	FPRL280_ 13_32	AA3_2	intron
POSPLADRAFT_1042369	FPRL280_ 13_32	AA3_2	intron
POSPLADRAFT_1042369	FPRL280_ 13_32	AA3_2	intron
POSPLADRAFT_1042369	FPRL280_ 13_32	AA3_2	intron
POSPLADRAFT_1042369	FPRL280_ 13_32	AA3_2	intron
POSPLADRAFT_1042369	FPRL280_ 13_32	AA3_2	intron
POSPLADRAFT_1042369	FPRL280_ 13_32	AA3_2	intron
POSPLADRAFT_1042369	FPRL280_ 13_32	AA3_2	intron
POSPLADRAFT_1042369	FPRL280_ 13_32	AA3_2	intron
POSPLADRAFT_1042369	FPRL280_ 13_32	AA3_2	intron
POSPLADRAFT_1042369	FPRL280_ 13_32	AA3_2	intron
POSPLADRAFT_1042369	FPRL280_ 13_32	AA3_2	intron
POSPLADRAFT_1042369	FPRL280_ 13_32	AA3_2	intron
POSPLADRAFT_1042369	FPRL280_ 13_32	AA3_2	intron
POSPLADRAFT_1042369	FPRL280_ 13_32	AA3_2	intron
POSPLADRAFT_1042369	FPRL280_ 13_32	AA3_2	intron
POSPLADRAFT_1042369	FPRL280_ 13_32	AA3_2	intron
POSPLADRAFT_1042369	FPRL280_ 13_32	AA3_2	intron
POSPLADRAFT_1042369	FPRL280_ 13_32	AA3_2	intron
POSPLADRAFT_1042369	FPRL280_ 13_32	AA3_2	intron
POSPLADRAFT_1042369	FPRL280_ 13_32	AA3_2	intron
POSPLADRAFT_1042369	FPRL280_ 13_32	AA3_2	intron
POSPLADRAFT_1042369	FPRL280_ 13_32	AA3_2	intron
POSPLADRAFT_1042369	FPRL280_ 13_32	AA3_2	intron
POSPLADRAFT_1042369	FPRL280_ 13_32	AA3_2	intron
POSPLADRAFT_1042369	FPRL280_ 13_32	AA3_2	intron
POSPLADRAFT_1042369	FPRL280_ 13_32	AA3_2	intron
POSPLADRAFT_1042369	FPRL280_ 13_32	AA3_2	intron
POSPLADRAFT_1042369	FPRL280_ 13_32	AA3_2	intron
POSPLADRAFT_1042369	FPRL280_ 13_32	AA3_2	intron
POSPLADRAFT_1042369	FPRL280_ 13_32	AA3_2	intron
POSPLADRAFT_1042369	FPRL280_ 13_32	AA3_2	intron
POSPLADRAFT_1042369	FPRL280_ 13_32	AA3_2	intron
POSPLADRAFT_1042369	FPRL280_ 13_32	AA3_2	intron
POSPLADRAFT_1042369	FPRL280_ 13_32	AA3_2	intron
POSPLADRAFT_1042369	FPRL280_ 13_32	AA3_2	intron
POSPLADRAFT_1042369	FPRL280_ 13_32	AA3_2	intron
POSPLADRAFT_1042369	FPRL280_ 13_32	AA3_2	intron
POSPLADRAFT_1042369	FPRL280_ 13_32	AA3_2	intron
POSPLADRAFT_1042369	FPRL280_ 13_32	AA3_2	intron
POSPLADRAFT_1042369	FPRL280_ 13_32	AA3_2	intron
POSPLADRAFT_1042369	FPRL280_ 13_32	AA3_2	intron
POSPLADRAFT_1042369	FPRL280_ 13_32	AA3_2	intron
POSPLADRAFT_1042369	FPRL280_ 13_32	AA3_2	intron
POSPLADRAFT_1042369	FPRL280_ 13_32	AA3_2	intron
POSPLADRAFT_1042369	FPRL280_ 13_32	AA3_2	intron
POSPLADRAFT_1042369	FPRL280_ 13_32	AA3_2	intron
POSPLADRAFT_1042369	FPRL280_ 13_32	AA3_2	intron
POSPLADRAFT_1042369	FPRL280_ 13_32	AA3_2	intron
POSPLADRAFT_1042369	FPRL280_ 13_32	AA3_2	intron
POSPLADRAFT_1042369	FPRL280_ 13_32	AA3_2	intron
POSPLADRAFT_1042369	FPRL280_ 13_32	AA3_2	intron
POSPLADRAFT_1042369	FPRL280_ 13_32	AA3_2	intron
POSPLADRAFT_1042369	FPRL280_ 13_32	AA3_2	intron
POSPLADRAFT_1042369	FPRL280_ 13_32	AA3_2	intron
POSPLADRAFT_1042369	FPRL280_ 13_32	AA3_2	intron
POSPLADRAFT_1042369	FPRL280_ 13_32	AA3_2	intron
POSPLADRAFT_1042369	FPRL280_ 13_32	AA3_2	intron
POSPLADRAFT_1042369	FPRL280_ 13_32	AA3_2	intron
POSPLADRAFT_1042369	FPRL280_ 13_32	AA3_2	intron
POSPLADRAFT_1042369	FPRL280_ 13_32	AA3_2	intron
POSPLADRAFT_1042369	FPRL280_ 13_32	AA3_2	intron
POSPLADRAFT_1042369	FPRL280_ 13_32	AA3_2	intron
POSPLADRAFT_1042369	FPRL280_ 13_32	AA3_2	intron
POSPLADRAFT_1042369	FPRL280_ 13_32	AA3_2	intron
POSPLADRAFT_1042369	FPRL280_ 13_32	AA3_2	intron
POSPLADRAFT_1042369	FPRL280_ 13_32	AA3_2	intron
POSPLADRAFT_1042369	FPRL280_ 13_32	AA3_2	intron
POSPLADRAFT_1042369	FPRL280_ 13_32	AA3_2	intron
POSPLADRAFT_1042369	FPRL280_ 13_32	AA3_2	intron
POSPLADRAFT_1042369	FPRL280_ 13_32	AA3_2	intron
POSPLADRAFT_1042369	FPRL280_ 13_32	AA3_2	intron
POSPLADRAFT_1042369	FPRL280_ 13_32	AA3_2	intron
POSPLADRAFT_1042369	FPRL280_ 13_32	AA3_2	intron
POSPLADRAFT_1042369	FPRL280_ 13_32	AA3_2	intron
POSPLADRAFT_1042369	FPRL280_ 13_32	AA3_2	intron
POSPLADRAFT_1042369	FPRL280_ 13_32	AA3_2	intron
POSPLADRAFT_1042369	FPRL280_ 13_32	AA3_2	intron
POSPLADRAFT_1042369	FPRL280_ 13_32	AA3_2	intron
POSPLADRAFT_1042369	FPRL280_ 13_32	AA3_2	intron
POSPLADRAFT_1042369	FPRL280_ 13_32	AA3_2	intron
POSPLADRAFT_1042369	FPRL280_ 13_32	AA3_2	intron
POSPLADRAFT_1042369	FPRL280_ 13_32	AA3_2	intron
POSPLADRAFT_1042369	FPRL280_ 13_32	AA3_2	intron
POSPLADRAFT_1042369	FPRL280_ 13_32	AA3_2	intron
POSPLADRAFT_1042369	FPRL280_ 13_32	AA3_2	intron
POSPLADRAFT_1042369	FPRL280_ 13_32	AA3_2	intron
POSPLADRAFT_1042369	FPRL280_ 13_32	AA3_2	intron
POSPLADRAFT_1042369	FPRL280_ 13_32	AA3_2	intron
POSPLADRAFT_1042369	FPRL280_ 13_32	AA3_2	intron
POSPLADRAFT_1042369	FPRL280_ 13_32	AA3_2	intron
POSPLADRAFT_1042369	FPRL280_ 13_32	AA3_2	intron
POSPLADRAFT_1042369	FPRL280_ 13_32	AA3_2	intron
POSPLADRAFT_1042369	FPRL280_ 13_32	AA3_2	intron
POSPLADRAFT_1042369	FPRL280_ 13_32	AA3_2	intron
POSPLADRAFT_1042369	FPRL280_ 13_32	AA3_2	intron
POSPLADRAFT_1042369	FPRL280_ 13_32	AA3_2	intron
POSPLADRAFT_1042369	FPRL280_ 13_32	AA3_2	intron
POSPLADRAFT_1042369	FPRL280_ 13_32	AA3_2	intron
POSPLADRAFT_1042369	FPRL280_ 13_32	AA3_2	intron
POSPLADRAFT_1042369	FPRL280_ 13_32	AA3_2	intron
POSPLADRAFT_1042369	FPRL280_ 13_32	AA3_2	CDS
POSPLADRAFT_1042369	FPRL280_ 13_32	AA3_2	CDS
POSPLADRAFT_1042369	FPRL280_ 13_32	AA3_2	CDS
POSPLADRAFT_1042369	FPRL280_ 13_32	AA3_2	CDS
POSPLADRAFT_1042369	FPRL280_ 13_32	AA3_2	CDS
POSPLADRAFT_1042369	FPRL280_ 13_32	AA3_2	CDS
POSPLADRAFT_1042369	FPRL280_ 13_32	AA3_2	CDS
POSPLADRAFT_1042369	FPRL280_ 13_32	AA3_2	CDS
POSPLADRAFT_1042369	FPRL280_ 13_32	AA3_2	CDS
POSPLADRAFT_1042369	FPRL280_ 13_32	AA3_2	CDS
POSPLADRAFT_1164443	FPRL280_ 21_58	CBM50	UTR
POSPLADRAFT_1164443	FPRL280_ 21_58	CBM50	UTR
POSPLADRAFT_1164443	FPRL280_ 21_58	CBM50	UTR
POSPLADRAFT_1164443	FPRL280_ 21_58	CBM50	UTR
POSPLADRAFT_1164443	FPRL280_ 21_58	CBM50	UTR
POSPLADRAFT_1164443	FPRL280_ 21_58	CBM50	UTR
POSPLADRAFT_1164443	FPRL280_ 21_58	CBM50	CDS
POSPLADRAFT_1164443	FPRL280_ 21_58	CBM50	intron
POSPLADRAFT_1164443	FPRL280_ 21_58	CBM50	intron
POSPLADRAFT_1164443	FPRL280_ 21_58	CBM50	intron
POSPLADRAFT_1164443	FPRL280_ 21_58	CBM50	intron
POSPLADRAFT_1164443	FPRL280_ 21_58	CBM50	intron
POSPLADRAFT_1164443	FPRL280_ 21_58	CBM50	intron
POSPLADRAFT_1164443	FPRL280_ 21_58	CBM50	CDS	amino acid change	PT
POSPLADRAFT_1164443	FPRL280_ 21_58	CBM50	CDS
POSPLADRAFT_1164443	FPRL280_ 21_58	CBM50	intron
POSPLADRAFT_1164443	FPRL280_ 21_58	CBM50	intron
POSPLADRAFT_1164443	FPRL280_ 21_58	CBM50	intron
POSPLADRAFT_1164443	FPRL280_ 21_58	CBM50	CDS	amino acid change	DE
POSPLADRAFT_1164443	FPRL280_ 21_58	CBM50	intron
POSPLADRAFT_1164443	FPRL280_ 21_58	CBM50	intron
POSPLADRAFT_1164443	FPRL280_ 21_58	CBM50	UTR
POSPLADRAFT_1164443	FPRL280_ 21_58	CBM50	UTR
POSPLADRAFT_1164443	FPRL280_ 21_58	CBM50	UTR
POSPLADRAFT_1128851	FPRL280_ 92_4	GT8	intron
POSPLADRAFT_1128851	FPRL280_ 92_4	GT8	intron
POSPLADRAFT_1128851	FPRL280_ 92_4	GT8	intron
POSPLADRAFT_1128851	FPRL280_ 92_4	GT8	CDS
POSPLADRAFT_1128851	FPRL280_ 92_4	GT8	CDS
POSPLADRAFT_1128851	FPRL280_ 92_4	GT8	CDS
POSPLADRAFT_1128851	FPRL280_ 92_4	GT8	CDS	amino acid change	SN
POSPLADRAFT_1128851	FPRL280_ 92_4	GT8	CDS
POSPLADRAFT_1128851	FPRL280_ 92_4	GT8	CDS
POSPLADRAFT_1128851	FPRL280_ 92_4	GT8	intron
POSPLADRAFT_1128851	FPRL280_ 92_4	GT8	intron
POSPLADRAFT_1128851	FPRL280_ 92_4	GT8	intron
POSPLADRAFT_1128851	FPRL280_ 92_4	GT8	CDS
POSPLADRAFT_1128851	FPRL280_ 92_4	GT8	CDS
POSPLADRAFT_1128851	FPRL280_ 92_4	GT8	CDS
POSPLADRAFT_1128851	FPRL280_ 92_4	GT8	CDS
POSPLADRAFT_1128851	FPRL280_ 92_4	GT8	CDS
POSPLADRAFT_1128851	FPRL280_ 92_4	GT8	CDS
POSPLADRAFT_1128851	FPRL280_ 92_4	GT8	CDS
POSPLADRAFT_1128851	FPRL280_ 92_4	GT8	CDS
POSPLADRAFT_1128851	FPRL280_ 92_4	GT8	CDS
POSPLADRAFT_1128851	FPRL280_ 92_4	GT8	CDS	amino acid change	RS
POSPLADRAFT_1128851	FPRL280_ 92_4	GT8	CDS	amino acid change	HP
POSPLADRAFT_1128851	FPRL280_ 92_4	GT8	CDS	amino acid change	HQ
POSPLADRAFT_1128851	FPRL280_ 92_4	GT8	CDS	amino acid change	TR
POSPLADRAFT_1128851	FPRL280_ 92_4	GT8	CDS	amino acid change	HQ
POSPLADRAFT_1128851	FPRL280_ 92_4	GT8	CDS
POSPLADRAFT_1128851	FPRL280_ 92_4	GT8	CDS
POSPLADRAFT_1128851	FPRL280_ 92_4	GT8	CDS
POSPLADRAFT_1128851	FPRL280_ 92_4	GT8	intron
POSPLADRAFT_1128851	FPRL280_ 92_4	GT8	CDS	amino acid change	QP
POSPLADRAFT_1128851	FPRL280_ 92_4	GT8	CDS	amino acid change	HQ
POSPLADRAFT_1128851	FPRL280_ 92_4	GT8	CDS
POSPLADRAFT_1128851	FPRL280_ 92_4	GT8	CDS
POSPLADRAFT_1128851	FPRL280_ 92_4	GT8	intron
POSPLADRAFT_1128851	FPRL280_ 92_4	GT8	intron
POSPLADRAFT_1128851	FPRL280_ 92_4	GT8	intron
POSPLADRAFT_1128851	FPRL280_ 92_4	GT8	CDS
POSPLADRAFT_1128851	FPRL280_ 92_4	GT8	CDS
POSPLADRAFT_1128851	FPRL280_ 92_4	GT8	CDS
POSPLADRAFT_1128851	FPRL280_ 92_4	GT8	CDS
POSPLADRAFT_1128851	FPRL280_ 92_4	GT8	CDS
POSPLADRAFT_1128851	FPRL280_ 92_4	GT8	CDS
POSPLADRAFT_1128851	FPRL280_ 92_4	GT8	CDS
POSPLADRAFT_1128851	FPRL280_ 92_4	GT8	CDS
POSPLADRAFT_1128851	FPRL280_ 92_4	GT8	CDS	amino acid change	LV
POSPLADRAFT_1128851	FPRL280_ 92_4	GT8	CDS
POSPLADRAFT_1128851	FPRL280_ 92_4	GT8	CDS
POSPLADRAFT_1128851	FPRL280_ 92_4	GT8	CDS
POSPLADRAFT_1037935	FPRL280_ 85_20	GT21	CDS	amino acid change	IN
POSPLADRAFT_1037935	FPRL280_ 85_20	GT21	intron
POSPLADRAFT_1051432	FPRL280_ 85_7	PL35	CDS
POSPLADRAFT_1051432	FPRL280_ 85_7	PL35	CDS
POSPLADRAFT_1051432	FPRL280_ 85_7	PL35	CDS
POSPLADRAFT_1051432	FPRL280_ 85_7	PL35	CDS
POSPLADRAFT_1051432	FPRL280_ 85_7	PL35	CDS
POSPLADRAFT_1051432	FPRL280_ 85_7	PL35	CDS
POSPLADRAFT_1051432	FPRL280_ 85_7	PL35	CDS
POSPLADRAFT_1051432	FPRL280_ 85_7	PL35	CDS	amino acid change	IV
POSPLADRAFT_1051432	FPRL280_ 85_7	PL35	CDS
POSPLADRAFT_1051432	FPRL280_ 85_7	PL35	CDS
POSPLADRAFT_1051432	FPRL280_ 85_7	PL35	CDS
POSPLADRAFT_1051432	FPRL280_ 85_7	PL35	CDS
POSPLADRAFT_1051432	FPRL280_ 85_7	PL35	CDS
POSPLADRAFT_1051432	FPRL280_ 85_7	PL35	CDS
POSPLADRAFT_1051432	FPRL280_ 85_7	PL35	CDS
POSPLADRAFT_1051432	FPRL280_ 85_7	PL35	CDS
POSPLADRAFT_1051432	FPRL280_ 85_7	PL35	CDS
POSPLADRAFT_1051432	FPRL280_ 85_7	PL35	CDS
POSPLADRAFT_1051432	FPRL280_ 85_7	PL35	intron
POSPLADRAFT_1051432	FPRL280_ 85_7	PL35	intron
POSPLADRAFT_1051432	FPRL280_ 85_7	PL35	intron
POSPLADRAFT_1051432	FPRL280_ 85_7	PL35	CDS
POSPLADRAFT_1051432	FPRL280_ 85_7	PL35	CDS
POSPLADRAFT_1051432	FPRL280_ 85_7	PL35	CDS
POSPLADRAFT_1051432	FPRL280_ 85_7	PL35	CDS
POSPLADRAFT_1051432	FPRL280_ 85_7	PL35	CDS
POSPLADRAFT_1051432	FPRL280_ 85_7	PL35	CDS
POSPLADRAFT_1051432	FPRL280_ 85_7	PL35	CDS
POSPLADRAFT_1051432	FPRL280_ 85_7	PL35	CDS
POSPLADRAFT_1051432	FPRL280_ 85_7	PL35	CDS
POSPLADRAFT_1051432	FPRL280_ 85_7	PL35	CDS
POSPLADRAFT_1051432	FPRL280_ 85_7	PL35	CDS	amino acid change	IV
POSPLADRAFT_1051432	FPRL280_ 85_7	PL35	CDS
POSPLADRAFT_1051432	FPRL280_ 85_7	PL35	CDS
POSPLADRAFT_1051432	FPRL280_ 85_7	PL35	CDS
POSPLADRAFT_1051432	FPRL280_ 85_7	PL35	CDS
POSPLADRAFT_1051432	FPRL280_ 85_7	PL35	CDS
POSPLADRAFT_1051432	FPRL280_ 85_7	PL35	CDS
POSPLADRAFT_1051432	FPRL280_ 85_7	PL35	CDS
POSPLADRAFT_1051432	FPRL280_ 85_7	PL35	CDS	amino acid change	AP
POSPLADRAFT_1051432	FPRL280_ 85_7	PL35	CDS
POSPLADRAFT_1051432	FPRL280_ 85_7	PL35	CDS
POSPLADRAFT_1051432	FPRL280_ 85_7	PL35	intron
POSPLADRAFT_1051432	FPRL280_ 85_7	PL35	intron
POSPLADRAFT_1051432	FPRL280_ 85_7	PL35	intron
POSPLADRAFT_1051432	FPRL280_ 85_7	PL35	intron
POSPLADRAFT_1051432	FPRL280_ 85_7	PL35	intron
POSPLADRAFT_1051432	FPRL280_ 85_7	PL35	CDS
POSPLADRAFT_1051432	FPRL280_ 85_7	PL35	CDS
POSPLADRAFT_1051432	FPRL280_ 85_7	PL35	CDS
POSPLADRAFT_1051432	FPRL280_ 85_7	PL35	CDS
POSPLADRAFT_1051432	FPRL280_ 85_7	PL35	CDS
POSPLADRAFT_1051432	FPRL280_ 85_7	PL35	CDS
POSPLADRAFT_1051432	FPRL280_ 85_7	PL35	CDS	amino acid change	ML
POSPLADRAFT_1051432	FPRL280_ 85_7	PL35	CDS	amino acid change	IT
POSPLADRAFT_1051432	FPRL280_ 85_7	PL35	CDS
POSPLADRAFT_1051432	FPRL280_ 85_7	PL35	CDS
POSPLADRAFT_1051432	FPRL280_ 85_7	PL35	CDS
POSPLADRAFT_1051432	FPRL280_ 85_7	PL35	CDS
POSPLADRAFT_1051432	FPRL280_ 85_7	PL35	CDS
POSPLADRAFT_1051432	FPRL280_ 85_7	PL35	CDS
POSPLADRAFT_1051432	FPRL280_ 85_7	PL35	CDS
POSPLADRAFT_1042537	FPRL280_ 14_27	GH5_5	CDS	amino acid change	SP
POSPLADRAFT_1042537	FPRL280_ 14_27	GH5_5	CDS
POSPLADRAFT_1042537	FPRL280_ 14_27	GH5_5	CDS	amino acid change	L*
POSPLADRAFT_1042537	FPRL280_ 14_27	GH5_5	CDS	amino acid change	IT
POSPLADRAFT_1042537	FPRL280_ 14_27	GH5_5	CDS
POSPLADRAFT_1042537	FPRL280_ 14_27	GH5_5	CDS	amino acid change	CR
POSPLADRAFT_1042537	FPRL280_ 14_27	GH5_5	CDS
POSPLADRAFT_1042537	FPRL280_ 14_27	GH5_5	CDS
POSPLADRAFT_1042537	FPRL280_ 14_27	GH5_5	CDS
POSPLADRAFT_1042537	FPRL280_ 14_27	GH5_5	CDS
POSPLADRAFT_1042537	FPRL280_ 14_27	GH5_5	intron
POSPLADRAFT_1042537	FPRL280_ 14_27	GH5_5	intron
POSPLADRAFT_1042537	FPRL280_ 14_27	GH5_5	intron
POSPLADRAFT_1042537	FPRL280_ 14_27	GH5_5	intron
POSPLADRAFT_1042537	FPRL280_ 14_27	GH5_5	CDS	amino acid change	PS
POSPLADRAFT_1042537	FPRL280_ 14_27	GH5_5	intron
POSPLADRAFT_1042537	FPRL280_ 14_27	GH5_5	intron
POSPLADRAFT_1042537	FPRL280_ 14_27	GH5_5	intron
POSPLADRAFT_1042537	FPRL280_ 14_27	GH5_5	intron
POSPLADRAFT_1042537	FPRL280_ 14_27	GH5_5	CDS
POSPLADRAFT_1042537	FPRL280_ 14_27	GH5_5	CDS
POSPLADRAFT_1042537	FPRL280_ 14_27	GH5_5	CDS	amino acid change	PS
POSPLADRAFT_1042537	FPRL280_ 14_27	GH5_5	intron
POSPLADRAFT_1042537	FPRL280_ 14_27	GH5_5	intron
POSPLADRAFT_1042537	FPRL280_ 14_27	GH5_5	intron
POSPLADRAFT_1042537	FPRL280_ 14_27	GH5_5	intron
POSPLADRAFT_1042537	FPRL280_ 14_27	GH5_5	intron
POSPLADRAFT_1042537	FPRL280_ 14_27	GH5_5	intron
POSPLADRAFT_1042537	FPRL280_ 14_27	GH5_5	intron
POSPLADRAFT_1042537	FPRL280_ 14_27	GH5_5	intron
POSPLADRAFT_1042537	FPRL280_ 14_27	GH5_5	intron
POSPLADRAFT_1042537	FPRL280_ 14_27	GH5_5	CDS
POSPLADRAFT_1042537	FPRL280_ 14_27	GH5_5	CDS	amino acid change	ND
POSPLADRAFT_1042537	FPRL280_ 14_27	GH5_5	CDS	amino acid change	AT
POSPLADRAFT_1042537	FPRL280_ 14_27	GH5_5	CDS
POSPLADRAFT_1042537	FPRL280_ 14_27	GH5_5	CDS
POSPLADRAFT_1042537	FPRL280_ 14_27	GH5_5	CDS
POSPLADRAFT_1042537	FPRL280_ 14_27	GH5_5	CDS
POSPLADRAFT_1042537	FPRL280_ 14_27	GH5_5	intron
POSPLADRAFT_1042537	FPRL280_ 14_27	GH5_5	intron
POSPLADRAFT_1042537	FPRL280_ 14_27	GH5_5	intron
POSPLADRAFT_1042537	FPRL280_ 14_27	GH5_5	intron
POSPLADRAFT_1042537	FPRL280_ 14_27	GH5_5	intron
POSPLADRAFT_1042537	FPRL280_ 14_27	GH5_5	intron
POSPLADRAFT_1042537	FPRL280_ 14_27	GH5_5	intron
POSPLADRAFT_1042537	FPRL280_ 14_27	GH5_5	CDS	amino acid change	TA
POSPLADRAFT_1042537	FPRL280_ 14_27	GH5_5	CDS
POSPLADRAFT_1042537	FPRL280_ 14_27	GH5_5	CDS	amino acid change	TA
POSPLADRAFT_1042537	FPRL280_ 14_27	GH5_5	CDS	amino acid change	WR
POSPLADRAFT_1042537	FPRL280_ 14_27	GH5_5	CDS	amino acid change	FL
POSPLADRAFT_1042537	FPRL280_ 14_27	GH5_5	CDS
POSPLADRAFT_1042537	FPRL280_ 14_27	GH5_5	CDS
POSPLADRAFT_1042537	FPRL280_ 14_27	GH5_5	intron	in consensus splice site
POSPLADRAFT_1042537	FPRL280_ 14_27	GH5_5	intron
POSPLADRAFT_1042537	FPRL280_ 14_27	GH5_5	intron
POSPLADRAFT_1042537	FPRL280_ 14_27	GH5_5	intron
POSPLADRAFT_1042537	FPRL280_ 14_27	GH5_5	intron
POSPLADRAFT_1042537	FPRL280_ 14_27	GH5_5	intron
POSPLADRAFT_1042537	FPRL280_ 14_27	GH5_5	CDS
POSPLADRAFT_1042537	FPRL280_ 14_27	GH5_5	CDS
POSPLADRAFT_1042537	FPRL280_ 14_27	GH5_5	CDS	amino acid change	DN
POSPLADRAFT_1042537	FPRL280_ 14_27	GH5_5	CDS	amino acid change	AT
POSPLADRAFT_1042537	FPRL280_ 14_27	GH5_5	CDS
POSPLADRAFT_1042537	FPRL280_ 14_27	GH5_5	CDS	amino acid change	AT
POSPLADRAFT_1042537	FPRL280_ 14_27	GH5_5	CDS	amino acid change	TA
POSPLADRAFT_1042537	FPRL280_ 14_27	GH5_5	CDS
POSPLADRAFT_1042537	FPRL280_ 14_27	GH5_5	CDS	amino acid change	TP
POSPLADRAFT_1042537	FPRL280_ 14_27	GH5_5	CDS	amino acid change	SL
POSPLADRAFT_1042537	FPRL280_ 14_27	GH5_5	CDS
POSPLADRAFT_1042537	FPRL280_ 14_27	GH5_5	CDS
POSPLADRAFT_1042537	FPRL280_ 14_27	GH5_5	CDS
POSPLADRAFT_1042537	FPRL280_ 14_27	GH5_5	CDS	amino acid change	ND
POSPLADRAFT_1042537	FPRL280_ 14_27	GH5_5	CDS
POSPLADRAFT_1042537	FPRL280_ 14_27	GH5_5	CDS	amino acid change	HN
POSPLADRAFT_1042537	FPRL280_ 14_27	GH5_5	CDS	amino acid change	HR
POSPLADRAFT_1042537	FPRL280_ 14_27	GH5_5	CDS
POSPLADRAFT_1042537	FPRL280_ 14_27	GH5_5	CDS
POSPLADRAFT_1042537	FPRL280_ 14_27	GH5_5	CDS	amino acid change	SN
POSPLADRAFT_1042537	FPRL280_ 14_27	GH5_5	CDS
POSPLADRAFT_1042537	FPRL280_ 14_27	GH5_5	CDS
POSPLADRAFT_1042537	FPRL280_ 14_27	GH5_5	CDS	amino acid change	KE
POSPLADRAFT_1042537	FPRL280_ 14_27	GH5_5	CDS	amino acid change	TA
POSPLADRAFT_1042537	FPRL280_ 14_27	GH5_5	CDS	amino acid change	TK
POSPLADRAFT_1042537	FPRL280_ 14_27	GH5_5	intron
POSPLADRAFT_1042537	FPRL280_ 14_27	GH5_5	intron
POSPLADRAFT_1042537	FPRL280_ 14_27	GH5_5	CDS	amino acid change	GE
POSPLADRAFT_1042537	FPRL280_ 14_27	GH5_5	CDS
POSPLADRAFT_1042537	FPRL280_ 14_27	GH5_5	CDS
POSPLADRAFT_1042537	FPRL280_ 14_27	GH5_5	CDS	amino acid change	TA
POSPLADRAFT_1042537	FPRL280_ 14_27	GH5_5	CDS
POSPLADRAFT_1042537	FPRL280_ 14_27	GH5_5	CDS	amino acid change	ST
POSPLADRAFT_1042537	FPRL280_ 14_27	GH5_5	CDS
POSPLADRAFT_1042537	FPRL280_ 14_27	GH5_5	CDS
POSPLADRAFT_1042537	FPRL280_ 14_27	GH5_5	CDS	amino acid change	VL
POSPLADRAFT_1042537	FPRL280_ 14_27	GH5_5	CDS
POSPLADRAFT_1042537	FPRL280_ 14_27	GH5_5	CDS	amino acid change	RW
POSPLADRAFT_1042537	FPRL280_ 14_27	GH5_5	CDS	amino acid change	RP
POSPLADRAFT_1042537	FPRL280_ 14_27	GH5_5	CDS
POSPLADRAFT_1042537	FPRL280_ 14_27	GH5_5	CDS	amino acid change	EG
POSPLADRAFT_1042537	FPRL280_ 14_27	GH5_5	intron
POSPLADRAFT_1042537	FPRL280_ 14_27	GH5_5	intron
POSPLADRAFT_1042537	FPRL280_ 14_27	GH5_5	intron
POSPLADRAFT_1042537	FPRL280_ 14_27	GH5_5	intron
POSPLADRAFT_1042537	FPRL280_ 14_27	GH5_5	intron
POSPLADRAFT_1042537	FPRL280_ 14_27	GH5_5	intron
POSPLADRAFT_1042537	FPRL280_ 14_27	GH5_5	intron
POSPLADRAFT_1042537	FPRL280_ 14_27	GH5_5	intron
POSPLADRAFT_1042537	FPRL280_ 14_27	GH5_5	intron
POSPLADRAFT_1042537	FPRL280_ 14_27	GH5_5	intron
POSPLADRAFT_1042537	FPRL280_ 14_27	GH5_5	intron
POSPLADRAFT_1042537	FPRL280_ 14_27	GH5_5	intron
POSPLADRAFT_1042537	FPRL280_ 14_27	GH5_5	intron
POSPLADRAFT_1042537	FPRL280_ 14_27	GH5_5	intron
POSPLADRAFT_1042537	FPRL280_ 14_27	GH5_5	intron
POSPLADRAFT_1042537	FPRL280_ 14_27	GH5_5	CDS	amino acid change	VI
POSPLADRAFT_1164613	FPRL280_ 14_15	GH5_5	UTR
POSPLADRAFT_1164613	FPRL280_ 14_15	GH5_5	UTR
POSPLADRAFT_1164613	FPRL280_ 14_15	GH5_5	CDS	amino acid change	VF
POSPLADRAFT_1164613	FPRL280_ 14_15	GH5_5	CDS
POSPLADRAFT_1164613	FPRL280_ 14_15	GH5_5	CDS
POSPLADRAFT_1164613	FPRL280_ 14_15	GH5_5	CDS
POSPLADRAFT_1164613	FPRL280_ 14_15	GH5_5	CDS
POSPLADRAFT_1164613	FPRL280_ 14_15	GH5_5	intron
POSPLADRAFT_1164613	FPRL280_ 14_15	GH5_5	intron
POSPLADRAFT_1164613	FPRL280_ 14_15	GH5_5	intron
POSPLADRAFT_1164613	FPRL280_ 14_15	GH5_5	intron
POSPLADRAFT_1164613	FPRL280_ 14_15	GH5_5	intron
POSPLADRAFT_1164613	FPRL280_ 14_15	GH5_5	intron
POSPLADRAFT_1164613	FPRL280_ 14_15	GH5_5	intron
POSPLADRAFT_1164613	FPRL280_ 14_15	GH5_5	intron
POSPLADRAFT_1164613	FPRL280_ 14_15	GH5_5	intron
POSPLADRAFT_1164613	FPRL280_ 14_15	GH5_5	CDS
POSPLADRAFT_1164613	FPRL280_ 14_15	GH5_5	intron	in consensus splice site
POSPLADRAFT_1164613	FPRL280_ 14_15	GH5_5	intron
POSPLADRAFT_1164613	FPRL280_ 14_15	GH5_5	intron
POSPLADRAFT_1164613	FPRL280_ 14_15	GH5_5	intron
POSPLADRAFT_1164613	FPRL280_ 14_15	GH5_5	intron
POSPLADRAFT_1164613	FPRL280_ 14_15	GH5_5	intron
POSPLADRAFT_1164613	FPRL280_ 14_15	GH5_5	intron
POSPLADRAFT_1164613	FPRL280_ 14_15	GH5_5	intron
POSPLADRAFT_1164613	FPRL280_ 14_15	GH5_5	intron
POSPLADRAFT_1164613	FPRL280_ 14_15	GH5_5	intron
POSPLADRAFT_1164613	FPRL280_ 14_15	GH5_5	CDS
POSPLADRAFT_1164613	FPRL280_ 14_15	GH5_5	CDS
POSPLADRAFT_1164613	FPRL280_ 14_15	GH5_5	CDS
POSPLADRAFT_1164613	FPRL280_ 14_15	GH5_5	intron
POSPLADRAFT_1164613	FPRL280_ 14_15	GH5_5	intron
POSPLADRAFT_1164613	FPRL280_ 14_15	GH5_5	intron
POSPLADRAFT_1164613	FPRL280_ 14_15	GH5_5	intron
POSPLADRAFT_1164613	FPRL280_ 14_15	GH5_5	intron
POSPLADRAFT_1164613	FPRL280_ 14_15	GH5_5	intron
POSPLADRAFT_1164613	FPRL280_ 14_15	GH5_5	intron
POSPLADRAFT_1164613	FPRL280_ 14_15	GH5_5	intron
POSPLADRAFT_1164613	FPRL280_ 14_15	GH5_5	intron
POSPLADRAFT_1164613	FPRL280_ 14_15	GH5_5	intron
POSPLADRAFT_1164613	FPRL280_ 14_15	GH5_5	intron
POSPLADRAFT_1164613	FPRL280_ 14_15	GH5_5	intron
POSPLADRAFT_1164613	FPRL280_ 14_15	GH5_5	intron
POSPLADRAFT_1164613	FPRL280_ 14_15	GH5_5	intron
POSPLADRAFT_1164613	FPRL280_ 14_15	GH5_5	intron
POSPLADRAFT_1164613	FPRL280_ 14_15	GH5_5	CDS
POSPLADRAFT_1164613	FPRL280_ 14_15	GH5_5	CDS
POSPLADRAFT_1164613	FPRL280_ 14_15	GH5_5	CDS
POSPLADRAFT_1164613	FPRL280_ 14_15	GH5_5	CDS
POSPLADRAFT_1164613	FPRL280_ 14_15	GH5_5	CDS
POSPLADRAFT_1164613	FPRL280_ 14_15	GH5_5	CDS
POSPLADRAFT_1164613	FPRL280_ 14_15	GH5_5	intron
POSPLADRAFT_1164613	FPRL280_ 14_15	GH5_5	intron
POSPLADRAFT_1164613	FPRL280_ 14_15	GH5_5	intron
POSPLADRAFT_1164613	FPRL280_ 14_15	GH5_5	intron
POSPLADRAFT_1164613	FPRL280_ 14_15	GH5_5	intron
POSPLADRAFT_1164613	FPRL280_ 14_15	GH5_5	intron
POSPLADRAFT_1164613	FPRL280_ 14_15	GH5_5	CDS	amino acid change	SA
POSPLADRAFT_1164613	FPRL280_ 14_15	GH5_5	CDS
POSPLADRAFT_1164613	FPRL280_ 14_15	GH5_5	CDS
POSPLADRAFT_1164613	FPRL280_ 14_15	GH5_5	CDS
POSPLADRAFT_1164613	FPRL280_ 14_15	GH5_5	intron
POSPLADRAFT_1164613	FPRL280_ 14_15	GH5_5	intron
POSPLADRAFT_1164613	FPRL280_ 14_15	GH5_5	intron
POSPLADRAFT_1164613	FPRL280_ 14_15	GH5_5	intron
POSPLADRAFT_1164613	FPRL280_ 14_15	GH5_5	intron
POSPLADRAFT_1164613	FPRL280_ 14_15	GH5_5	CDS
POSPLADRAFT_1164613	FPRL280_ 14_15	GH5_5	CDS
POSPLADRAFT_1164613	FPRL280_ 14_15	GH5_5	CDS
POSPLADRAFT_1164613	FPRL280_ 14_15	GH5_5	CDS
POSPLADRAFT_1164613	FPRL280_ 14_15	GH5_5	intron
POSPLADRAFT_1164613	FPRL280_ 14_15	GH5_5	intron
POSPLADRAFT_1164613	FPRL280_ 14_15	GH5_5	intron
POSPLADRAFT_1164613	FPRL280_ 14_15	GH5_5	intron
POSPLADRAFT_1164613	FPRL280_ 14_15	GH5_5	CDS
POSPLADRAFT_1164613	FPRL280_ 14_15	GH5_5	intron
POSPLADRAFT_1164613	FPRL280_ 14_15	GH5_5	intron
POSPLADRAFT_1164613	FPRL280_ 14_15	GH5_5	intron
POSPLADRAFT_1164613	FPRL280_ 14_15	GH5_5	intron
POSPLADRAFT_1164613	FPRL280_ 14_15	GH5_5	intron
POSPLADRAFT_1164613	FPRL280_ 14_15	GH5_5	CDS
POSPLADRAFT_1164613	FPRL280_ 14_15	GH5_5	CDS
POSPLADRAFT_1164613	FPRL280_ 14_15	GH5_5	CDS
POSPLADRAFT_1164613	FPRL280_ 14_15	GH5_5	CDS
POSPLADRAFT_1164613	FPRL280_ 14_15	GH5_5	intron
POSPLADRAFT_1164613	FPRL280_ 14_15	GH5_5	intron
POSPLADRAFT_1164613	FPRL280_ 14_15	GH5_5	intron
POSPLADRAFT_1164613	FPRL280_ 14_15	GH5_5	intron
POSPLADRAFT_1164613	FPRL280_ 14_15	GH5_5	intron
POSPLADRAFT_1164613	FPRL280_ 14_15	GH5_5	intron
POSPLADRAFT_1164613	FPRL280_ 14_15	GH5_5	intron
POSPLADRAFT_1164613	FPRL280_ 14_15	GH5_5	intron
POSPLADRAFT_1164613	FPRL280_ 14_15	GH5_5	intron
POSPLADRAFT_1164613	FPRL280_ 14_15	GH5_5	CDS
POSPLADRAFT_1164613	FPRL280_ 14_15	GH5_5	CDS
POSPLADRAFT_1164613	FPRL280_ 14_15	GH5_5	CDS
POSPLADRAFT_1164613	FPRL280_ 14_15	GH5_5	intron
POSPLADRAFT_1164613	FPRL280_ 14_15	GH5_5	intron
POSPLADRAFT_1164613	FPRL280_ 14_15	GH5_5	intron
POSPLADRAFT_1164613	FPRL280_ 14_15	GH5_5	intron
POSPLADRAFT_1164613	FPRL280_ 14_15	GH5_5	intron
POSPLADRAFT_1164613	FPRL280_ 14_15	GH5_5	intron
POSPLADRAFT_1164613	FPRL280_ 14_15	GH5_5	intron
POSPLADRAFT_1164613	FPRL280_ 14_15	GH5_5	intron
POSPLADRAFT_1164613	FPRL280_ 14_15	GH5_5	intron
POSPLADRAFT_1164613	FPRL280_ 14_15	GH5_5	intron
POSPLADRAFT_1164613	FPRL280_ 14_15	GH5_5	CDS
POSPLADRAFT_1068430	FPRL280_ 14_16	GH5_5	UTR
POSPLADRAFT_1068430	FPRL280_ 14_16	GH5_5	UTR
POSPLADRAFT_1068430	FPRL280_ 14_16	GH5_5	UTR
POSPLADRAFT_1068430	FPRL280_ 14_16	GH5_5	UTR
POSPLADRAFT_1068430	FPRL280_ 14_16	GH5_5	UTR
POSPLADRAFT_1068430	FPRL280_ 14_16	GH5_5	UTR
POSPLADRAFT_1068430	FPRL280_ 14_16	GH5_5	intron
POSPLADRAFT_1068430	FPRL280_ 14_16	GH5_5	intron
POSPLADRAFT_1068430	FPRL280_ 14_16	GH5_5	intron
POSPLADRAFT_1068430	FPRL280_ 14_16	GH5_5	intron
POSPLADRAFT_1068430	FPRL280_ 14_16	GH5_5	intron
POSPLADRAFT_1068430	FPRL280_ 14_16	GH5_5	intron
POSPLADRAFT_1068430	FPRL280_ 14_16	GH5_5	intron
POSPLADRAFT_1068430	FPRL280_ 14_16	GH5_5	intron
POSPLADRAFT_1068430	FPRL280_ 14_16	GH5_5	CDS	amino acid change	ED
POSPLADRAFT_1068430	FPRL280_ 14_16	GH5_5	CDS	amino acid change	FL
POSPLADRAFT_1068430	FPRL280_ 14_16	GH5_5	CDS
POSPLADRAFT_1068430	FPRL280_ 14_16	GH5_5	CDS
POSPLADRAFT_1068430	FPRL280_ 14_16	GH5_5	intron
POSPLADRAFT_1068430	FPRL280_ 14_16	GH5_5	intron
POSPLADRAFT_1068430	FPRL280_ 14_16	GH5_5	intron
POSPLADRAFT_1068430	FPRL280_ 14_16	GH5_5	intron
POSPLADRAFT_1068430	FPRL280_ 14_16	GH5_5	intron
POSPLADRAFT_1068430	FPRL280_ 14_16	GH5_5	intron
POSPLADRAFT_1068430	FPRL280_ 14_16	GH5_5	CDS	amino acid change	Y*
POSPLADRAFT_1068430	FPRL280_ 14_16	GH5_5	CDS	amino acid change	ED
POSPLADRAFT_1068430	FPRL280_ 14_16	GH5_5	CDS
POSPLADRAFT_1068430	FPRL280_ 14_16	GH5_5	CDS
POSPLADRAFT_1068430	FPRL280_ 14_16	GH5_5	CDS	amino acid change	LM
POSPLADRAFT_1068430	FPRL280_ 14_16	GH5_5	CDS	amino acid change	ED
POSPLADRAFT_1068430	FPRL280_ 14_16	GH5_5	intron
POSPLADRAFT_1068430	FPRL280_ 14_16	GH5_5	intron
POSPLADRAFT_1068430	FPRL280_ 14_16	GH5_5	intron
POSPLADRAFT_1068430	FPRL280_ 14_16	GH5_5	intron
POSPLADRAFT_1068430	FPRL280_ 14_16	GH5_5	intron
POSPLADRAFT_1068430	FPRL280_ 14_16	GH5_5	intron
POSPLADRAFT_1068430	FPRL280_ 14_16	GH5_5	intron
POSPLADRAFT_1068430	FPRL280_ 14_16	GH5_5	intron
POSPLADRAFT_1068430	FPRL280_ 14_16	GH5_5	intron
POSPLADRAFT_1068430	FPRL280_ 14_16	GH5_5	intron
POSPLADRAFT_1068430	FPRL280_ 14_16	GH5_5	CDS
POSPLADRAFT_1068430	FPRL280_ 14_16	GH5_5	CDS
POSPLADRAFT_1068430	FPRL280_ 14_16	GH5_5	intron
POSPLADRAFT_1068430	FPRL280_ 14_16	GH5_5	intron
POSPLADRAFT_1068430	FPRL280_ 14_16	GH5_5	intron
POSPLADRAFT_1068430	FPRL280_ 14_16	GH5_5	intron
POSPLADRAFT_1068430	FPRL280_ 14_16	GH5_5	intron
POSPLADRAFT_1068430	FPRL280_ 14_16	GH5_5	intron
POSPLADRAFT_1068430	FPRL280_ 14_16	GH5_5	CDS
POSPLADRAFT_1068430	FPRL280_ 14_16	GH5_5	CDS
POSPLADRAFT_1068430	FPRL280_ 14_16	GH5_5	CDS
POSPLADRAFT_1068430	FPRL280_ 14_16	GH5_5	CDS
POSPLADRAFT_1068430	FPRL280_ 14_16	GH5_5	CDS
POSPLADRAFT_1068430	FPRL280_ 14_16	GH5_5	CDS	amino acid change	ED
POSPLADRAFT_1068430	FPRL280_ 14_16	GH5_5	CDS	amino acid change	DE
POSPLADRAFT_1068430	FPRL280_ 14_16	GH5_5	intron
POSPLADRAFT_1068430	FPRL280_ 14_16	GH5_5	intron
POSPLADRAFT_1068430	FPRL280_ 14_16	GH5_5	intron
POSPLADRAFT_1068430	FPRL280_ 14_16	GH5_5	intron
POSPLADRAFT_1068430	FPRL280_ 14_16	GH5_5	intron
POSPLADRAFT_1068430	FPRL280_ 14_16	GH5_5	intron
POSPLADRAFT_1068430	FPRL280_ 14_16	GH5_5	intron
POSPLADRAFT_1068430	FPRL280_ 14_16	GH5_5	CDS	amino acid change	DE
POSPLADRAFT_1068430	FPRL280_ 14_16	GH5_5	CDS
POSPLADRAFT_1068430	FPRL280_ 14_16	GH5_5	CDS
POSPLADRAFT_1068430	FPRL280_ 14_16	GH5_5	CDS	amino acid change	NK
POSPLADRAFT_1068430	FPRL280_ 14_16	GH5_5	CDS	amino acid change	VF
POSPLADRAFT_1068430	FPRL280_ 14_16	GH5_5	CDS	amino acid change	NK
POSPLADRAFT_1068430	FPRL280_ 14_16	GH5_5	intron
POSPLADRAFT_1068430	FPRL280_ 14_16	GH5_5	intron
POSPLADRAFT_1068430	FPRL280_ 14_16	GH5_5	intron
POSPLADRAFT_1068430	FPRL280_ 14_16	GH5_5	CDS	amino acid change	Y*
POSPLADRAFT_1068430	FPRL280_ 14_16	GH5_5	CDS	amino acid change	LM
POSPLADRAFT_1068430	FPRL280_ 14_16	GH5_5	intron
POSPLADRAFT_1068430	FPRL280_ 14_16	GH5_5	intron
POSPLADRAFT_1068430	FPRL280_ 14_16	GH5_5	intron
POSPLADRAFT_1068430	FPRL280_ 14_16	GH5_5	CDS	amino acid change	AS
POSPLADRAFT_1068430	FPRL280_ 14_16	GH5_5	CDS	amino acid change	RM
POSPLADRAFT_1037988	FPRL280_ 1_64	EXPN	UTR
POSPLADRAFT_1037988	FPRL280_ 1_64	EXPN	CDS
POSPLADRAFT_1037988	FPRL280_ 1_64	EXPN	CDS
POSPLADRAFT_1037988	FPRL280_ 1_64	EXPN	CDS
POSPLADRAFT_1037988	FPRL280_ 1_64	EXPN	intron
POSPLADRAFT_1037988	FPRL280_ 1_64	EXPN	intron
POSPLADRAFT_1037988	FPRL280_ 1_64	EXPN	intron
POSPLADRAFT_1037988	FPRL280_ 1_64	EXPN	CDS
POSPLADRAFT_1037988	FPRL280_ 1_64	EXPN	CDS	amino acid change	DN
POSPLADRAFT_1037988	FPRL280_ 1_64	EXPN	CDS	amino acid change	QE
POSPLADRAFT_1037988	FPRL280_ 1_64	EXPN	CDS	amino acid change	QH
POSPLADRAFT_1037988	FPRL280_ 1_64	EXPN	CDS
POSPLADRAFT_1037988	FPRL280_ 1_64	EXPN	CDS	amino acid change	AS
POSPLADRAFT_1037988	FPRL280_ 1_64	EXPN	CDS
POSPLADRAFT_1037988	FPRL280_ 1_64	EXPN	CDS	amino acid change	TS
POSPLADRAFT_1037988	FPRL280_ 1_64	EXPN	CDS	amino acid change	TN
POSPLADRAFT_1037988	FPRL280_ 1_64	EXPN	CDS	amino acid change	TS
POSPLADRAFT_1030481	FPRL280_ NODE_1	GH5_7	CDS
POSPLADRAFT_1030481	FPRL280_ NODE_1	GH5_7	CDS	amino acid change	IT
POSPLADRAFT_1030481	FPRL280_ NODE_1	GH5_7	CDS
POSPLADRAFT_1030481	FPRL280_ NODE_1	GH5_7	intron
POSPLADRAFT_1030481	FPRL280_ NODE_1	GH5_7	intron
POSPLADRAFT_1030481	FPRL280_ NODE_1	GH5_7	CDS
POSPLADRAFT_1030481	FPRL280_ NODE_1	GH5_7	intron
POSPLADRAFT_1030481	FPRL280_ NODE_1	GH5_7	intron
POSPLADRAFT_1030481	FPRL280_ NODE_1	GH5_7	intron
POSPLADRAFT_1030481	FPRL280_ NODE_1	GH5_7	intron
POSPLADRAFT_1176316	FPRL280_ 1_85	GH16	intron
POSPLADRAFT_1176316	FPRL280_ 1_85	GH16	intron
POSPLADRAFT_1176316	FPRL280_ 1_85	GH16	CDS	amino acid change	FL
POSPLADRAFT_1176316	FPRL280_ 1_85	GH16	CDS	amino acid change	VL
POSPLADRAFT_1176316	FPRL280_ 1_85	GH16	intron
POSPLADRAFT_1176316	FPRL280_ 1_85	GH16	intron
POSPLADRAFT_1176316	FPRL280_ 1_85	GH16	intron
POSPLADRAFT_1176316	FPRL280_ 1_85	GH16	CDS
POSPLADRAFT_1176316	FPRL280_ 1_85	GH16	CDS	amino acid change	SR
POSPLADRAFT_1176316	FPRL280_ 1_85	GH16	intron
POSPLADRAFT_1176316	FPRL280_ 1_85	GH16	CDS
POSPLADRAFT_1176316	FPRL280_ 1_85	GH16	CDS	amino acid change	LV
POSPLADRAFT_1176316	FPRL280_ 1_85	GH16	CDS
POSPLADRAFT_1176316	FPRL280_ 1_85	GH16	CDS	amino acid change	DY
POSPLADRAFT_1176316	FPRL280_ 1_85	GH16	CDS	amino acid change	TK
POSPLADRAFT_1176316	FPRL280_ 1_85	GH16	CDS	amino acid change	HQ
POSPLADRAFT_1176316	FPRL280_ 1_85	GH16	CDS
POSPLADRAFT_1176316	FPRL280_ 1_85	GH16	CDS	amino acid change	DE
POSPLADRAFT_1176316	FPRL280_ 1_85	GH16	intron
POSPLADRAFT_1176316	FPRL280_ 1_85	GH16	intron
POSPLADRAFT_1176316	FPRL280_ 1_85	GH16	intron
POSPLADRAFT_1176316	FPRL280_ 1_85	GH16	CDS	amino acid change	R*
POSPLADRAFT_1176316	FPRL280_ 1_85	GH16	CDS	amino acid change	Y*
POSPLADRAFT_1176316	FPRL280_ 1_85	GH16	CDS	amino acid change	NK
POSPLADRAFT_1176316	FPRL280_ 1_85	GH16	CDS
POSPLADRAFT_1176316	FPRL280_ 1_85	GH16	CDS
POSPLADRAFT_1176316	FPRL280_ 1_85	GH16	CDS
POSPLADRAFT_1176316	FPRL280_ 1_85	GH16	CDS
POSPLADRAFT_1176316	FPRL280_ 1_85	GH16	intron
POSPLADRAFT_1176316	FPRL280_ 1_85	GH16	intron
POSPLADRAFT_1176316	FPRL280_ 1_85	GH16	intron
POSPLADRAFT_1176316	FPRL280_ 1_85	GH16	intron
POSPLADRAFT_1176316	FPRL280_ 1_85	GH16	intron
POSPLADRAFT_1176316	FPRL280_ 1_85	GH16	intron
POSPLADRAFT_1051618	FPRL280_ 1_86	GH16	CDS
POSPLADRAFT_1051618	FPRL280_ 1_86	GH16	intron
POSPLADRAFT_1051618	FPRL280_ 1_86	GH16	intron
POSPLADRAFT_1051618	FPRL280_ 1_86	GH16	CDS	amino acid change	WG
POSPLADRAFT_1051618	FPRL280_ 1_86	GH16	CDS
POSPLADRAFT_1051618	FPRL280_ 1_86	GH16	intron
POSPLADRAFT_1051618	FPRL280_ 1_86	GH16	CDS	amino acid change	NK
POSPLADRAFT_1051618	FPRL280_ 1_86	GH16	intron
POSPLADRAFT_1051618	FPRL280_ 1_86	GH16	intron
POSPLADRAFT_1051618	FPRL280_ 1_86	GH16	CDS
POSPLADRAFT_1051618	FPRL280_ 1_86	GH16	CDS	amino acid change	SR
POSPLADRAFT_1051618	FPRL280_ 1_86	GH16	CDS	amino acid change	Y*
POSPLADRAFT_1051618	FPRL280_ 1_86	GH16	CDS	amino acid change	FL
POSPLADRAFT_1051618	FPRL280_ 1_86	GH16	CDS
POSPLADRAFT_1051618	FPRL280_ 1_86	GH16	CDS	amino acid change	ED
POSPLADRAFT_1051618	FPRL280_ 1_86	GH16	CDS
POSPLADRAFT_1051618	FPRL280_ 1_86	GH16	CDS
POSPLADRAFT_1051618	FPRL280_ 1_86	GH16	CDS	amino acid change	VL
POSPLADRAFT_1051618	FPRL280_ 1_86	GH16	CDS
POSPLADRAFT_1051618	FPRL280_ 1_86	GH16	CDS
POSPLADRAFT_1051618	FPRL280_ 1_86	GH16	CDS
POSPLADRAFT_1051618	FPRL280_ 1_86	GH16	intron
POSPLADRAFT_1051618	FPRL280_ 1_86	GH16	intron
POSPLADRAFT_1051618	FPRL280_ 1_86	GH16	intron
POSPLADRAFT_1051618	FPRL280_ 1_86	GH16	intron
POSPLADRAFT_1051618	FPRL280_ 1_86	GH16	intron
POSPLADRAFT_1051618	FPRL280_ 1_86	GH16	intron
POSPLADRAFT_1051618	FPRL280_ 1_86	GH16	intron
POSPLADRAFT_1051618	FPRL280_ 1_86	GH16	intron
POSPLADRAFT_1051618	FPRL280_ 1_86	GH16	intron
POSPLADRAFT_1051618	FPRL280_ 1_86	GH16	CDS
POSPLADRAFT_1051672	FPRL280_ 1_117	GT31	CDS	amino acid change	SR
POSPLADRAFT_1051672	FPRL280_ 1_117	GT31	intron
POSPLADRAFT_1051672	FPRL280_ 1_117	GT31	intron
POSPLADRAFT_1051672	FPRL280_ 1_117	GT31	intron
POSPLADRAFT_1051672	FPRL280_ 1_117	GT31	intron
POSPLADRAFT_1051672	FPRL280_ 1_117	GT31	intron
POSPLADRAFT_1051672	FPRL280_ 1_117	GT31	intron
POSPLADRAFT_1051672	FPRL280_ 1_117	GT31	intron
POSPLADRAFT_1051672	FPRL280_ 1_117	GT31	intron
POSPLADRAFT_1051672	FPRL280_ 1_117	GT31	CDS
POSPLADRAFT_1051672	FPRL280_ 1_117	GT31	CDS
POSPLADRAFT_1051672	FPRL280_ 1_117	GT31	CDS
POSPLADRAFT_1051672	FPRL280_ 1_117	GT31	CDS
POSPLADRAFT_1051672	FPRL280_ 1_117	GT31	CDS
POSPLADRAFT_1051672	FPRL280_ 1_117	GT31	CDS	amino acid change	HQ
POSPLADRAFT_1051672	FPRL280_ 1_117	GT31	intron
POSPLADRAFT_1051672	FPRL280_ 1_117	GT31	intron
POSPLADRAFT_1051672	FPRL280_ 1_117	GT31	intron
POSPLADRAFT_1051672	FPRL280_ 1_117	GT31	intron
POSPLADRAFT_1051672	FPRL280_ 1_117	GT31	intron
POSPLADRAFT_1051672	FPRL280_ 1_117	GT31	intron
POSPLADRAFT_1051672	FPRL280_ 1_117	GT31	CDS
POSPLADRAFT_1051672	FPRL280_ 1_117	GT31	CDS
POSPLADRAFT_1051672	FPRL280_ 1_117	GT31	CDS	amino acid change	NK
POSPLADRAFT_1051672	FPRL280_ 1_117	GT31	CDS
POSPLADRAFT_1051672	FPRL280_ 1_117	GT31	CDS	amino acid change	DE
POSPLADRAFT_1051672	FPRL280_ 1_117	GT31	CDS
POSPLADRAFT_1051672	FPRL280_ 1_117	GT31	CDS	amino acid change	AD
POSPLADRAFT_1051672	FPRL280_ 1_117	GT31	CDS
POSPLADRAFT_1051672	FPRL280_ 1_117	GT31	CDS
POSPLADRAFT_1051672	FPRL280_ 1_117	GT31	CDS
POSPLADRAFT_1051672	FPRL280_ 1_117	GT31	intron
POSPLADRAFT_1051672	FPRL280_ 1_117	GT31	intron
POSPLADRAFT_1051672	FPRL280_ 1_117	GT31	intron
POSPLADRAFT_1051672	FPRL280_ 1_117	GT31	CDS
POSPLADRAFT_1051672	FPRL280_ 1_117	GT31	CDS
POSPLADRAFT_1051672	FPRL280_ 1_117	GT31	CDS
POSPLADRAFT_1051672	FPRL280_ 1_117	GT31	CDS
POSPLADRAFT_1051672	FPRL280_ 1_117	GT31	CDS
POSPLADRAFT_1051672	FPRL280_ 1_117	GT31	CDS
POSPLADRAFT_1051672	FPRL280_ 1_117	GT31	intron
POSPLADRAFT_1051672	FPRL280_ 1_117	GT31	intron
POSPLADRAFT_1051672	FPRL280_ 1_117	GT31	intron
POSPLADRAFT_1051672	FPRL280_ 1_117	GT31	intron
POSPLADRAFT_1051672	FPRL280_ 1_117	GT31	intron
POSPLADRAFT_1051672	FPRL280_ 1_117	GT31	CDS	amino acid change	TN
POSPLADRAFT_1051672	FPRL280_ 1_117	GT31	CDS
POSPLADRAFT_1051672	FPRL280_ 1_117	GT31	CDS	amino acid change	SR
POSPLADRAFT_1051672	FPRL280_ 1_117	GT31	CDS
POSPLADRAFT_1051672	FPRL280_ 1_117	GT31	CDS
POSPLADRAFT_1051672	FPRL280_ 1_117	GT31	CDS	amino acid change	AE
POSPLADRAFT_1051672	FPRL280_ 1_117	GT31	CDS
POSPLADRAFT_1051672	FPRL280_ 1_117	GT31	CDS	amino acid change	NT
POSPLADRAFT_1051672	FPRL280_ 1_117	GT31	CDS
POSPLADRAFT_1051672	FPRL280_ 1_117	GT31	CDS	amino acid change	IL
POSPLADRAFT_1051672	FPRL280_ 1_117	GT31	CDS	amino acid change	FL
POSPLADRAFT_1051672	FPRL280_ 1_117	GT31	CDS
POSPLADRAFT_1051672	FPRL280_ 1_117	GT31	CDS
POSPLADRAFT_1051672	FPRL280_ 1_117	GT31	CDS
POSPLADRAFT_1127887	FPRL280_ 1_166	GT41	CDS	amino acid change	QH
POSPLADRAFT_1127887	FPRL280_ 1_166	GT41	CDS
POSPLADRAFT_1127887	FPRL280_ 1_166	GT41	intron
POSPLADRAFT_1127887	FPRL280_ 1_166	GT41	intron
POSPLADRAFT_1127887	FPRL280_ 1_166	GT41	intron
POSPLADRAFT_1127887	FPRL280_ 1_166	GT41	intron
POSPLADRAFT_1127887	FPRL280_ 1_166	GT41	intron
POSPLADRAFT_1127887	FPRL280_ 1_166	GT41	CDS	amino acid change	HQ
POSPLADRAFT_1127887	FPRL280_ 1_166	GT41	CDS
POSPLADRAFT_1127887	FPRL280_ 1_166	GT41	intron
POSPLADRAFT_1127887	FPRL280_ 1_166	GT41	intron
POSPLADRAFT_1127887	FPRL280_ 1_166	GT41	intron
POSPLADRAFT_1127887	FPRL280_ 1_166	GT41	intron
POSPLADRAFT_1127887	FPRL280_ 1_166	GT41	intron
POSPLADRAFT_1127887	FPRL280_ 1_166	GT41	intron
POSPLADRAFT_1127887	FPRL280_ 1_166	GT41	intron
POSPLADRAFT_1127887	FPRL280_ 1_166	GT41	intron
POSPLADRAFT_1127887	FPRL280_ 1_166	GT41	intron
POSPLADRAFT_1127887	FPRL280_ 1_166	GT41	intron
POSPLADRAFT_1127887	FPRL280_ 1_166	GT41	intron
POSPLADRAFT_1127887	FPRL280_ 1_166	GT41	intron
POSPLADRAFT_1127887	FPRL280_ 1_166	GT41	intron
POSPLADRAFT_1127887	FPRL280_ 1_166	GT41	intron
POSPLADRAFT_1127887	FPRL280_ 1_166	GT41	intron
POSPLADRAFT_1127887	FPRL280_ 1_166	GT41	intron
POSPLADRAFT_1127887	FPRL280_ 1_166	GT41	intron
POSPLADRAFT_1127887	FPRL280_ 1_166	GT41	intron
POSPLADRAFT_1127887	FPRL280_ 1_166	GT41	intron
POSPLADRAFT_1127887	FPRL280_ 1_166	GT41	intron
POSPLADRAFT_1127887	FPRL280_ 1_166	GT41	CDS
POSPLADRAFT_1127887	FPRL280_ 1_166	GT41	CDS	amino acid change	QH
POSPLADRAFT_1127887	FPRL280_ 1_166	GT41	CDS	amino acid change	ED
POSPLADRAFT_1127887	FPRL280_ 1_166	GT41	CDS	amino acid change	FL
POSPLADRAFT_1127887	FPRL280_ 1_166	GT41	CDS	amino acid change	NK
POSPLADRAFT_1127887	FPRL280_ 1_166	GT41	CDS
POSPLADRAFT_1127887	FPRL280_ 1_166	GT41	CDS	amino acid change	SR
POSPLADRAFT_1127887	FPRL280_ 1_166	GT41	CDS	amino acid change	YD
POSPLADRAFT_1127887	FPRL280_ 1_166	GT41	CDS	amino acid change	NK
POSPLADRAFT_1127887	FPRL280_ 1_166	GT41	CDS
POSPLADRAFT_1127887	FPRL280_ 1_166	GT41	CDS
POSPLADRAFT_1127887	FPRL280_ 1_166	GT41	CDS
POSPLADRAFT_1127887	FPRL280_ 1_166	GT41	CDS
POSPLADRAFT_1127887	FPRL280_ 1_166	GT41	CDS	amino acid change	VF
POSPLADRAFT_1127887	FPRL280_ 1_166	GT41	CDS
POSPLADRAFT_1127887	FPRL280_ 1_166	GT41	CDS	amino acid change	KT
POSPLADRAFT_1127887	FPRL280_ 1_166	GT41	CDS
POSPLADRAFT_1127887	FPRL280_ 1_166	GT41	CDS
POSPLADRAFT_1127887	FPRL280_ 1_166	GT41	CDS
POSPLADRAFT_1127887	FPRL280_ 1_166	GT41	CDS	amino acid change	KN
POSPLADRAFT_1127887	FPRL280_ 1_166	GT41	intron
POSPLADRAFT_1127887	FPRL280_ 1_166	GT41	intron
POSPLADRAFT_1127887	FPRL280_ 1_166	GT41	intron
POSPLADRAFT_1127887	FPRL280_ 1_166	GT41	intron
POSPLADRAFT_1127887	FPRL280_ 1_166	GT41	CDS	amino acid change	HQ
POSPLADRAFT_1127887	FPRL280_ 1_166	GT41	CDS	amino acid change	FL
POSPLADRAFT_1127887	FPRL280_ 1_166	GT41	CDS	amino acid change	SR
POSPLADRAFT_1127887	FPRL280_ 1_166	GT41	CDS
POSPLADRAFT_1127887	FPRL280_ 1_166	GT41	CDS	amino acid change	AE
POSPLADRAFT_1127887	FPRL280_ 1_166	GT41	CDS
POSPLADRAFT_1127887	FPRL280_ 1_166	GT41	CDS	amino acid change	TP
POSPLADRAFT_1127887	FPRL280_ 1_166	GT41	CDS
POSPLADRAFT_1127887	FPRL280_ 1_166	GT41	CDS	amino acid change	QH
POSPLADRAFT_1127887	FPRL280_ 1_166	GT41	CDS
POSPLADRAFT_1127887	FPRL280_ 1_166	GT41	CDS	amino acid change	LF
POSPLADRAFT_1127887	FPRL280_ 1_166	GT41	CDS
POSPLADRAFT_1127887	FPRL280_ 1_166	GT41	CDS
POSPLADRAFT_1127887	FPRL280_ 1_166	GT41	CDS	amino acid change	VG
POSPLADRAFT_1127887	FPRL280_ 1_166	GT41	CDS
POSPLADRAFT_1127887	FPRL280_ 1_166	GT41	CDS	amino acid change	GV
POSPLADRAFT_1127887	FPRL280_ 1_166	GT41	CDS	amino acid change	HN
POSPLADRAFT_1127887	FPRL280_ 1_166	GT41	CDS
POSPLADRAFT_1127887	FPRL280_ 1_166	GT41	CDS
POSPLADRAFT_1127887	FPRL280_ 1_166	GT41	CDS
POSPLADRAFT_1127887	FPRL280_ 1_166	GT41	CDS	amino acid change	NH
POSPLADRAFT_1127887	FPRL280_ 1_166	GT41	CDS	insertion	3 bases
POSPLADRAFT_1127887	FPRL280_ 1_166	GT41	CDS
POSPLADRAFT_1127887	FPRL280_ 1_166	GT41	CDS
POSPLADRAFT_1127887	FPRL280_ 1_166	GT41	CDS
POSPLADRAFT_1127887	FPRL280_ 1_166	GT41	CDS	amino acid change	PT
POSPLADRAFT_1127887	FPRL280_ 1_166	GT41	CDS
POSPLADRAFT_1127887	FPRL280_ 1_166	GT41	CDS	amino acid change	DE
POSPLADRAFT_1127887	FPRL280_ 1_166	GT41	CDS
POSPLADRAFT_1127887	FPRL280_ 1_166	GT41	CDS
POSPLADRAFT_1127887	FPRL280_ 1_166	GT41	CDS
POSPLADRAFT_1127887	FPRL280_ 1_166	GT41	intron
POSPLADRAFT_1127887	FPRL280_ 1_166	GT41	CDS
POSPLADRAFT_1127887	FPRL280_ 1_166	GT41	CDS	amino acid change	LI
POSPLADRAFT_1127887	FPRL280_ 1_166	GT41	CDS	amino acid change	MI
POSPLADRAFT_1127887	FPRL280_ 1_166	GT41	CDS	amino acid change	FC
POSPLADRAFT_1128162	FPRL280_ 1_192	GH16	CDS	insertion	3 bases
POSPLADRAFT_1128162	FPRL280_ 1_192	GH16	CDS	amino acid change	IL
POSPLADRAFT_1128162	FPRL280_ 1_192	GH16	CDS	insertion	3 bases
POSPLADRAFT_1128162	FPRL280_ 1_192	GH16	CDS
POSPLADRAFT_1128162	FPRL280_ 1_192	GH16	CDS	amino acid change	HR
POSPLADRAFT_1128162	FPRL280_ 1_192	GH16	CDS	amino acid change	AV
POSPLADRAFT_1128162	FPRL280_ 1_192	GH16	CDS	amino acid change	RG
POSPLADRAFT_1128162	FPRL280_ 1_192	GH16	CDS
POSPLADRAFT_1128162	FPRL280_ 1_192	GH16	CDS	amino acid change	VA
POSPLADRAFT_1128162	FPRL280_ 1_192	GH16	CDS
POSPLADRAFT_1128162	FPRL280_ 1_192	GH16	CDS
POSPLADRAFT_1128162	FPRL280_ 1_192	GH16	CDS
POSPLADRAFT_1128162	FPRL280_ 1_192	GH16	CDS	amino acid change	TA
POSPLADRAFT_1128162	FPRL280_ 1_192	GH16	CDS
POSPLADRAFT_1128162	FPRL280_ 1_192	GH16	intron
POSPLADRAFT_1128162	FPRL280_ 1_192	GH16	intron
POSPLADRAFT_1128162	FPRL280_ 1_192	GH16	CDS
POSPLADRAFT_1128162	FPRL280_ 1_192	GH16	CDS
POSPLADRAFT_1128162	FPRL280_ 1_192	GH16	CDS
POSPLADRAFT_1128162	FPRL280_ 1_192	GH16	CDS
POSPLADRAFT_1128162	FPRL280_ 1_192	GH16	intron
POSPLADRAFT_1128162	FPRL280_ 1_192	GH16	intron
POSPLADRAFT_1128162	FPRL280_ 1_192	GH16	intron
POSPLADRAFT_1128162	FPRL280_ 1_192	GH16	intron
POSPLADRAFT_1128162	FPRL280_ 1_192	GH16	intron
POSPLADRAFT_1128162	FPRL280_ 1_192	GH16	intron
POSPLADRAFT_1128162	FPRL280_ 1_192	GH16	intron
POSPLADRAFT_1128162	FPRL280_ 1_192	GH16	CDS
POSPLADRAFT_1128162	FPRL280_ 1_192	GH16	CDS
POSPLADRAFT_1128162	FPRL280_ 1_192	GH16	intron
POSPLADRAFT_1128162	FPRL280_ 1_192	GH16	intron
POSPLADRAFT_1128162	FPRL280_ 1_192	GH16	intron
POSPLADRAFT_1128162	FPRL280_ 1_192	GH16	intron
POSPLADRAFT_1128162	FPRL280_ 1_192	GH16	intron
POSPLADRAFT_1128162	FPRL280_ 1_192	GH16	intron
POSPLADRAFT_1128162	FPRL280_ 1_192	GH16	intron
POSPLADRAFT_1128162	FPRL280_ 1_192	GH16	intron
POSPLADRAFT_1128162	FPRL280_ 1_192	GH16	CDS
POSPLADRAFT_1128162	FPRL280_ 1_192	GH16	intron
POSPLADRAFT_1128162	FPRL280_ 1_192	GH16	intron
POSPLADRAFT_1128162	FPRL280_ 1_192	GH16	intron
POSPLADRAFT_1128162	FPRL280_ 1_192	GH16	CDS
POSPLADRAFT_1128162	FPRL280_ 1_192	GH16	CDS
POSPLADRAFT_1128162	FPRL280_ 1_192	GH16	intron
POSPLADRAFT_1128162	FPRL280_ 1_192	GH16	CDS
POSPLADRAFT_1128162	FPRL280_ 1_192	GH16	CDS
POSPLADRAFT_1128162	FPRL280_ 1_192	GH16	intron
POSPLADRAFT_1128162	FPRL280_ 1_192	GH16	intron
POSPLADRAFT_1128162	FPRL280_ 1_192	GH16	intron
POSPLADRAFT_1128162	FPRL280_ 1_192	GH16	intron
POSPLADRAFT_1128162	FPRL280_ 1_192	GH16	intron
POSPLADRAFT_1128162	FPRL280_ 1_192	GH16	CDS
POSPLADRAFT_1128162	FPRL280_ 1_192	GH16	CDS
POSPLADRAFT_1126941	FPRL280_ 2_126	GT8	CDS
POSPLADRAFT_1126941	FPRL280_ 2_126	GT8	CDS	amino acid change	ML
POSPLADRAFT_1126941	FPRL280_ 2_126	GT8	intron
POSPLADRAFT_1126941	FPRL280_ 2_126	GT8	intron
POSPLADRAFT_1126941	FPRL280_ 2_126	GT8	intron
POSPLADRAFT_1126941	FPRL280_ 2_126	GT8	CDS
POSPLADRAFT_1126941	FPRL280_ 2_126	GT8	CDS
POSPLADRAFT_1126941	FPRL280_ 2_126	GT8	CDS
POSPLADRAFT_1126941	FPRL280_ 2_126	GT8	CDS	amino acid change	KE
POSPLADRAFT_1126941	FPRL280_ 2_126	GT8	CDS
POSPLADRAFT_1126941	FPRL280_ 2_126	GT8	CDS	amino acid change	RK
POSPLADRAFT_1126941	FPRL280_ 2_126	GT8	CDS
POSPLADRAFT_1126941	FPRL280_ 2_126	GT8	CDS
POSPLADRAFT_1126941	FPRL280_ 2_126	GT8	CDS
POSPLADRAFT_1126941	FPRL280_ 2_126	GT8	CDS	amino acid change	TI
POSPLADRAFT_1126941	FPRL280_ 2_126	GT8	CDS
POSPLADRAFT_1126941	FPRL280_ 2_126	GT8	CDS	amino acid change	VI
POSPLADRAFT_1038147	FPRL280_ 2_78	GH27	CDS	amino acid change	IN
POSPLADRAFT_1038147	FPRL280_ 2_78	GH27	CDS
POSPLADRAFT_1038147	FPRL280_ 2_78	GH27	CDS
POSPLADRAFT_1038147	FPRL280_ 2_78	GH27	CDS	amino acid change	PQ
POSPLADRAFT_1038147	FPRL280_ 2_78	GH27	intron
POSPLADRAFT_1038147	FPRL280_ 2_78	GH27	intron
POSPLADRAFT_1038147	FPRL280_ 2_78	GH27	intron
POSPLADRAFT_1038147	FPRL280_ 2_78	GH27	CDS
POSPLADRAFT_1038147	FPRL280_ 2_78	GH27	CDS
POSPLADRAFT_1038147	FPRL280_ 2_78	GH27	CDS
POSPLADRAFT_1038147	FPRL280_ 2_78	GH27	UTR
POSPLADRAFT_1072561	FPRL280_ 2_15	GH18-CBM5-CBM5	UTR
POSPLADRAFT_1072561	FPRL280_ 2_15	GH18-CBM5-CBM5	UTR
POSPLADRAFT_1072561	FPRL280_ 2_15	GH18-CBM5-CBM5	UTR
POSPLADRAFT_1072561	FPRL280_ 2_15	GH18-CBM5-CBM5	CDS
POSPLADRAFT_1072561	FPRL280_ 2_15	GH18-CBM5-CBM5	CDS	amino acid change	DE
POSPLADRAFT_1072561	FPRL280_ 2_15	GH18-CBM5-CBM5	CDS	amino acid change	DA
POSPLADRAFT_1072561	FPRL280_ 2_15	GH18-CBM5-CBM5	CDS
POSPLADRAFT_1072561	FPRL280_ 2_15	GH18-CBM5-CBM5	intron
POSPLADRAFT_1072561	FPRL280_ 2_15	GH18-CBM5-CBM5	intron
POSPLADRAFT_1072561	FPRL280_ 2_15	GH18-CBM5-CBM5	intron
POSPLADRAFT_1072561	FPRL280_ 2_15	GH18-CBM5-CBM5	intron
POSPLADRAFT_1072561	FPRL280_ 2_15	GH18-CBM5-CBM5	intron
POSPLADRAFT_1072561	FPRL280_ 2_15	GH18-CBM5-CBM5	CDS
POSPLADRAFT_1072561	FPRL280_ 2_15	GH18-CBM5-CBM5	CDS	amino acid change	DE
POSPLADRAFT_1072561	FPRL280_ 2_15	GH18-CBM5-CBM5	CDS	amino acid change	DY
POSPLADRAFT_1072561	FPRL280_ 2_15	GH18-CBM5-CBM5	CDS	amino acid change	QH
POSPLADRAFT_1072561	FPRL280_ 2_15	GH18-CBM5-CBM5	intron
POSPLADRAFT_1072561	FPRL280_ 2_15	GH18-CBM5-CBM5	CDS
POSPLADRAFT_1072561	FPRL280_ 2_15	GH18-CBM5-CBM5	intron
POSPLADRAFT_1072561	FPRL280_ 2_15	GH18-CBM5-CBM5	intron
POSPLADRAFT_1072561	FPRL280_ 2_15	GH18-CBM5-CBM5	intron
POSPLADRAFT_1072561	FPRL280_ 2_15	GH18-CBM5-CBM5	intron
POSPLADRAFT_1072561	FPRL280_ 2_15	GH18-CBM5-CBM5	intron
POSPLADRAFT_1072561	FPRL280_ 2_15	GH18-CBM5-CBM5	intron
POSPLADRAFT_1072561	FPRL280_ 2_15	GH18-CBM5-CBM5	intron
POSPLADRAFT_1072561	FPRL280_ 2_15	GH18-CBM5-CBM5	intron
POSPLADRAFT_1072561	FPRL280_ 2_15	GH18-CBM5-CBM5	intron
POSPLADRAFT_1072561	FPRL280_ 2_15	GH18-CBM5-CBM5	CDS
POSPLADRAFT_1072561	FPRL280_ 2_15	GH18-CBM5-CBM5	intron
POSPLADRAFT_1072561	FPRL280_ 2_15	GH18-CBM5-CBM5	intron
POSPLADRAFT_1072561	FPRL280_ 2_15	GH18-CBM5-CBM5	intron
POSPLADRAFT_1072561	FPRL280_ 2_15	GH18-CBM5-CBM5	CDS	amino acid change	DE
POSPLADRAFT_1072561	FPRL280_ 2_15	GH18-CBM5-CBM5	CDS
POSPLADRAFT_1072561	FPRL280_ 2_15	GH18-CBM5-CBM5	CDS
POSPLADRAFT_1072561	FPRL280_ 2_15	GH18-CBM5-CBM5	UTR
POSPLADRAFT_1064305	FPRL280_ 41_1	GT1	UTR
POSPLADRAFT_1064305	FPRL280_ 41_1	GT1	UTR
POSPLADRAFT_1064305	FPRL280_ 41_1	GT1	UTR
POSPLADRAFT_1064305	FPRL280_ 41_1	GT1	UTR
POSPLADRAFT_1064305	FPRL280_ 41_1	GT1	UTR
POSPLADRAFT_1064305	FPRL280_ 41_1	GT1	UTR
POSPLADRAFT_1064305	FPRL280_ 41_1	GT1	UTR
POSPLADRAFT_1064305	FPRL280_ 41_1	GT1	UTR
POSPLADRAFT_1064305	FPRL280_ 41_1	GT1	UTR
POSPLADRAFT_1064305	FPRL280_ 41_1	GT1	UTR
POSPLADRAFT_1064305	FPRL280_ 41_1	GT1	UTR
POSPLADRAFT_1064305	FPRL280_ 41_1	GT1	CDS	amino acid change	SR
POSPLADRAFT_1064305	FPRL280_ 41_1	GT1	CDS	amino acid change	HQ
POSPLADRAFT_1064305	FPRL280_ 41_1	GT1	CDS
POSPLADRAFT_1064305	FPRL280_ 41_1	GT1	CDS
POSPLADRAFT_1064305	FPRL280_ 41_1	GT1	CDS
POSPLADRAFT_1064305	FPRL280_ 41_1	GT1	CDS
POSPLADRAFT_1064305	FPRL280_ 41_1	GT1	CDS
POSPLADRAFT_1064305	FPRL280_ 41_1	GT1	CDS	amino acid change	NK
POSPLADRAFT_1064305	FPRL280_ 41_1	GT1	CDS
POSPLADRAFT_1064305	FPRL280_ 41_1	GT1	CDS	amino acid change	ED
POSPLADRAFT_1064305	FPRL280_ 41_1	GT1	CDS
POSPLADRAFT_1064305	FPRL280_ 41_1	GT1	CDS	amino acid change	LF
POSPLADRAFT_1064305	FPRL280_ 41_1	GT1	intron
POSPLADRAFT_1064305	FPRL280_ 41_1	GT1	intron
POSPLADRAFT_1064305	FPRL280_ 41_1	GT1	intron
POSPLADRAFT_1064305	FPRL280_ 41_1	GT1	intron
POSPLADRAFT_1064305	FPRL280_ 41_1	GT1	intron
POSPLADRAFT_1064305	FPRL280_ 41_1	GT1	intron
POSPLADRAFT_1064305	FPRL280_ 41_1	GT1	intron
POSPLADRAFT_1064305	FPRL280_ 41_1	GT1	CDS
POSPLADRAFT_1064305	FPRL280_ 41_1	GT1	CDS	amino acid change	DE
POSPLADRAFT_1064305	FPRL280_ 41_1	GT1	CDS
POSPLADRAFT_1064305	FPRL280_ 41_1	GT1	intron
POSPLADRAFT_1064305	FPRL280_ 41_1	GT1	intron
POSPLADRAFT_1064305	FPRL280_ 41_1	GT1	intron
POSPLADRAFT_1064305	FPRL280_ 41_1	GT1	intron
POSPLADRAFT_1064305	FPRL280_ 41_1	GT1	intron
POSPLADRAFT_1064305	FPRL280_ 41_1	GT1	CDS
POSPLADRAFT_1064305	FPRL280_ 41_1	GT1	CDS	amino acid change	LF
POSPLADRAFT_1064305	FPRL280_ 41_1	GT1	CDS
POSPLADRAFT_1064305	FPRL280_ 41_1	GT1	CDS
POSPLADRAFT_1064305	FPRL280_ 41_1	GT1	CDS
POSPLADRAFT_1064305	FPRL280_ 41_1	GT1	CDS
POSPLADRAFT_1064305	FPRL280_ 41_1	GT1	CDS	amino acid change	IM
POSPLADRAFT_1064305	FPRL280_ 41_1	GT1	CDS	amino acid change	LM
POSPLADRAFT_1064305	FPRL280_ 41_1	GT1	CDS	amino acid change	ED
POSPLADRAFT_1064305	FPRL280_ 41_1	GT1	CDS
POSPLADRAFT_1064305	FPRL280_ 41_1	GT1	CDS
POSPLADRAFT_1064305	FPRL280_ 41_1	GT1	CDS	amino acid change	TI
POSPLADRAFT_1064305	FPRL280_ 41_1	GT1	CDS
POSPLADRAFT_1064305	FPRL280_ 41_1	GT1	CDS	amino acid change	CW
POSPLADRAFT_1064305	FPRL280_ 41_1	GT1	CDS
POSPLADRAFT_1064305	FPRL280_ 41_1	GT1	CDS	amino acid change	KN
POSPLADRAFT_1064305	FPRL280_ 41_1	GT1	CDS	amino acid change	KN
POSPLADRAFT_1064305	FPRL280_ 41_1	GT1	CDS
POSPLADRAFT_1064305	FPRL280_ 41_1	GT1	CDS
POSPLADRAFT_1064305	FPRL280_ 41_1	GT1	intron
POSPLADRAFT_1064305	FPRL280_ 41_1	GT1	intron
POSPLADRAFT_1064305	FPRL280_ 41_1	GT1	intron
POSPLADRAFT_1064305	FPRL280_ 41_1	GT1	intron
POSPLADRAFT_1064305	FPRL280_ 41_1	GT1	intron
POSPLADRAFT_1064305	FPRL280_ 41_1	GT1	intron
POSPLADRAFT_1064305	FPRL280_ 41_1	GT1	intron
POSPLADRAFT_1064305	FPRL280_ 41_1	GT1	intron
POSPLADRAFT_1064305	FPRL280_ 41_1	GT1	CDS	amino acid change	KN
POSPLADRAFT_1064305	FPRL280_ 41_1	GT1	CDS
POSPLADRAFT_1064305	FPRL280_ 41_1	GT1	intron
POSPLADRAFT_1064305	FPRL280_ 41_1	GT1	intron
POSPLADRAFT_1064305	FPRL280_ 41_1	GT1	intron
POSPLADRAFT_1064305	FPRL280_ 41_1	GT1	intron
POSPLADRAFT_1064305	FPRL280_ 41_1	GT1	intron
POSPLADRAFT_1064305	FPRL280_ 41_1	GT1	intron
POSPLADRAFT_1064305	FPRL280_ 41_1	GT1	intron
POSPLADRAFT_1064305	FPRL280_ 41_1	GT1	CDS	amino acid change	NK
POSPLADRAFT_1064305	FPRL280_ 41_1	GT1	intron
POSPLADRAFT_1064305	FPRL280_ 41_1	GT1	intron
POSPLADRAFT_1064305	FPRL280_ 41_1	GT1	intron
POSPLADRAFT_1064305	FPRL280_ 41_1	GT1	intron
POSPLADRAFT_1064305	FPRL280_ 41_1	GT1	CDS
POSPLADRAFT_1064305	FPRL280_ 41_1	GT1	CDS
POSPLADRAFT_1064305	FPRL280_ 41_1	GT1	intron
POSPLADRAFT_1064305	FPRL280_ 41_1	GT1	intron
POSPLADRAFT_1064305	FPRL280_ 41_1	GT1	intron
POSPLADRAFT_1064305	FPRL280_ 41_1	GT1	CDS
POSPLADRAFT_1064305	FPRL280_ 41_1	GT1	CDS	amino acid change	Y*
POSPLADRAFT_1064305	FPRL280_ 41_1	GT1	intron
POSPLADRAFT_1064305	FPRL280_ 41_1	GT1	intron
POSPLADRAFT_1064305	FPRL280_ 41_1	GT1	intron
POSPLADRAFT_1064305	FPRL280_ 41_1	GT1	CDS	amino acid change	RI
POSPLADRAFT_1064305	FPRL280_ 41_1	GT1	CDS
POSPLADRAFT_1064305	FPRL280_ 41_1	GT1	CDS	amino acid change	FL
POSPLADRAFT_1064305	FPRL280_ 41_1	GT1	intron
POSPLADRAFT_1064305	FPRL280_ 41_1	GT1	intron
POSPLADRAFT_1064305	FPRL280_ 41_1	GT1	intron
POSPLADRAFT_1064305	FPRL280_ 41_1	GT1	intron
POSPLADRAFT_1064305	FPRL280_ 41_1	GT1	intron
POSPLADRAFT_1064305	FPRL280_ 41_1	GT1	intron
POSPLADRAFT_1064305	FPRL280_ 41_1	GT1	intron
POSPLADRAFT_1064305	FPRL280_ 41_1	GT1	intron
POSPLADRAFT_1064305	FPRL280_ 41_1	GT1	CDS
POSPLADRAFT_1064305	FPRL280_ 41_1	GT1	CDS
POSPLADRAFT_1064305	FPRL280_ 41_1	GT1	CDS	amino acid change	IM
POSPLADRAFT_1064305	FPRL280_ 41_1	GT1	CDS	amino acid change	LV
POSPLADRAFT_1064305	FPRL280_ 41_1	GT1	CDS
POSPLADRAFT_1064305	FPRL280_ 41_1	GT1	CDS
POSPLADRAFT_1064305	FPRL280_ 41_1	GT1	CDS
POSPLADRAFT_1064305	FPRL280_ 41_1	GT1	CDS	amino acid change	NK
POSPLADRAFT_1064305	FPRL280_ 41_1	GT1	CDS	amino acid change	SA
POSPLADRAFT_1064305	FPRL280_ 41_1	GT1	CDS
POSPLADRAFT_1064305	FPRL280_ 41_1	GT1	CDS
POSPLADRAFT_1064305	FPRL280_ 41_1	GT1	CDS	amino acid change	FL
POSPLADRAFT_1064305	FPRL280_ 41_1	GT1	CDS
POSPLADRAFT_1064305	FPRL280_ 41_1	GT1	CDS
POSPLADRAFT_1064305	FPRL280_ 41_1	GT1	CDS	amino acid change	DY
POSPLADRAFT_1064305	FPRL280_ 41_1	GT1	CDS
POSPLADRAFT_1064305	FPRL280_ 41_1	GT1	CDS	amino acid change	RL
POSPLADRAFT_1064305	FPRL280_ 41_1	GT1	CDS
POSPLADRAFT_1064305	FPRL280_ 41_1	GT1	CDS
POSPLADRAFT_1064305	FPRL280_ 41_1	GT1	CDS
POSPLADRAFT_1064305	FPRL280_ 41_1	GT1	intron
POSPLADRAFT_1064305	FPRL280_ 41_1	GT1	intron
POSPLADRAFT_1064305	FPRL280_ 41_1	GT1	intron
POSPLADRAFT_1064305	FPRL280_ 41_1	GT1	intron
POSPLADRAFT_1064305	FPRL280_ 41_1	GT1	CDS
POSPLADRAFT_1064305	FPRL280_ 41_1	GT1	CDS
POSPLADRAFT_1064305	FPRL280_ 41_1	GT1	intron
POSPLADRAFT_1064305	FPRL280_ 41_1	GT1	intron
POSPLADRAFT_1064305	FPRL280_ 41_1	GT1	intron
POSPLADRAFT_1064305	FPRL280_ 41_1	GT1	intron
POSPLADRAFT_1064305	FPRL280_ 41_1	GT1	CDS
POSPLADRAFT_1064305	FPRL280_ 41_1	GT1	CDS	amino acid change	GC
POSPLADRAFT_1064305	FPRL280_ 41_1	GT1	CDS	amino acid change	FL
POSPLADRAFT_1064305	FPRL280_ 41_1	GT1	CDS	amino acid change	LW
POSPLADRAFT_1064305	FPRL280_ 41_1	GT1	CDS
POSPLADRAFT_1064305	FPRL280_ 41_1	GT1	CDS	amino acid change	LM
POSPLADRAFT_1064305	FPRL280_ 41_1	GT1	CDS
POSPLADRAFT_1064305	FPRL280_ 41_1	GT1	CDS	amino acid change	NK
POSPLADRAFT_1064305	FPRL280_ 41_1	GT1	CDS	amino acid change	TA
POSPLADRAFT_1064305	FPRL280_ 41_1	GT1	CDS
POSPLADRAFT_1064305	FPRL280_ 41_1	GT1	CDS	amino acid change	TP
POSPLADRAFT_1064305	FPRL280_ 41_1	GT1	CDS
POSPLADRAFT_1064305	FPRL280_ 41_1	GT1	CDS	amino acid change	TN
POSPLADRAFT_1064305	FPRL280_ 41_1	GT1	CDS
POSPLADRAFT_1064305	FPRL280_ 41_1	GT1	CDS	amino acid change	SR
POSPLADRAFT_1064305	FPRL280_ 41_1	GT1	CDS	amino acid change	IM
POSPLADRAFT_1064305	FPRL280_ 41_1	GT1	CDS
POSPLADRAFT_1064305	FPRL280_ 41_1	GT1	CDS
POSPLADRAFT_1064305	FPRL280_ 41_1	GT1	CDS
POSPLADRAFT_1064305	FPRL280_ 41_1	GT1	CDS
POSPLADRAFT_1064305	FPRL280_ 41_1	GT1	CDS
POSPLADRAFT_1064305	FPRL280_ 41_1	GT1	CDS	amino acid change	FL
POSPLADRAFT_1064305	FPRL280_ 41_1	GT1	CDS
POSPLADRAFT_1064305	FPRL280_ 41_1	GT1	CDS
POSPLADRAFT_1064305	FPRL280_ 41_1	GT1	CDS	amino acid change	ED
POSPLADRAFT_1064305	FPRL280_ 41_1	GT1	CDS	amino acid change	NK
POSPLADRAFT_1064305	FPRL280_ 41_1	GT1	CDS
POSPLADRAFT_1064305	FPRL280_ 41_1	GT1	CDS	amino acid change	GC
POSPLADRAFT_1064305	FPRL280_ 41_1	GT1	CDS
POSPLADRAFT_1064305	FPRL280_ 41_1	GT1	CDS	amino acid change	TP
POSPLADRAFT_1064305	FPRL280_ 41_1	GT1	CDS
POSPLADRAFT_1064305	FPRL280_ 41_1	GT1	CDS	amino acid change	QH
POSPLADRAFT_1064305	FPRL280_ 41_1	GT1	CDS
POSPLADRAFT_1064305	FPRL280_ 41_1	GT1	CDS
POSPLADRAFT_1064305	FPRL280_ 41_1	GT1	CDS
POSPLADRAFT_1064305	FPRL280_ 41_1	GT1	CDS	amino acid change	ED
POSPLADRAFT_1064305	FPRL280_ 41_1	GT1	CDS
POSPLADRAFT_1064305	FPRL280_ 41_1	GT1	intron
POSPLADRAFT_1064305	FPRL280_ 41_1	GT1	CDS	amino acid change	SR
POSPLADRAFT_1064305	FPRL280_ 41_1	GT1	CDS
POSPLADRAFT_1064305	FPRL280_ 41_1	GT1	CDS
POSPLADRAFT_1064305	FPRL280_ 41_1	GT1	CDS
POSPLADRAFT_1064305	FPRL280_ 41_1	GT1	intron	in consensus splice site
POSPLADRAFT_1064305	FPRL280_ 41_1	GT1	intron
POSPLADRAFT_1064305	FPRL280_ 41_1	GT1	intron
POSPLADRAFT_1064305	FPRL280_ 41_1	GT1	intron
POSPLADRAFT_1064305	FPRL280_ 41_1	GT1	intron
POSPLADRAFT_1064305	FPRL280_ 41_1	GT1	intron
POSPLADRAFT_1064305	FPRL280_ 41_1	GT1	intron
POSPLADRAFT_1064305	FPRL280_ 41_1	GT1	CDS	amino acid change	Y*
POSPLADRAFT_1064305	FPRL280_ 41_1	GT1	CDS
POSPLADRAFT_1064305	FPRL280_ 41_1	GT1	CDS	amino acid change	LM
POSPLADRAFT_1064305	FPRL280_ 41_1	GT1	CDS	amino acid change	DE
POSPLADRAFT_1064305	FPRL280_ 41_1	GT1	intron
POSPLADRAFT_1064305	FPRL280_ 41_1	GT1	intron
POSPLADRAFT_1064305	FPRL280_ 41_1	GT1	intron
POSPLADRAFT_1064305	FPRL280_ 41_1	GT1	CDS
POSPLADRAFT_1064305	FPRL280_ 41_1	GT1	intron
POSPLADRAFT_1064305	FPRL280_ 41_1	GT1	intron
POSPLADRAFT_1064305	FPRL280_ 41_1	GT1	intron
POSPLADRAFT_1064305	FPRL280_ 41_1	GT1	intron
POSPLADRAFT_1064305	FPRL280_ 41_1	GT1	intron
POSPLADRAFT_1064305	FPRL280_ 41_1	GT1	intron
POSPLADRAFT_1064305	FPRL280_ 41_1	GT1	intron
POSPLADRAFT_1064305	FPRL280_ 41_1	GT1	intron
POSPLADRAFT_1064305	FPRL280_ 41_1	GT1	CDS	amino acid change	SI
POSPLADRAFT_1064305	FPRL280_ 41_1	GT1	CDS	amino acid change	QH
POSPLADRAFT_1064305	FPRL280_ 41_1	GT1	CDS	amino acid change	PT
POSPLADRAFT_1064305	FPRL280_ 41_1	GT1	CDS
POSPLADRAFT_1064305	FPRL280_ 41_1	GT1	CDS	amino acid change	SY
POSPLADRAFT_1064305	FPRL280_ 41_1	GT1	CDS	amino acid change	SA
POSPLADRAFT_1064305	FPRL280_ 41_1	GT1	CDS
POSPLADRAFT_1064305	FPRL280_ 41_1	GT1	CDS	amino acid change	FL
POSPLADRAFT_1064305	FPRL280_ 41_1	GT1	CDS	amino acid change	LV
POSPLADRAFT_1064305	FPRL280_ 41_1	GT1	CDS
POSPLADRAFT_1064305	FPRL280_ 41_1	GT1	CDS	amino acid change	SR
POSPLADRAFT_1064305	FPRL280_ 41_1	GT1	CDS	amino acid change	SR
POSPLADRAFT_1064305	FPRL280_ 41_1	GT1	intron
POSPLADRAFT_1064305	FPRL280_ 41_1	GT1	intron
POSPLADRAFT_1064305	FPRL280_ 41_1	GT1	intron
POSPLADRAFT_1064305	FPRL280_ 41_1	GT1	intron
POSPLADRAFT_1064305	FPRL280_ 41_1	GT1	CDS	amino acid change	DE
POSPLADRAFT_1064305	FPRL280_ 41_1	GT1	CDS
POSPLADRAFT_1064305	FPRL280_ 41_1	GT1	CDS	amino acid change	DE
POSPLADRAFT_1064305	FPRL280_ 41_1	GT1	CDS
POSPLADRAFT_1064305	FPRL280_ 41_1	GT1	CDS	amino acid change	GV
POSPLADRAFT_1064305	FPRL280_ 41_1	GT1	CDS	amino acid change	PS
POSPLADRAFT_1064305	FPRL280_ 41_1	GT1	CDS
POSPLADRAFT_1064305	FPRL280_ 41_1	GT1	CDS	amino acid change	DE
POSPLADRAFT_1064305	FPRL280_ 41_1	GT1	CDS	amino acid change	DE
POSPLADRAFT_1064305	FPRL280_ 41_1	GT1	CDS	amino acid change	Y*
POSPLADRAFT_1064305	FPRL280_ 41_1	GT1	intron
POSPLADRAFT_1064305	FPRL280_ 41_1	GT1	intron
POSPLADRAFT_1064305	FPRL280_ 41_1	GT1	CDS
POSPLADRAFT_1064305	FPRL280_ 41_1	GT1	intron
POSPLADRAFT_1064305	FPRL280_ 41_1	GT1	intron
POSPLADRAFT_1064305	FPRL280_ 41_1	GT1	intron
POSPLADRAFT_1064305	FPRL280_ 41_1	GT1	intron
POSPLADRAFT_1064305	FPRL280_ 41_1	GT1	intron
POSPLADRAFT_1064305	FPRL280_ 41_1	GT1	intron
POSPLADRAFT_1064305	FPRL280_ 41_1	GT1	intron
POSPLADRAFT_1064305	FPRL280_ 41_1	GT1	intron
POSPLADRAFT_1064305	FPRL280_ 41_1	GT1	CDS
POSPLADRAFT_1064305	FPRL280_ 41_1	GT1	CDS	amino acid change	VG
POSPLADRAFT_1064305	FPRL280_ 41_1	GT1	CDS	amino acid change	HR
POSPLADRAFT_1043022	FPRL280_ 41_12	GH72-CBM43	intron
POSPLADRAFT_1043022	FPRL280_ 41_12	GH72-CBM43	intron
POSPLADRAFT_1043022	FPRL280_ 41_12	GH72-CBM43	intron
POSPLADRAFT_1043022	FPRL280_ 41_12	GH72-CBM43	CDS
POSPLADRAFT_1043022	FPRL280_ 41_12	GH72-CBM43	CDS
POSPLADRAFT_1043022	FPRL280_ 41_12	GH72-CBM43	CDS
POSPLADRAFT_1043022	FPRL280_ 41_12	GH72-CBM43	CDS
POSPLADRAFT_1043022	FPRL280_ 41_12	GH72-CBM43	CDS
POSPLADRAFT_1043022	FPRL280_ 41_12	GH72-CBM43	CDS	amino acid change	AG
POSPLADRAFT_1043022	FPRL280_ 41_12	GH72-CBM43	intron
POSPLADRAFT_1043022	FPRL280_ 41_12	GH72-CBM43	intron
POSPLADRAFT_1043022	FPRL280_ 41_12	GH72-CBM43	intron
POSPLADRAFT_1043022	FPRL280_ 41_12	GH72-CBM43	intron
POSPLADRAFT_1043022	FPRL280_ 41_12	GH72-CBM43	CDS
POSPLADRAFT_1043022	FPRL280_ 41_12	GH72-CBM43	CDS
POSPLADRAFT_1043022	FPRL280_ 41_12	GH72-CBM43	CDS
POSPLADRAFT_1043022	FPRL280_ 41_12	GH72-CBM43	CDS
POSPLADRAFT_1043022	FPRL280_ 41_12	GH72-CBM43	intron
POSPLADRAFT_1043022	FPRL280_ 41_12	GH72-CBM43	CDS	amino acid change	NY
POSPLADRAFT_1043022	FPRL280_ 41_12	GH72-CBM43	intron
POSPLADRAFT_1043022	FPRL280_ 41_12	GH72-CBM43	intron
POSPLADRAFT_1043022	FPRL280_ 41_12	GH72-CBM43	intron
POSPLADRAFT_1043022	FPRL280_ 41_12	GH72-CBM43	intron
POSPLADRAFT_1043022	FPRL280_ 41_12	GH72-CBM43	intron
POSPLADRAFT_1043022	FPRL280_ 41_12	GH72-CBM43	intron
POSPLADRAFT_1043022	FPRL280_ 41_12	GH72-CBM43	intron
POSPLADRAFT_1043022	FPRL280_ 41_12	GH72-CBM43	intron
POSPLADRAFT_1043022	FPRL280_ 41_12	GH72-CBM43	intron
POSPLADRAFT_1043022	FPRL280_ 41_12	GH72-CBM43	intron
POSPLADRAFT_1043022	FPRL280_ 41_12	GH72-CBM43	intron
POSPLADRAFT_1043022	FPRL280_ 41_12	GH72-CBM43	intron
POSPLADRAFT_1043022	FPRL280_ 41_12	GH72-CBM43	intron
POSPLADRAFT_1043022	FPRL280_ 41_12	GH72-CBM43	intron
POSPLADRAFT_1043022	FPRL280_ 41_12	GH72-CBM43	intron
POSPLADRAFT_1043022	FPRL280_ 41_12	GH72-CBM43	intron
POSPLADRAFT_1043022	FPRL280_ 41_12	GH72-CBM43	intron
POSPLADRAFT_1043022	FPRL280_ 41_12	GH72-CBM43	CDS
POSPLADRAFT_1043022	FPRL280_ 41_12	GH72-CBM43	CDS	amino acid change	PS
POSPLADRAFT_1043022	FPRL280_ 41_12	GH72-CBM43	CDS
POSPLADRAFT_1043022	FPRL280_ 41_12	GH72-CBM43	CDS
POSPLADRAFT_1043022	FPRL280_ 41_12	GH72-CBM43	CDS
POSPLADRAFT_1043022	FPRL280_ 41_12	GH72-CBM43	intron
POSPLADRAFT_1043022	FPRL280_ 41_12	GH72-CBM43	intron
POSPLADRAFT_1043022	FPRL280_ 41_12	GH72-CBM43	intron
POSPLADRAFT_1043022	FPRL280_ 41_12	GH72-CBM43	intron
POSPLADRAFT_1043022	FPRL280_ 41_12	GH72-CBM43	CDS
POSPLADRAFT_1043022	FPRL280_ 41_12	GH72-CBM43	CDS	amino acid change	EA
POSPLADRAFT_1043022	FPRL280_ 41_12	GH72-CBM43	CDS
POSPLADRAFT_1043022	FPRL280_ 41_12	GH72-CBM43	CDS
POSPLADRAFT_1043022	FPRL280_ 41_12	GH72-CBM43	CDS
POSPLADRAFT_1043022	FPRL280_ 41_12	GH72-CBM43	CDS
POSPLADRAFT_1043022	FPRL280_ 41_12	GH72-CBM43	CDS
POSPLADRAFT_1127333	FPRL280_ 41_19	CE4	CDS
POSPLADRAFT_1127333	FPRL280_ 41_19	CE4	CDS	deletion	12 bases
POSPLADRAFT_1127333	FPRL280_ 41_19	CE4	CDS
POSPLADRAFT_1127333	FPRL280_ 41_19	CE4	CDS	amino acid change	FL
POSPLADRAFT_1127333	FPRL280_ 41_19	CE4	CDS	amino acid change	SR
POSPLADRAFT_1127333	FPRL280_ 41_19	CE4	CDS
POSPLADRAFT_1127333	FPRL280_ 41_19	CE4	CDS	amino acid change	IM
POSPLADRAFT_1127333	FPRL280_ 41_19	CE4	intron
POSPLADRAFT_1127333	FPRL280_ 41_19	CE4	CDS
POSPLADRAFT_1127333	FPRL280_ 41_19	CE4	CDS
POSPLADRAFT_1064316	FPRL280_ 41_21	GT59	UTR
POSPLADRAFT_1064316	FPRL280_ 41_21	GT59	CDS	amino acid change	TP
POSPLADRAFT_1064316	FPRL280_ 41_21	GT59	CDS
POSPLADRAFT_1064316	FPRL280_ 41_21	GT59	CDS
POSPLADRAFT_1064316	FPRL280_ 41_21	GT59	CDS	amino acid change	LM
POSPLADRAFT_1064316	FPRL280_ 41_21	GT59	CDS
POSPLADRAFT_1064316	FPRL280_ 41_21	GT59	CDS	amino acid change	DE
POSPLADRAFT_1064316	FPRL280_ 41_21	GT59	intron
POSPLADRAFT_1064316	FPRL280_ 41_21	GT59	intron
POSPLADRAFT_1064316	FPRL280_ 41_21	GT59	intron
POSPLADRAFT_1064316	FPRL280_ 41_21	GT59	CDS	amino acid change	IM
POSPLADRAFT_1064316	FPRL280_ 41_21	GT59	CDS	amino acid change	IM
POSPLADRAFT_1064316	FPRL280_ 41_21	GT59	CDS	amino acid change	TP
POSPLADRAFT_1064316	FPRL280_ 41_21	GT59	CDS	amino acid change	VI
POSPLADRAFT_1064316	FPRL280_ 41_21	GT59	CDS	amino acid change	QH
POSPLADRAFT_1064316	FPRL280_ 41_21	GT59	CDS
POSPLADRAFT_1064316	FPRL280_ 41_21	GT59	CDS	amino acid change	FL
POSPLADRAFT_1064316	FPRL280_ 41_21	GT59	CDS	amino acid change	SA
POSPLADRAFT_1064316	FPRL280_ 41_21	GT59	intron
POSPLADRAFT_1064316	FPRL280_ 41_21	GT59	intron
POSPLADRAFT_1064316	FPRL280_ 41_21	GT59	intron
POSPLADRAFT_1064316	FPRL280_ 41_21	GT59	CDS	amino acid change	VF
POSPLADRAFT_1064316	FPRL280_ 41_21	GT59	CDS	amino acid change	FL
POSPLADRAFT_1064316	FPRL280_ 41_21	GT59	CDS	amino acid change	LV
POSPLADRAFT_1064316	FPRL280_ 41_21	GT59	intron
POSPLADRAFT_1064316	FPRL280_ 41_21	GT59	intron
POSPLADRAFT_1064316	FPRL280_ 41_21	GT59	intron
POSPLADRAFT_1064316	FPRL280_ 41_21	GT59	intron
POSPLADRAFT_1064316	FPRL280_ 41_21	GT59	intron
POSPLADRAFT_1064316	FPRL280_ 41_21	GT59	intron
POSPLADRAFT_1064316	FPRL280_ 41_21	GT59	intron
POSPLADRAFT_1064316	FPRL280_ 41_21	GT59	CDS
POSPLADRAFT_1064316	FPRL280_ 41_21	GT59	intron
POSPLADRAFT_1064316	FPRL280_ 41_21	GT59	intron
POSPLADRAFT_1064316	FPRL280_ 41_21	GT59	intron
POSPLADRAFT_1064316	FPRL280_ 41_21	GT59	intron
POSPLADRAFT_1064316	FPRL280_ 41_21	GT59	intron
[truncated: 14,300 more rows]

## Sheet: Variants in CDS
MAD-SB12ID	FPRL280 ID	CAZy family	Position	Variation	Detail
POSPLADRAFT_1164019	FPRL280_ 8_79	GH47	CDS
POSPLADRAFT_1164019	FPRL280_ 8_79	GH47	CDS
POSPLADRAFT_1164019	FPRL280_ 8_79	GH47	CDS
POSPLADRAFT_1164019	FPRL280_ 8_79	GH47	CDS
POSPLADRAFT_1164019	FPRL280_ 8_79	GH47	CDS
POSPLADRAFT_1164019	FPRL280_ 8_79	GH47	CDS
POSPLADRAFT_1164019	FPRL280_ 8_79	GH47	CDS	amino acid change	KN
POSPLADRAFT_1164019	FPRL280_ 8_79	GH47	CDS	amino acid change	AD
POSPLADRAFT_1164019	FPRL280_ 8_79	GH47	CDS
POSPLADRAFT_1164019	FPRL280_ 8_79	GH47	CDS
POSPLADRAFT_1164019	FPRL280_ 8_79	GH47	CDS	amino acid change	AS
POSPLADRAFT_1164019	FPRL280_ 8_79	GH47	CDS
POSPLADRAFT_1164019	FPRL280_ 8_79	GH47	CDS
POSPLADRAFT_1164019	FPRL280_ 8_79	GH47	CDS	amino acid change	IR
POSPLADRAFT_1164019	FPRL280_ 8_79	GH47	CDS	amino acid change	KN
POSPLADRAFT_1164019	FPRL280_ 8_79	GH47	CDS	amino acid change	TP
POSPLADRAFT_1164019	FPRL280_ 8_79	GH47	CDS
POSPLADRAFT_1164019	FPRL280_ 8_79	GH47	CDS	amino acid change	QH
POSPLADRAFT_1164019	FPRL280_ 8_79	GH47	CDS
POSPLADRAFT_1164019	FPRL280_ 8_79	GH47	CDS
POSPLADRAFT_1164019	FPRL280_ 8_79	GH47	CDS
POSPLADRAFT_1164019	FPRL280_ 8_79	GH47	CDS	amino acid change	NK
POSPLADRAFT_1164019	FPRL280_ 8_79	GH47	CDS
POSPLADRAFT_1164019	FPRL280_ 8_79	GH47	CDS
POSPLADRAFT_1164019	FPRL280_ 8_79	GH47	CDS
POSPLADRAFT_1164019	FPRL280_ 8_79	GH47	CDS
POSPLADRAFT_1164019	FPRL280_ 8_79	GH47	CDS	amino acid change	VF
POSPLADRAFT_1164019	FPRL280_ 8_79	GH47	CDS	amino acid change	KN
POSPLADRAFT_1164019	FPRL280_ 8_79	GH47	CDS	amino acid change	SR
POSPLADRAFT_1164019	FPRL280_ 8_79	GH47	CDS	amino acid change	FL
POSPLADRAFT_1164019	FPRL280_ 8_79	GH47	CDS
POSPLADRAFT_1164019	FPRL280_ 8_79	GH47	CDS
POSPLADRAFT_1164019	FPRL280_ 8_79	GH47	CDS
POSPLADRAFT_1164019	FPRL280_ 8_79	GH47	CDS	amino acid change	SR
POSPLADRAFT_1164019	FPRL280_ 8_79	GH47	CDS	amino acid change	FL
POSPLADRAFT_1164019	FPRL280_ 8_79	GH47	CDS	amino acid change	ED
POSPLADRAFT_1164019	FPRL280_ 8_79	GH47	CDS
POSPLADRAFT_1164019	FPRL280_ 8_79	GH47	CDS
POSPLADRAFT_1164019	FPRL280_ 8_79	GH47	CDS
POSPLADRAFT_1164019	FPRL280_ 8_79	GH47	CDS	amino acid change	NK
POSPLADRAFT_1164019	FPRL280_ 8_79	GH47	CDS
POSPLADRAFT_1175493	FPRL280_ NODE_8	GH20	CDS	amino acid change	DY
POSPLADRAFT_1175493	FPRL280_ NODE_8	GH20	CDS	amino acid change	DA
POSPLADRAFT_1175493	FPRL280_ NODE_8	GH20	CDS	amino acid change	NH
POSPLADRAFT_1175493	FPRL280_ NODE_8	GH20	CDS	amino acid change	Q*
POSPLADRAFT_1175493	FPRL280_ NODE_8	GH20	CDS
POSPLADRAFT_1175493	FPRL280_ NODE_8	GH20	CDS
POSPLADRAFT_1175493	FPRL280_ NODE_8	GH20	CDS	amino acid change	NH
POSPLADRAFT_1175493	FPRL280_ NODE_8	GH20	CDS	amino acid change	PQ
POSPLADRAFT_1175493	FPRL280_ NODE_8	GH20	CDS	amino acid change	VF
POSPLADRAFT_1175493	FPRL280_ NODE_8	GH20	CDS	amino acid change	DY
POSPLADRAFT_1175493	FPRL280_ NODE_8	GH20	CDS	amino acid change	Y*
POSPLADRAFT_1175493	FPRL280_ NODE_8	GH20	CDS	amino acid change	ML
POSPLADRAFT_1175493	FPRL280_ NODE_8	GH20	CDS	amino acid change	NK
POSPLADRAFT_1175493	FPRL280_ NODE_8	GH20	CDS	amino acid change	SR
POSPLADRAFT_1175493	FPRL280_ NODE_8	GH20	CDS
POSPLADRAFT_1175493	FPRL280_ NODE_8	GH20	CDS	amino acid change	SR
POSPLADRAFT_1175493	FPRL280_ NODE_8	GH20	CDS	amino acid change	SR
POSPLADRAFT_1175493	FPRL280_ NODE_8	GH20	CDS
POSPLADRAFT_1175493	FPRL280_ NODE_8	GH20	CDS
POSPLADRAFT_1175493	FPRL280_ NODE_8	GH20	CDS	amino acid change	FC
POSPLADRAFT_1175493	FPRL280_ NODE_8	GH20	CDS	amino acid change	NK
POSPLADRAFT_1175493	FPRL280_ NODE_8	GH20	CDS
POSPLADRAFT_1175493	FPRL280_ NODE_8	GH20	CDS
POSPLADRAFT_1175493	FPRL280_ NODE_8	GH20	CDS
POSPLADRAFT_1175493	FPRL280_ NODE_8	GH20	CDS
POSPLADRAFT_1175493	FPRL280_ NODE_8	GH20	CDS	amino acid change	LM
POSPLADRAFT_1175493	FPRL280_ NODE_8	GH20	CDS
POSPLADRAFT_1175493	FPRL280_ NODE_8	GH20	CDS	amino acid change	AS
POSPLADRAFT_1175493	FPRL280_ NODE_8	GH20	CDS	amino acid change	AV
POSPLADRAFT_1175493	FPRL280_ NODE_8	GH20	CDS	amino acid change	Y*
POSPLADRAFT_1175493	FPRL280_ NODE_8	GH20	CDS	amino acid change	LM
POSPLADRAFT_1175493	FPRL280_ NODE_8	GH20	CDS	amino acid change	KN
POSPLADRAFT_1175493	FPRL280_ NODE_8	GH20	CDS	amino acid change	QH
POSPLADRAFT_1175493	FPRL280_ NODE_8	GH20	CDS
POSPLADRAFT_1175493	FPRL280_ NODE_8	GH20	CDS
POSPLADRAFT_1175493	FPRL280_ NODE_8	GH20	CDS
POSPLADRAFT_1175493	FPRL280_ NODE_8	GH20	CDS	amino acid change	ED
POSPLADRAFT_1175493	FPRL280_ NODE_8	GH20	CDS
POSPLADRAFT_1175493	FPRL280_ NODE_8	GH20	CDS	amino acid change	C*
POSPLADRAFT_1175493	FPRL280_ NODE_8	GH20	CDS	amino acid change	QH
POSPLADRAFT_1175493	FPRL280_ NODE_8	GH20	CDS
POSPLADRAFT_1175493	FPRL280_ NODE_8	GH20	CDS
POSPLADRAFT_1175493	FPRL280_ NODE_8	GH20	CDS	amino acid change	SR
POSPLADRAFT_1175493	FPRL280_ NODE_8	GH20	CDS
POSPLADRAFT_1175493	FPRL280_ NODE_8	GH20	CDS
POSPLADRAFT_1175493	FPRL280_ NODE_8	GH20	CDS
POSPLADRAFT_1175493	FPRL280_ NODE_8	GH20	CDS
POSPLADRAFT_1175493	FPRL280_ NODE_8	GH20	CDS
POSPLADRAFT_1175493	FPRL280_ NODE_8	GH20	CDS
POSPLADRAFT_1175493	FPRL280_ NODE_8	GH20	CDS
POSPLADRAFT_1175493	FPRL280_ NODE_8	GH20	CDS	amino acid change	NK
POSPLADRAFT_1175493	FPRL280_ NODE_8	GH20	CDS
POSPLADRAFT_1175493	FPRL280_ NODE_8	GH20	CDS	amino acid change	ED
POSPLADRAFT_1175493	FPRL280_ NODE_8	GH20	CDS	amino acid change	Y*
POSPLADRAFT_1175493	FPRL280_ NODE_8	GH20	CDS	amino acid change	FL
POSPLADRAFT_1175493	FPRL280_ NODE_8	GH20	CDS
POSPLADRAFT_1175493	FPRL280_ NODE_8	GH20	CDS	amino acid change	AV
POSPLADRAFT_1175493	FPRL280_ NODE_8	GH20	CDS
POSPLADRAFT_1175493	FPRL280_ NODE_8	GH20	CDS
POSPLADRAFT_1175493	FPRL280_ NODE_8	GH20	CDS	amino acid change	DE
POSPLADRAFT_1175493	FPRL280_ NODE_8	GH20	CDS	amino acid change	AT
POSPLADRAFT_1175493	FPRL280_ NODE_8	GH20	CDS	amino acid change	PT
POSPLADRAFT_1175493	FPRL280_ NODE_8	GH20	CDS	amino acid change	VG
POSPLADRAFT_1175493	FPRL280_ NODE_8	GH20	CDS	amino acid change	AD
POSPLADRAFT_1175493	FPRL280_ NODE_8	GH20	CDS	amino acid change	QH
POSPLADRAFT_1175493	FPRL280_ NODE_8	GH20	CDS	amino acid change	VG
POSPLADRAFT_1175493	FPRL280_ NODE_8	GH20	CDS
POSPLADRAFT_1175493	FPRL280_ NODE_8	GH20	CDS
POSPLADRAFT_1175493	FPRL280_ NODE_8	GH20	CDS	amino acid change	FL
POSPLADRAFT_1175493	FPRL280_ NODE_8	GH20	CDS
POSPLADRAFT_1175493	FPRL280_ NODE_8	GH20	CDS
POSPLADRAFT_1175493	FPRL280_ NODE_8	GH20	CDS	amino acid change	DE
POSPLADRAFT_1175493	FPRL280_ NODE_8	GH20	CDS	amino acid change	LV
POSPLADRAFT_1175493	FPRL280_ NODE_8	GH20	CDS	amino acid change	AS
POSPLADRAFT_1175493	FPRL280_ NODE_8	GH20	CDS	amino acid change	NH
POSPLADRAFT_1175493	FPRL280_ NODE_8	GH20	CDS	amino acid change	SN
POSPLADRAFT_1175493	FPRL280_ NODE_8	GH20	CDS	amino acid change	QH
POSPLADRAFT_1175493	FPRL280_ NODE_8	GH20	CDS
POSPLADRAFT_1175493	FPRL280_ NODE_8	GH20	CDS
POSPLADRAFT_1175493	FPRL280_ NODE_8	GH20	CDS
POSPLADRAFT_1175493	FPRL280_ NODE_8	GH20	CDS	amino acid change	S*
POSPLADRAFT_1175493	FPRL280_ NODE_8	GH20	CDS
POSPLADRAFT_1175493	FPRL280_ NODE_8	GH20	CDS
POSPLADRAFT_1175493	FPRL280_ NODE_8	GH20	CDS	amino acid change	IS
POSPLADRAFT_1175493	FPRL280_ NODE_8	GH20	CDS	amino acid change	IL
POSPLADRAFT_1175493	FPRL280_ NODE_8	GH20	CDS
POSPLADRAFT_1175493	FPRL280_ NODE_8	GH20	CDS
POSPLADRAFT_1175493	FPRL280_ NODE_8	GH20	CDS	amino acid change	VL
POSPLADRAFT_1175499	FPRL280_ 8_65	GT2	CDS	amino acid change	NK
POSPLADRAFT_1175499	FPRL280_ 8_65	GT2	CDS	amino acid change	IV
POSPLADRAFT_1175499	FPRL280_ 8_65	GT2	CDS
POSPLADRAFT_1175499	FPRL280_ 8_65	GT2	CDS
POSPLADRAFT_1175499	FPRL280_ 8_65	GT2	CDS
POSPLADRAFT_1175499	FPRL280_ 8_65	GT2	CDS
POSPLADRAFT_1175499	FPRL280_ 8_65	GT2	CDS
POSPLADRAFT_1175499	FPRL280_ 8_65	GT2	CDS
POSPLADRAFT_1175499	FPRL280_ 8_65	GT2	CDS
POSPLADRAFT_1175499	FPRL280_ 8_65	GT2	CDS	amino acid change	IM
POSPLADRAFT_1175499	FPRL280_ 8_65	GT2	CDS
POSPLADRAFT_1175499	FPRL280_ 8_65	GT2	CDS
POSPLADRAFT_1175499	FPRL280_ 8_65	GT2	CDS	amino acid change	LM
POSPLADRAFT_1175499	FPRL280_ 8_65	GT2	CDS	amino acid change	Y*
POSPLADRAFT_1175499	FPRL280_ 8_65	GT2	CDS
POSPLADRAFT_1175499	FPRL280_ 8_65	GT2	CDS
POSPLADRAFT_1175499	FPRL280_ 8_65	GT2	CDS
POSPLADRAFT_1175499	FPRL280_ 8_65	GT2	CDS
POSPLADRAFT_1175499	FPRL280_ 8_65	GT2	CDS	amino acid change	IM
POSPLADRAFT_1175499	FPRL280_ 8_65	GT2	CDS	amino acid change	DE
POSPLADRAFT_1175499	FPRL280_ 8_65	GT2	CDS
POSPLADRAFT_1175499	FPRL280_ 8_65	GT2	CDS	amino acid change	VG
POSPLADRAFT_1175499	FPRL280_ 8_65	GT2	CDS
POSPLADRAFT_1175499	FPRL280_ 8_65	GT2	CDS
POSPLADRAFT_1175499	FPRL280_ 8_65	GT2	CDS	amino acid change	LI
POSPLADRAFT_1175499	FPRL280_ 8_65	GT2	CDS	amino acid change	TP
POSPLADRAFT_1175499	FPRL280_ 8_65	GT2	CDS	amino acid change	NK
POSPLADRAFT_1175499	FPRL280_ 8_65	GT2	CDS
POSPLADRAFT_1175499	FPRL280_ 8_65	GT2	CDS
POSPLADRAFT_1175499	FPRL280_ 8_65	GT2	CDS	amino acid change	KN
POSPLADRAFT_1175499	FPRL280_ 8_65	GT2	CDS	amino acid change	KN
POSPLADRAFT_1175499	FPRL280_ 8_65	GT2	CDS
POSPLADRAFT_1175499	FPRL280_ 8_65	GT2	CDS	amino acid change	QH
POSPLADRAFT_1175516	FPRL280_ 23_3	CBM21	CDS	amino acid change	TA
POSPLADRAFT_1175516	FPRL280_ 23_3	CBM21	CDS	amino acid change	IT
POSPLADRAFT_1175516	FPRL280_ 23_3	CBM21	CDS
POSPLADRAFT_1175516	FPRL280_ 23_3	CBM21	CDS	amino acid change	TN
POSPLADRAFT_1175516	FPRL280_ 23_3	CBM21	CDS
POSPLADRAFT_1175516	FPRL280_ 23_3	CBM21	CDS
POSPLADRAFT_1175516	FPRL280_ 23_3	CBM21	CDS
POSPLADRAFT_1175516	FPRL280_ 23_3	CBM21	CDS	amino acid change	ED
POSPLADRAFT_1175516	FPRL280_ 23_3	CBM21	CDS
POSPLADRAFT_1175516	FPRL280_ 23_3	CBM21	CDS
POSPLADRAFT_1175516	FPRL280_ 23_3	CBM21	CDS
POSPLADRAFT_1175516	FPRL280_ 23_3	CBM21	CDS	insertion	3 bases
POSPLADRAFT_1175516	FPRL280_ 23_3	CBM21	CDS
POSPLADRAFT_1175516	FPRL280_ 23_3	CBM21	CDS
POSPLADRAFT_1175516	FPRL280_ 23_3	CBM21	CDS	amino acid change	YH
POSPLADRAFT_1175516	FPRL280_ 23_3	CBM21	CDS
POSPLADRAFT_1175516	FPRL280_ 23_3	CBM21	CDS
POSPLADRAFT_1175516	FPRL280_ 23_3	CBM21	CDS
POSPLADRAFT_1175516	FPRL280_ 23_3	CBM21	CDS
POSPLADRAFT_1175516	FPRL280_ 23_3	CBM21	CDS	amino acid change	SA
POSPLADRAFT_1175516	FPRL280_ 23_3	CBM21	CDS	amino acid change	SC
POSPLADRAFT_1175516	FPRL280_ 23_3	CBM21	CDS
POSPLADRAFT_1175516	FPRL280_ 23_3	CBM21	CDS
POSPLADRAFT_1175516	FPRL280_ 23_3	CBM21	CDS
POSPLADRAFT_1175516	FPRL280_ 23_3	CBM21	CDS
POSPLADRAFT_1175516	FPRL280_ 23_3	CBM21	CDS
POSPLADRAFT_1175516	FPRL280_ 23_3	CBM21	CDS
POSPLADRAFT_1175516	FPRL280_ 23_3	CBM21	CDS
POSPLADRAFT_1175516	FPRL280_ 23_3	CBM21	CDS
POSPLADRAFT_1175516	FPRL280_ 23_3	CBM21	CDS
POSPLADRAFT_1175516	FPRL280_ 23_3	CBM21	CDS
POSPLADRAFT_1175516	FPRL280_ 23_3	CBM21	CDS
POSPLADRAFT_1175516	FPRL280_ 23_3	CBM21	CDS
POSPLADRAFT_1175516	FPRL280_ 23_3	CBM21	CDS
POSPLADRAFT_1175516	FPRL280_ 23_3	CBM21	CDS	amino acid change	PS
POSPLADRAFT_1175516	FPRL280_ 23_3	CBM21	CDS
POSPLADRAFT_1175516	FPRL280_ 23_3	CBM21	CDS
POSPLADRAFT_1175516	FPRL280_ 23_3	CBM21	CDS
POSPLADRAFT_1175516	FPRL280_ 23_3	CBM21	CDS
POSPLADRAFT_1175516	FPRL280_ 23_3	CBM21	CDS
POSPLADRAFT_1175516	FPRL280_ 23_3	CBM21	CDS
POSPLADRAFT_1175516	FPRL280_ 23_3	CBM21	CDS
POSPLADRAFT_1175516	FPRL280_ 23_3	CBM21	CDS	amino acid change	SA
POSPLADRAFT_1175516	FPRL280_ 23_3	CBM21	CDS
POSPLADRAFT_1175516	FPRL280_ 23_3	CBM21	CDS
POSPLADRAFT_1175516	FPRL280_ 23_3	CBM21	CDS
POSPLADRAFT_1175516	FPRL280_ 23_3	CBM21	CDS
POSPLADRAFT_1175516	FPRL280_ 23_3	CBM21	CDS
POSPLADRAFT_1175516	FPRL280_ 23_3	CBM21	CDS
POSPLADRAFT_1175516	FPRL280_ 23_3	CBM21	CDS
POSPLADRAFT_1175516	FPRL280_ 23_3	CBM21	CDS
POSPLADRAFT_1175516	FPRL280_ 23_3	CBM21	CDS
POSPLADRAFT_1175516	FPRL280_ 23_3	CBM21	CDS	amino acid change	AV
POSPLADRAFT_1175516	FPRL280_ 23_3	CBM21	CDS	amino acid change	KN
POSPLADRAFT_1175516	FPRL280_ 23_3	CBM21	CDS
POSPLADRAFT_1175516	FPRL280_ 23_3	CBM21	CDS	amino acid change	MK
POSPLADRAFT_1175516	FPRL280_ 23_3	CBM21	CDS	amino acid change	IT
POSPLADRAFT_1175516	FPRL280_ 23_3	CBM21	CDS
POSPLADRAFT_1175516	FPRL280_ 23_3	CBM21	CDS
POSPLADRAFT_1175516	FPRL280_ 23_3	CBM21	CDS
POSPLADRAFT_1175516	FPRL280_ 23_3	CBM21	CDS
POSPLADRAFT_1175516	FPRL280_ 23_3	CBM21	CDS	amino acid change	AS
POSPLADRAFT_1175516	FPRL280_ 23_3	CBM21	CDS	amino acid change	SG
POSPLADRAFT_1175516	FPRL280_ 23_3	CBM21	CDS
POSPLADRAFT_1175516	FPRL280_ 23_3	CBM21	CDS
POSPLADRAFT_1175516	FPRL280_ 23_3	CBM21	CDS
POSPLADRAFT_1175516	FPRL280_ 23_3	CBM21	CDS
POSPLADRAFT_1175516	FPRL280_ 23_3	CBM21	CDS
POSPLADRAFT_1175516	FPRL280_ 23_3	CBM21	CDS	amino acid change	PS
POSPLADRAFT_1175516	FPRL280_ 23_3	CBM21	CDS
POSPLADRAFT_1175516	FPRL280_ 23_3	CBM21	CDS
POSPLADRAFT_1175516	FPRL280_ 23_3	CBM21	CDS	amino acid change	HQ
POSPLADRAFT_1175516	FPRL280_ 23_3	CBM21	CDS
POSPLADRAFT_1175516	FPRL280_ 23_3	CBM21	CDS
POSPLADRAFT_1175516	FPRL280_ 23_3	CBM21	CDS
POSPLADRAFT_1175516	FPRL280_ 23_3	CBM21	CDS	amino acid change	IV
POSPLADRAFT_1175516	FPRL280_ 23_3	CBM21	CDS
POSPLADRAFT_1175516	FPRL280_ 23_3	CBM21	CDS
POSPLADRAFT_1175516	FPRL280_ 23_3	CBM21	CDS	amino acid change	TA
POSPLADRAFT_1175516	FPRL280_ 23_3	CBM21	CDS	amino acid change	IS
POSPLADRAFT_1175516	FPRL280_ 23_3	CBM21	CDS
POSPLADRAFT_1175516	FPRL280_ 23_3	CBM21	CDS
POSPLADRAFT_1175516	FPRL280_ 23_3	CBM21	CDS
POSPLADRAFT_1175516	FPRL280_ 23_3	CBM21	CDS	amino acid change	GA
POSPLADRAFT_1175516	FPRL280_ 23_3	CBM21	CDS	amino acid change	PQ
POSPLADRAFT_1175516	FPRL280_ 23_3	CBM21	CDS
POSPLADRAFT_1175516	FPRL280_ 23_3	CBM21	CDS
POSPLADRAFT_1175516	FPRL280_ 23_3	CBM21	CDS	amino acid change	AT
POSPLADRAFT_1175516	FPRL280_ 23_3	CBM21	CDS
POSPLADRAFT_1175516	FPRL280_ 23_3	CBM21	CDS
POSPLADRAFT_1175516	FPRL280_ 23_3	CBM21	CDS
POSPLADRAFT_1175516	FPRL280_ 23_3	CBM21	CDS
POSPLADRAFT_1175516	FPRL280_ 23_3	CBM21	CDS
POSPLADRAFT_1175516	FPRL280_ 23_3	CBM21	CDS
POSPLADRAFT_1175516	FPRL280_ 23_3	CBM21	CDS	amino acid change	AT
POSPLADRAFT_1175516	FPRL280_ 23_3	CBM21	CDS
POSPLADRAFT_1175516	FPRL280_ 23_3	CBM21	CDS	amino acid change	LV
POSPLADRAFT_1175516	FPRL280_ 23_3	CBM21	CDS
POSPLADRAFT_1175516	FPRL280_ 23_3	CBM21	CDS
POSPLADRAFT_1175516	FPRL280_ 23_3	CBM21	CDS
POSPLADRAFT_1175516	FPRL280_ 23_3	CBM21	CDS
POSPLADRAFT_1175516	FPRL280_ 23_3	CBM21	CDS	amino acid change	GA
POSPLADRAFT_1175516	FPRL280_ 23_3	CBM21	CDS
POSPLADRAFT_1175516	FPRL280_ 23_3	CBM21	CDS
POSPLADRAFT_1175516	FPRL280_ 23_3	CBM21	CDS
POSPLADRAFT_1175516	FPRL280_ 23_3	CBM21	CDS
POSPLADRAFT_1175516	FPRL280_ 23_3	CBM21	CDS
POSPLADRAFT_1175516	FPRL280_ 23_3	CBM21	CDS	amino acid change	AS
POSPLADRAFT_1175516	FPRL280_ 23_3	CBM21	CDS
POSPLADRAFT_1175516	FPRL280_ 23_3	CBM21	CDS
POSPLADRAFT_1175516	FPRL280_ 23_3	CBM21	CDS	amino acid change	EG
POSPLADRAFT_1175516	FPRL280_ 23_3	CBM21	CDS
POSPLADRAFT_1175516	FPRL280_ 23_3	CBM21	CDS
POSPLADRAFT_1175516	FPRL280_ 23_3	CBM21	CDS
POSPLADRAFT_1175516	FPRL280_ 23_3	CBM21	CDS
POSPLADRAFT_1175516	FPRL280_ 23_3	CBM21	CDS
POSPLADRAFT_1175516	FPRL280_ 23_3	CBM21	CDS
POSPLADRAFT_1175516	FPRL280_ 23_3	CBM21	CDS	amino acid change	ML
POSPLADRAFT_1175516	FPRL280_ 23_3	CBM21	CDS	amino acid change	SR
POSPLADRAFT_1175516	FPRL280_ 23_3	CBM21	CDS
POSPLADRAFT_1175516	FPRL280_ 23_3	CBM21	CDS
POSPLADRAFT_1175516	FPRL280_ 23_3	CBM21	CDS
POSPLADRAFT_1175516	FPRL280_ 23_3	CBM21	CDS
POSPLADRAFT_1175516	FPRL280_ 23_3	CBM21	CDS	amino acid change	HR
POSPLADRAFT_1175516	FPRL280_ 23_3	CBM21	CDS	amino acid change	IS
POSPLADRAFT_1175516	FPRL280_ 23_3	CBM21	CDS	amino acid change	HY
POSPLADRAFT_1175516	FPRL280_ 23_3	CBM21	CDS	amino acid change	NT
POSPLADRAFT_1175516	FPRL280_ 23_3	CBM21	CDS
POSPLADRAFT_1175516	FPRL280_ 23_3	CBM21	CDS
POSPLADRAFT_1175516	FPRL280_ 23_3	CBM21	CDS
POSPLADRAFT_1175516	FPRL280_ 23_3	CBM21	CDS
POSPLADRAFT_1175516	FPRL280_ 23_3	CBM21	CDS
POSPLADRAFT_1175516	FPRL280_ 23_3	CBM21	CDS	amino acid change	TA
POSPLADRAFT_1175516	FPRL280_ 23_3	CBM21	CDS
POSPLADRAFT_1175516	FPRL280_ 23_3	CBM21	CDS
POSPLADRAFT_1175516	FPRL280_ 23_3	CBM21	CDS
POSPLADRAFT_1175516	FPRL280_ 23_3	CBM21	CDS
POSPLADRAFT_1175516	FPRL280_ 23_3	CBM21	CDS	amino acid change	SP
POSPLADRAFT_1175516	FPRL280_ 23_3	CBM21	CDS	amino acid change	RG
POSPLADRAFT_1175516	FPRL280_ 23_3	CBM21	CDS	deletion	3 bases
POSPLADRAFT_1175516	FPRL280_ 23_3	CBM21	CDS
POSPLADRAFT_1175516	FPRL280_ 23_3	CBM21	CDS	amino acid change	TA
POSPLADRAFT_1175516	FPRL280_ 23_3	CBM21	CDS	amino acid change	TS
POSPLADRAFT_1175516	FPRL280_ 23_3	CBM21	CDS	amino acid change	PS
POSPLADRAFT_1030090	FPRL280_ 8_35	GH89	CDS	amino acid change	LF
POSPLADRAFT_1030090	FPRL280_ 8_35	GH89	CDS
POSPLADRAFT_1030090	FPRL280_ 8_35	GH89	CDS	amino acid change	SN
POSPLADRAFT_1030090	FPRL280_ 8_35	GH89	CDS
POSPLADRAFT_1030090	FPRL280_ 8_35	GH89	CDS	amino acid change	GE
POSPLADRAFT_1030090	FPRL280_ 8_35	GH89	CDS
POSPLADRAFT_1030090	FPRL280_ 8_35	GH89	CDS
POSPLADRAFT_1030090	FPRL280_ 8_35	GH89	CDS
POSPLADRAFT_1030090	FPRL280_ 8_35	GH89	CDS
POSPLADRAFT_1030090	FPRL280_ 8_35	GH89	CDS
POSPLADRAFT_1030090	FPRL280_ 8_35	GH89	CDS
POSPLADRAFT_1030090	FPRL280_ 8_35	GH89	CDS
POSPLADRAFT_1030090	FPRL280_ 8_35	GH89	CDS
POSPLADRAFT_1030090	FPRL280_ 8_35	GH89	CDS
POSPLADRAFT_1030090	FPRL280_ 8_35	GH89	CDS
POSPLADRAFT_1030090	FPRL280_ 8_35	GH89	CDS
POSPLADRAFT_1030090	FPRL280_ 8_35	GH89	CDS
POSPLADRAFT_1030090	FPRL280_ 8_35	GH89	CDS
POSPLADRAFT_1030090	FPRL280_ 8_35	GH89	CDS	amino acid change	PS
POSPLADRAFT_1030090	FPRL280_ 8_35	GH89	CDS
POSPLADRAFT_1030090	FPRL280_ 8_35	GH89	CDS
POSPLADRAFT_1030090	FPRL280_ 8_35	GH89	CDS
POSPLADRAFT_1030090	FPRL280_ 8_35	GH89	CDS
POSPLADRAFT_1030090	FPRL280_ 8_35	GH89	CDS
POSPLADRAFT_1030090	FPRL280_ 8_35	GH89	CDS	amino acid change	HR
POSPLADRAFT_1030090	FPRL280_ 8_35	GH89	CDS	amino acid change	RT
POSPLADRAFT_1030090	FPRL280_ 8_35	GH89	CDS
POSPLADRAFT_1030090	FPRL280_ 8_35	GH89	CDS
POSPLADRAFT_1030090	FPRL280_ 8_35	GH89	CDS
POSPLADRAFT_1030090	FPRL280_ 8_35	GH89	CDS
POSPLADRAFT_1030090	FPRL280_ 8_35	GH89	CDS	amino acid change	SL
POSPLADRAFT_1030090	FPRL280_ 8_35	GH89	CDS	amino acid change	AV
POSPLADRAFT_1030090	FPRL280_ 8_35	GH89	CDS
POSPLADRAFT_1030090	FPRL280_ 8_35	GH89	CDS
POSPLADRAFT_1030090	FPRL280_ 8_35	GH89	CDS
POSPLADRAFT_1030090	FPRL280_ 8_35	GH89	CDS
POSPLADRAFT_1030090	FPRL280_ 8_35	GH89	CDS	amino acid change	EA
POSPLADRAFT_1030090	FPRL280_ 8_35	GH89	CDS
POSPLADRAFT_1030090	FPRL280_ 8_35	GH89	CDS
POSPLADRAFT_1030090	FPRL280_ 8_35	GH89	CDS	amino acid change	ND
POSPLADRAFT_1030090	FPRL280_ 8_35	GH89	CDS	amino acid change	NS
POSPLADRAFT_1030090	FPRL280_ 8_35	GH89	CDS
POSPLADRAFT_1030090	FPRL280_ 8_35	GH89	CDS	amino acid change	AE
POSPLADRAFT_1030090	FPRL280_ 8_35	GH89	CDS
POSPLADRAFT_1030090	FPRL280_ 8_35	GH89	CDS
POSPLADRAFT_1030090	FPRL280_ 8_35	GH89	CDS
POSPLADRAFT_1030090	FPRL280_ 8_35	GH89	CDS	amino acid change	MI
POSPLADRAFT_1030090	FPRL280_ 8_35	GH89	CDS
POSPLADRAFT_1030090	FPRL280_ 8_35	GH89	CDS
POSPLADRAFT_1030090	FPRL280_ 8_35	GH89	CDS
POSPLADRAFT_1030090	FPRL280_ 8_35	GH89	CDS
POSPLADRAFT_1030090	FPRL280_ 8_35	GH89	CDS
POSPLADRAFT_1030090	FPRL280_ 8_35	GH89	CDS
POSPLADRAFT_1030090	FPRL280_ 8_35	GH89	CDS
POSPLADRAFT_1030090	FPRL280_ 8_35	GH89	CDS
POSPLADRAFT_1030090	FPRL280_ 8_35	GH89	CDS
POSPLADRAFT_1030090	FPRL280_ 8_35	GH89	CDS
POSPLADRAFT_1030090	FPRL280_ 8_35	GH89	CDS
POSPLADRAFT_1030090	FPRL280_ 8_35	GH89	CDS
POSPLADRAFT_1030090	FPRL280_ 8_35	GH89	CDS
POSPLADRAFT_1030090	FPRL280_ 8_35	GH89	CDS	amino acid change	AP
POSPLADRAFT_1030090	FPRL280_ 8_35	GH89	CDS	amino acid change	AV
POSPLADRAFT_1030090	FPRL280_ 8_35	GH89	CDS
POSPLADRAFT_1030090	FPRL280_ 8_35	GH89	CDS
POSPLADRAFT_1030090	FPRL280_ 8_35	GH89	CDS	amino acid change	VI
POSPLADRAFT_1030090	FPRL280_ 8_35	GH89	CDS	amino acid change	VM
POSPLADRAFT_1030090	FPRL280_ 8_35	GH89	CDS	amino acid change	VA
POSPLADRAFT_1030090	FPRL280_ 8_35	GH89	CDS
POSPLADRAFT_1030090	FPRL280_ 8_35	GH89	CDS	amino acid change	NT
POSPLADRAFT_1030090	FPRL280_ 8_35	GH89	CDS
POSPLADRAFT_1030090	FPRL280_ 8_35	GH89	CDS
POSPLADRAFT_1030090	FPRL280_ 8_35	GH89	CDS	amino acid change	VI
POSPLADRAFT_1030090	FPRL280_ 8_35	GH89	CDS
POSPLADRAFT_1030090	FPRL280_ 8_35	GH89	CDS
POSPLADRAFT_1030090	FPRL280_ 8_35	GH89	CDS	amino acid change	YF
POSPLADRAFT_1030090	FPRL280_ 8_35	GH89	CDS
POSPLADRAFT_1030090	FPRL280_ 8_35	GH89	CDS	amino acid change	IV
POSPLADRAFT_1030090	FPRL280_ 8_35	GH89	CDS
POSPLADRAFT_1030090	FPRL280_ 8_35	GH89	CDS	amino acid change	SA
POSPLADRAFT_1030090	FPRL280_ 8_35	GH89	CDS
POSPLADRAFT_1030090	FPRL280_ 8_35	GH89	CDS
POSPLADRAFT_1030090	FPRL280_ 8_35	GH89	CDS	amino acid change	VA
POSPLADRAFT_1030090	FPRL280_ 8_35	GH89	CDS
POSPLADRAFT_1030090	FPRL280_ 8_35	GH89	CDS
POSPLADRAFT_1030155	FPRL280_ 639_1	GT22	CDS
POSPLADRAFT_1030155	FPRL280_ 639_1	GT22	CDS	amino acid change	SG
POSPLADRAFT_1030155	FPRL280_ 639_1	GT22	CDS	amino acid change	ST
POSPLADRAFT_1030155	FPRL280_ 639_1	GT22	CDS
POSPLADRAFT_1030155	FPRL280_ 639_1	GT22	CDS
POSPLADRAFT_1030155	FPRL280_ 639_1	GT22	CDS
POSPLADRAFT_1030155	FPRL280_ 639_1	GT22	CDS
POSPLADRAFT_1030155	FPRL280_ 639_1	GT22	CDS	amino acid change	FY
POSPLADRAFT_1030155	FPRL280_ 639_1	GT22	CDS
POSPLADRAFT_1030155	FPRL280_ 639_1	GT22	CDS
POSPLADRAFT_1030155	FPRL280_ 639_1	GT22	CDS
POSPLADRAFT_1030155	FPRL280_ 639_1	GT22	CDS
POSPLADRAFT_1030155	FPRL280_ 639_1	GT22	CDS
POSPLADRAFT_1030155	FPRL280_ 639_1	GT22	CDS
POSPLADRAFT_1030155	FPRL280_ 639_1	GT22	CDS
POSPLADRAFT_1030155	FPRL280_ 639_1	GT22	CDS
POSPLADRAFT_1030155	FPRL280_ 639_1	GT22	CDS
POSPLADRAFT_1030155	FPRL280_ 639_1	GT22	CDS
POSPLADRAFT_1030155	FPRL280_ 639_1	GT22	CDS	amino acid change	NK
POSPLADRAFT_1030155	FPRL280_ 639_1	GT22	CDS
POSPLADRAFT_1030155	FPRL280_ 639_1	GT22	CDS
POSPLADRAFT_1030155	FPRL280_ 639_1	GT22	CDS
POSPLADRAFT_1030155	FPRL280_ 639_1	GT22	CDS
POSPLADRAFT_1030155	FPRL280_ 639_1	GT22	CDS	amino acid change	IV
POSPLADRAFT_1030155	FPRL280_ 639_1	GT22	CDS
POSPLADRAFT_1030155	FPRL280_ 639_1	GT22	CDS
POSPLADRAFT_1030155	FPRL280_ 639_1	GT22	CDS
POSPLADRAFT_1030155	FPRL280_ 639_1	GT22	CDS
POSPLADRAFT_1030155	FPRL280_ 639_1	GT22	CDS
POSPLADRAFT_1030155	FPRL280_ 639_1	GT22	CDS
POSPLADRAFT_1030155	FPRL280_ 639_1	GT22	CDS
POSPLADRAFT_1030155	FPRL280_ 639_1	GT22	CDS
POSPLADRAFT_1030155	FPRL280_ 639_1	GT22	CDS	amino acid change	EA
POSPLADRAFT_1030155	FPRL280_ 639_1	GT22	CDS	amino acid change	QK
POSPLADRAFT_1030155	FPRL280_ 639_1	GT22	CDS	amino acid change	QH
POSPLADRAFT_1030155	FPRL280_ 639_1	GT22	CDS
POSPLADRAFT_1030155	FPRL280_ 639_1	GT22	CDS
POSPLADRAFT_1030155	FPRL280_ 639_1	GT22	CDS
POSPLADRAFT_1030155	FPRL280_ 639_1	GT22	CDS
POSPLADRAFT_1030155	FPRL280_ 639_1	GT22	CDS
POSPLADRAFT_1030155	FPRL280_ 639_1	GT22	CDS
POSPLADRAFT_1030155	FPRL280_ 639_1	GT22	CDS
POSPLADRAFT_1030155	FPRL280_ 639_1	GT22	CDS
POSPLADRAFT_1030155	FPRL280_ 639_1	GT22	CDS
POSPLADRAFT_1030155	FPRL280_ 639_1	GT22	CDS
POSPLADRAFT_1030155	FPRL280_ 639_1	GT22	CDS
POSPLADRAFT_1030155	FPRL280_ 639_1	GT22	CDS	amino acid change	IT
POSPLADRAFT_1030155	FPRL280_ 639_1	GT22	CDS
POSPLADRAFT_1030155	FPRL280_ 639_1	GT22	CDS
POSPLADRAFT_1030155	FPRL280_ 639_1	GT22	CDS	amino acid change	GA
POSPLADRAFT_1030155	FPRL280_ 639_1	GT22	CDS
POSPLADRAFT_1030155	FPRL280_ 639_1	GT22	CDS
POSPLADRAFT_1030155	FPRL280_ 639_1	GT22	CDS
POSPLADRAFT_1030155	FPRL280_ 639_1	GT22	CDS
POSPLADRAFT_1030155	FPRL280_ 639_1	GT22	CDS
POSPLADRAFT_1030155	FPRL280_ 639_1	GT22	CDS
POSPLADRAFT_1030155	FPRL280_ 639_1	GT22	CDS
POSPLADRAFT_1030155	FPRL280_ 639_1	GT22	CDS	amino acid change	LI
POSPLADRAFT_1030155	FPRL280_ 639_1	GT22	CDS
POSPLADRAFT_1030155	FPRL280_ 639_1	GT22	CDS
POSPLADRAFT_1030155	FPRL280_ 639_1	GT22	CDS
POSPLADRAFT_1030155	FPRL280_ 639_1	GT22	CDS
POSPLADRAFT_1030155	FPRL280_ 639_1	GT22	CDS
POSPLADRAFT_1030155	FPRL280_ 639_1	GT22	CDS
POSPLADRAFT_1030155	FPRL280_ 639_1	GT22	CDS
POSPLADRAFT_1030155	FPRL280_ 639_1	GT22	CDS
POSPLADRAFT_1030155	FPRL280_ 639_1	GT22	CDS
POSPLADRAFT_1030155	FPRL280_ 639_1	GT22	CDS
POSPLADRAFT_1030155	FPRL280_ 639_1	GT22	CDS
POSPLADRAFT_1030155	FPRL280_ 639_1	GT22	CDS
POSPLADRAFT_1030155	FPRL280_ 639_1	GT22	CDS
POSPLADRAFT_1030155	FPRL280_ 639_1	GT22	CDS
POSPLADRAFT_1030155	FPRL280_ 639_1	GT22	CDS
POSPLADRAFT_1030155	FPRL280_ 639_1	GT22	CDS	amino acid change	VI
POSPLADRAFT_1030155	FPRL280_ 639_1	GT22	CDS	amino acid change	AV
POSPLADRAFT_1030155	FPRL280_ 639_1	GT22	CDS
POSPLADRAFT_1030155	FPRL280_ 639_1	GT22	CDS
POSPLADRAFT_1030155	FPRL280_ 639_1	GT22	CDS
POSPLADRAFT_1030155	FPRL280_ 639_1	GT22	CDS
POSPLADRAFT_1030155	FPRL280_ 639_1	GT22	CDS	amino acid change	SP
POSPLADRAFT_1030155	FPRL280_ 639_1	GT22	CDS
POSPLADRAFT_1030155	FPRL280_ 639_1	GT22	CDS
POSPLADRAFT_1030155	FPRL280_ 639_1	GT22	CDS
POSPLADRAFT_1030155	FPRL280_ 639_1	GT22	CDS
POSPLADRAFT_1030155	FPRL280_ 639_1	GT22	CDS
POSPLADRAFT_1030155	FPRL280_ 639_1	GT22	CDS	amino acid change	VA
POSPLADRAFT_1030155	FPRL280_ 639_1	GT22	CDS
POSPLADRAFT_1127006	FPRL280_ 35_13	GT2	CDS	amino acid change	Y*
POSPLADRAFT_1127006	FPRL280_ 35_13	GT2	CDS	amino acid change	Y*
POSPLADRAFT_1127006	FPRL280_ 35_13	GT2	CDS	amino acid change	ED
POSPLADRAFT_1127006	FPRL280_ 35_13	GT2	CDS	amino acid change	SR
POSPLADRAFT_1127006	FPRL280_ 35_13	GT2	CDS
POSPLADRAFT_1127006	FPRL280_ 35_13	GT2	CDS
POSPLADRAFT_1127006	FPRL280_ 35_13	GT2	CDS	amino acid change	FL
POSPLADRAFT_1127006	FPRL280_ 35_13	GT2	CDS
POSPLADRAFT_1127006	FPRL280_ 35_13	GT2	CDS	amino acid change	ED
POSPLADRAFT_1072172	FPRL280_ 13_55	GH5_9	CDS
POSPLADRAFT_1072172	FPRL280_ 13_55	GH5_9	CDS	amino acid change	IR
POSPLADRAFT_1072172	FPRL280_ 13_55	GH5_9	CDS
POSPLADRAFT_1042369	FPRL280_ 13_32	AA3_2	CDS
POSPLADRAFT_1042369	FPRL280_ 13_32	AA3_2	CDS
POSPLADRAFT_1042369	FPRL280_ 13_32	AA3_2	CDS
POSPLADRAFT_1042369	FPRL280_ 13_32	AA3_2	CDS
POSPLADRAFT_1042369	FPRL280_ 13_32	AA3_2	CDS
POSPLADRAFT_1042369	FPRL280_ 13_32	AA3_2	CDS
POSPLADRAFT_1042369	FPRL280_ 13_32	AA3_2	CDS
POSPLADRAFT_1042369	FPRL280_ 13_32	AA3_2	CDS	amino acid change	IM
POSPLADRAFT_1042369	FPRL280_ 13_32	AA3_2	CDS	amino acid change	NS
POSPLADRAFT_1042369	FPRL280_ 13_32	AA3_2	CDS
POSPLADRAFT_1042369	FPRL280_ 13_32	AA3_2	CDS	amino acid change	IT
POSPLADRAFT_1042369	FPRL280_ 13_32	AA3_2	CDS
POSPLADRAFT_1042369	FPRL280_ 13_32	AA3_2	CDS	amino acid change	PL
POSPLADRAFT_1042369	FPRL280_ 13_32	AA3_2	CDS	amino acid change	VA
POSPLADRAFT_1042369	FPRL280_ 13_32	AA3_2	CDS	amino acid change	GR
POSPLADRAFT_1042369	FPRL280_ 13_32	AA3_2	CDS
POSPLADRAFT_1042369	FPRL280_ 13_32	AA3_2	CDS
POSPLADRAFT_1042369	FPRL280_ 13_32	AA3_2	CDS	amino acid change	LR
POSPLADRAFT_1042369	FPRL280_ 13_32	AA3_2	CDS
POSPLADRAFT_1042369	FPRL280_ 13_32	AA3_2	CDS	amino acid change	LI
POSPLADRAFT_1042369	FPRL280_ 13_32	AA3_2	CDS
POSPLADRAFT_1042369	FPRL280_ 13_32	AA3_2	CDS
POSPLADRAFT_1042369	FPRL280_ 13_32	AA3_2	CDS
POSPLADRAFT_1042369	FPRL280_ 13_32	AA3_2	CDS
POSPLADRAFT_1042369	FPRL280_ 13_32	AA3_2	CDS	amino acid change	Q*
POSPLADRAFT_1042369	FPRL280_ 13_32	AA3_2	CDS	amino acid change	QP
POSPLADRAFT_1042369	FPRL280_ 13_32	AA3_2	CDS
POSPLADRAFT_1042369	FPRL280_ 13_32	AA3_2	CDS
POSPLADRAFT_1042369	FPRL280_ 13_32	AA3_2	CDS
POSPLADRAFT_1042369	FPRL280_ 13_32	AA3_2	CDS
POSPLADRAFT_1042369	FPRL280_ 13_32	AA3_2	CDS
POSPLADRAFT_1042369	FPRL280_ 13_32	AA3_2	CDS	amino acid change	LM
POSPLADRAFT_1042369	FPRL280_ 13_32	AA3_2	CDS
POSPLADRAFT_1042369	FPRL280_ 13_32	AA3_2	CDS	amino acid change	TS
POSPLADRAFT_1042369	FPRL280_ 13_32	AA3_2	CDS	amino acid change	FL
POSPLADRAFT_1042369	FPRL280_ 13_32	AA3_2	CDS
POSPLADRAFT_1042369	FPRL280_ 13_32	AA3_2	CDS	amino acid change	YH
POSPLADRAFT_1042369	FPRL280_ 13_32	AA3_2	CDS
POSPLADRAFT_1042369	FPRL280_ 13_32	AA3_2	CDS
POSPLADRAFT_1042369	FPRL280_ 13_32	AA3_2	CDS	amino acid change	CW
POSPLADRAFT_1042369	FPRL280_ 13_32	AA3_2	CDS	amino acid change	AV
POSPLADRAFT_1042369	FPRL280_ 13_32	AA3_2	CDS
POSPLADRAFT_1042369	FPRL280_ 13_32	AA3_2	CDS
POSPLADRAFT_1042369	FPRL280_ 13_32	AA3_2	CDS	amino acid change	IV
POSPLADRAFT_1042369	FPRL280_ 13_32	AA3_2	CDS
POSPLADRAFT_1042369	FPRL280_ 13_32	AA3_2	CDS	amino acid change	SL
POSPLADRAFT_1042369	FPRL280_ 13_32	AA3_2	CDS
POSPLADRAFT_1042369	FPRL280_ 13_32	AA3_2	CDS	amino acid change	DG
POSPLADRAFT_1042369	FPRL280_ 13_32	AA3_2	CDS	amino acid change	VG
POSPLADRAFT_1042369	FPRL280_ 13_32	AA3_2	CDS
POSPLADRAFT_1042369	FPRL280_ 13_32	AA3_2	CDS
POSPLADRAFT_1042369	FPRL280_ 13_32	AA3_2	CDS
POSPLADRAFT_1042369	FPRL280_ 13_32	AA3_2	CDS	amino acid change	LI
POSPLADRAFT_1042369	FPRL280_ 13_32	AA3_2	CDS
POSPLADRAFT_1042369	FPRL280_ 13_32	AA3_2	CDS
POSPLADRAFT_1042369	FPRL280_ 13_32	AA3_2	CDS
POSPLADRAFT_1042369	FPRL280_ 13_32	AA3_2	CDS
POSPLADRAFT_1042369	FPRL280_ 13_32	AA3_2	CDS
POSPLADRAFT_1042369	FPRL280_ 13_32	AA3_2	CDS
POSPLADRAFT_1042369	FPRL280_ 13_32	AA3_2	CDS
POSPLADRAFT_1042369	FPRL280_ 13_32	AA3_2	CDS
POSPLADRAFT_1042369	FPRL280_ 13_32	AA3_2	CDS
POSPLADRAFT_1042369	FPRL280_ 13_32	AA3_2	CDS
POSPLADRAFT_1042369	FPRL280_ 13_32	AA3_2	CDS
POSPLADRAFT_1042369	FPRL280_ 13_32	AA3_2	CDS
POSPLADRAFT_1042369	FPRL280_ 13_32	AA3_2	CDS
POSPLADRAFT_1042369	FPRL280_ 13_32	AA3_2	CDS
POSPLADRAFT_1042369	FPRL280_ 13_32	AA3_2	CDS
POSPLADRAFT_1042369	FPRL280_ 13_32	AA3_2	CDS
POSPLADRAFT_1042369	FPRL280_ 13_32	AA3_2	CDS
POSPLADRAFT_1164443	FPRL280_ 21_58	CBM50	CDS
POSPLADRAFT_1164443	FPRL280_ 21_58	CBM50	CDS	amino acid change	PT
POSPLADRAFT_1164443	FPRL280_ 21_58	CBM50	CDS
POSPLADRAFT_1164443	FPRL280_ 21_58	CBM50	CDS	amino acid change	DE
POSPLADRAFT_1128851	FPRL280_ 92_4	GT8	CDS
POSPLADRAFT_1128851	FPRL280_ 92_4	GT8	CDS
POSPLADRAFT_1128851	FPRL280_ 92_4	GT8	CDS
POSPLADRAFT_1128851	FPRL280_ 92_4	GT8	CDS	amino acid change	SN
POSPLADRAFT_1128851	FPRL280_ 92_4	GT8	CDS
POSPLADRAFT_1128851	FPRL280_ 92_4	GT8	CDS
POSPLADRAFT_1128851	FPRL280_ 92_4	GT8	CDS
POSPLADRAFT_1128851	FPRL280_ 92_4	GT8	CDS
POSPLADRAFT_1128851	FPRL280_ 92_4	GT8	CDS
POSPLADRAFT_1128851	FPRL280_ 92_4	GT8	CDS
POSPLADRAFT_1128851	FPRL280_ 92_4	GT8	CDS
POSPLADRAFT_1128851	FPRL280_ 92_4	GT8	CDS
POSPLADRAFT_1128851	FPRL280_ 92_4	GT8	CDS
POSPLADRAFT_1128851	FPRL280_ 92_4	GT8	CDS
POSPLADRAFT_1128851	FPRL280_ 92_4	GT8	CDS
POSPLADRAFT_1128851	FPRL280_ 92_4	GT8	CDS	amino acid change	RS
POSPLADRAFT_1128851	FPRL280_ 92_4	GT8	CDS	amino acid change	HP
POSPLADRAFT_1128851	FPRL280_ 92_4	GT8	CDS	amino acid change	HQ
POSPLADRAFT_1128851	FPRL280_ 92_4	GT8	CDS	amino acid change	TR
POSPLADRAFT_1128851	FPRL280_ 92_4	GT8	CDS	amino acid change	HQ
POSPLADRAFT_1128851	FPRL280_ 92_4	GT8	CDS
POSPLADRAFT_1128851	FPRL280_ 92_4	GT8	CDS
POSPLADRAFT_1128851	FPRL280_ 92_4	GT8	CDS
POSPLADRAFT_1128851	FPRL280_ 92_4	GT8	CDS	amino acid change	QP
POSPLADRAFT_1128851	FPRL280_ 92_4	GT8	CDS	amino acid change	HQ
POSPLADRAFT_1128851	FPRL280_ 92_4	GT8	CDS
POSPLADRAFT_1128851	FPRL280_ 92_4	GT8	CDS
POSPLADRAFT_1128851	FPRL280_ 92_4	GT8	CDS
POSPLADRAFT_1128851	FPRL280_ 92_4	GT8	CDS
POSPLADRAFT_1128851	FPRL280_ 92_4	GT8	CDS
POSPLADRAFT_1128851	FPRL280_ 92_4	GT8	CDS
POSPLADRAFT_1128851	FPRL280_ 92_4	GT8	CDS
POSPLADRAFT_1128851	FPRL280_ 92_4	GT8	CDS
POSPLADRAFT_1128851	FPRL280_ 92_4	GT8	CDS
POSPLADRAFT_1128851	FPRL280_ 92_4	GT8	CDS
POSPLADRAFT_1128851	FPRL280_ 92_4	GT8	CDS	amino acid change	LV
POSPLADRAFT_1128851	FPRL280_ 92_4	GT8	CDS
POSPLADRAFT_1128851	FPRL280_ 92_4	GT8	CDS
POSPLADRAFT_1128851	FPRL280_ 92_4	GT8	CDS
POSPLADRAFT_1037935	FPRL280_ 85_20	GT21	CDS	amino acid change	IN
POSPLADRAFT_1051432	FPRL280_ 85_7	PL35	CDS
POSPLADRAFT_1051432	FPRL280_ 85_7	PL35	CDS
POSPLADRAFT_1051432	FPRL280_ 85_7	PL35	CDS
POSPLADRAFT_1051432	FPRL280_ 85_7	PL35	CDS
POSPLADRAFT_1051432	FPRL280_ 85_7	PL35	CDS
POSPLADRAFT_1051432	FPRL280_ 85_7	PL35	CDS
POSPLADRAFT_1051432	FPRL280_ 85_7	PL35	CDS
POSPLADRAFT_1051432	FPRL280_ 85_7	PL35	CDS	amino acid change	IV
POSPLADRAFT_1051432	FPRL280_ 85_7	PL35	CDS
POSPLADRAFT_1051432	FPRL280_ 85_7	PL35	CDS
POSPLADRAFT_1051432	FPRL280_ 85_7	PL35	CDS
POSPLADRAFT_1051432	FPRL280_ 85_7	PL35	CDS
POSPLADRAFT_1051432	FPRL280_ 85_7	PL35	CDS
POSPLADRAFT_1051432	FPRL280_ 85_7	PL35	CDS
POSPLADRAFT_1051432	FPRL280_ 85_7	PL35	CDS
POSPLADRAFT_1051432	FPRL280_ 85_7	PL35	CDS
POSPLADRAFT_1051432	FPRL280_ 85_7	PL35	CDS
POSPLADRAFT_1051432	FPRL280_ 85_7	PL35	CDS
POSPLADRAFT_1051432	FPRL280_ 85_7	PL35	CDS
POSPLADRAFT_1051432	FPRL280_ 85_7	PL35	CDS
POSPLADRAFT_1051432	FPRL280_ 85_7	PL35	CDS
POSPLADRAFT_1051432	FPRL280_ 85_7	PL35	CDS
POSPLADRAFT_1051432	FPRL280_ 85_7	PL35	CDS
POSPLADRAFT_1051432	FPRL280_ 85_7	PL35	CDS
POSPLADRAFT_1051432	FPRL280_ 85_7	PL35	CDS
POSPLADRAFT_1051432	FPRL280_ 85_7	PL35	CDS
POSPLADRAFT_1051432	FPRL280_ 85_7	PL35	CDS
POSPLADRAFT_1051432	FPRL280_ 85_7	PL35	CDS
POSPLADRAFT_1051432	FPRL280_ 85_7	PL35	CDS	amino acid change	IV
POSPLADRAFT_1051432	FPRL280_ 85_7	PL35	CDS
POSPLADRAFT_1051432	FPRL280_ 85_7	PL35	CDS
POSPLADRAFT_1051432	FPRL280_ 85_7	PL35	CDS
POSPLADRAFT_1051432	FPRL280_ 85_7	PL35	CDS
POSPLADRAFT_1051432	FPRL280_ 85_7	PL35	CDS
POSPLADRAFT_1051432	FPRL280_ 85_7	PL35	CDS
POSPLADRAFT_1051432	FPRL280_ 85_7	PL35	CDS
POSPLADRAFT_1051432	FPRL280_ 85_7	PL35	CDS	amino acid change	AP
POSPLADRAFT_1051432	FPRL280_ 85_7	PL35	CDS
POSPLADRAFT_1051432	FPRL280_ 85_7	PL35	CDS
POSPLADRAFT_1051432	FPRL280_ 85_7	PL35	CDS
POSPLADRAFT_1051432	FPRL280_ 85_7	PL35	CDS
POSPLADRAFT_1051432	FPRL280_ 85_7	PL35	CDS
POSPLADRAFT_1051432	FPRL280_ 85_7	PL35	CDS
POSPLADRAFT_1051432	FPRL280_ 85_7	PL35	CDS
POSPLADRAFT_1051432	FPRL280_ 85_7	PL35	CDS
POSPLADRAFT_1051432	FPRL280_ 85_7	PL35	CDS	amino acid change	ML
POSPLADRAFT_1051432	FPRL280_ 85_7	PL35	CDS	amino acid change	IT
POSPLADRAFT_1051432	FPRL280_ 85_7	PL35	CDS
POSPLADRAFT_1051432	FPRL280_ 85_7	PL35	CDS
POSPLADRAFT_1051432	FPRL280_ 85_7	PL35	CDS
POSPLADRAFT_1051432	FPRL280_ 85_7	PL35	CDS
POSPLADRAFT_1051432	FPRL280_ 85_7	PL35	CDS
POSPLADRAFT_1051432	FPRL280_ 85_7	PL35	CDS
POSPLADRAFT_1051432	FPRL280_ 85_7	PL35	CDS
POSPLADRAFT_1042537	FPRL280_ 14_27	GH5_5	CDS	amino acid change	SP
POSPLADRAFT_1042537	FPRL280_ 14_27	GH5_5	CDS
POSPLADRAFT_1042537	FPRL280_ 14_27	GH5_5	CDS	amino acid change	L*
POSPLADRAFT_1042537	FPRL280_ 14_27	GH5_5	CDS	amino acid change	IT
POSPLADRAFT_1042537	FPRL280_ 14_27	GH5_5	CDS
POSPLADRAFT_1042537	FPRL280_ 14_27	GH5_5	CDS	amino acid change	CR
POSPLADRAFT_1042537	FPRL280_ 14_27	GH5_5	CDS
POSPLADRAFT_1042537	FPRL280_ 14_27	GH5_5	CDS
POSPLADRAFT_1042537	FPRL280_ 14_27	GH5_5	CDS
POSPLADRAFT_1042537	FPRL280_ 14_27	GH5_5	CDS
POSPLADRAFT_1042537	FPRL280_ 14_27	GH5_5	CDS	amino acid change	PS
POSPLADRAFT_1042537	FPRL280_ 14_27	GH5_5	CDS
POSPLADRAFT_1042537	FPRL280_ 14_27	GH5_5	CDS
POSPLADRAFT_1042537	FPRL280_ 14_27	GH5_5	CDS	amino acid change	PS
POSPLADRAFT_1042537	FPRL280_ 14_27	GH5_5	CDS
POSPLADRAFT_1042537	FPRL280_ 14_27	GH5_5	CDS	amino acid change	ND
POSPLADRAFT_1042537	FPRL280_ 14_27	GH5_5	CDS	amino acid change	AT
POSPLADRAFT_1042537	FPRL280_ 14_27	GH5_5	CDS
POSPLADRAFT_1042537	FPRL280_ 14_27	GH5_5	CDS
POSPLADRAFT_1042537	FPRL280_ 14_27	GH5_5	CDS
POSPLADRAFT_1042537	FPRL280_ 14_27	GH5_5	CDS
POSPLADRAFT_1042537	FPRL280_ 14_27	GH5_5	CDS	amino acid change	TA
POSPLADRAFT_1042537	FPRL280_ 14_27	GH5_5	CDS
POSPLADRAFT_1042537	FPRL280_ 14_27	GH5_5	CDS	amino acid change	TA
POSPLADRAFT_1042537	FPRL280_ 14_27	GH5_5	CDS	amino acid change	WR
POSPLADRAFT_1042537	FPRL280_ 14_27	GH5_5	CDS	amino acid change	FL
POSPLADRAFT_1042537	FPRL280_ 14_27	GH5_5	CDS
POSPLADRAFT_1042537	FPRL280_ 14_27	GH5_5	CDS
POSPLADRAFT_1042537	FPRL280_ 14_27	GH5_5	CDS
POSPLADRAFT_1042537	FPRL280_ 14_27	GH5_5	CDS
POSPLADRAFT_1042537	FPRL280_ 14_27	GH5_5	CDS	amino acid change	DN
POSPLADRAFT_1042537	FPRL280_ 14_27	GH5_5	CDS	amino acid change	AT
POSPLADRAFT_1042537	FPRL280_ 14_27	GH5_5	CDS
POSPLADRAFT_1042537	FPRL280_ 14_27	GH5_5	CDS	amino acid change	AT
POSPLADRAFT_1042537	FPRL280_ 14_27	GH5_5	CDS	amino acid change	TA
POSPLADRAFT_1042537	FPRL280_ 14_27	GH5_5	CDS
POSPLADRAFT_1042537	FPRL280_ 14_27	GH5_5	CDS	amino acid change	TP
POSPLADRAFT_1042537	FPRL280_ 14_27	GH5_5	CDS	amino acid change	SL
POSPLADRAFT_1042537	FPRL280_ 14_27	GH5_5	CDS
POSPLADRAFT_1042537	FPRL280_ 14_27	GH5_5	CDS
POSPLADRAFT_1042537	FPRL280_ 14_27	GH5_5	CDS
POSPLADRAFT_1042537	FPRL280_ 14_27	GH5_5	CDS	amino acid change	ND
POSPLADRAFT_1042537	FPRL280_ 14_27	GH5_5	CDS
POSPLADRAFT_1042537	FPRL280_ 14_27	GH5_5	CDS	amino acid change	HN
POSPLADRAFT_1042537	FPRL280_ 14_27	GH5_5	CDS	amino acid change	HR
POSPLADRAFT_1042537	FPRL280_ 14_27	GH5_5	CDS
POSPLADRAFT_1042537	FPRL280_ 14_27	GH5_5	CDS
POSPLADRAFT_1042537	FPRL280_ 14_27	GH5_5	CDS	amino acid change	SN
POSPLADRAFT_1042537	FPRL280_ 14_27	GH5_5	CDS
POSPLADRAFT_1042537	FPRL280_ 14_27	GH5_5	CDS
POSPLADRAFT_1042537	FPRL280_ 14_27	GH5_5	CDS	amino acid change	KE
POSPLADRAFT_1042537	FPRL280_ 14_27	GH5_5	CDS	amino acid change	TA
POSPLADRAFT_1042537	FPRL280_ 14_27	GH5_5	CDS	amino acid change	TK
POSPLADRAFT_1042537	FPRL280_ 14_27	GH5_5	CDS	amino acid change	GE
POSPLADRAFT_1042537	FPRL280_ 14_27	GH5_5	CDS
POSPLADRAFT_1042537	FPRL280_ 14_27	GH5_5	CDS
POSPLADRAFT_1042537	FPRL280_ 14_27	GH5_5	CDS	amino acid change	TA
POSPLADRAFT_1042537	FPRL280_ 14_27	GH5_5	CDS
POSPLADRAFT_1042537	FPRL280_ 14_27	GH5_5	CDS	amino acid change	ST
POSPLADRAFT_1042537	FPRL280_ 14_27	GH5_5	CDS
POSPLADRAFT_1042537	FPRL280_ 14_27	GH5_5	CDS
POSPLADRAFT_1042537	FPRL280_ 14_27	GH5_5	CDS	amino acid change	VL
POSPLADRAFT_1042537	FPRL280_ 14_27	GH5_5	CDS
POSPLADRAFT_1042537	FPRL280_ 14_27	GH5_5	CDS	amino acid change	RW
POSPLADRAFT_1042537	FPRL280_ 14_27	GH5_5	CDS	amino acid change	RP
POSPLADRAFT_1042537	FPRL280_ 14_27	GH5_5	CDS
POSPLADRAFT_1042537	FPRL280_ 14_27	GH5_5	CDS	amino acid change	EG
POSPLADRAFT_1042537	FPRL280_ 14_27	GH5_5	CDS	amino acid change	VI
POSPLADRAFT_1164613	FPRL280_ 14_15	GH5_5	CDS	amino acid change	VF
POSPLADRAFT_1164613	FPRL280_ 14_15	GH5_5	CDS
POSPLADRAFT_1164613	FPRL280_ 14_15	GH5_5	CDS
POSPLADRAFT_1164613	FPRL280_ 14_15	GH5_5	CDS
POSPLADRAFT_1164613	FPRL280_ 14_15	GH5_5	CDS
POSPLADRAFT_1164613	FPRL280_ 14_15	GH5_5	CDS
POSPLADRAFT_1164613	FPRL280_ 14_15	GH5_5	CDS
POSPLADRAFT_1164613	FPRL280_ 14_15	GH5_5	CDS
POSPLADRAFT_1164613	FPRL280_ 14_15	GH5_5	CDS
POSPLADRAFT_1164613	FPRL280_ 14_15	GH5_5	CDS
POSPLADRAFT_1164613	FPRL280_ 14_15	GH5_5	CDS
POSPLADRAFT_1164613	FPRL280_ 14_15	GH5_5	CDS
POSPLADRAFT_1164613	FPRL280_ 14_15	GH5_5	CDS
POSPLADRAFT_1164613	FPRL280_ 14_15	GH5_5	CDS
POSPLADRAFT_1164613	FPRL280_ 14_15	GH5_5	CDS
POSPLADRAFT_1164613	FPRL280_ 14_15	GH5_5	CDS	amino acid change	SA
POSPLADRAFT_1164613	FPRL280_ 14_15	GH5_5	CDS
POSPLADRAFT_1164613	FPRL280_ 14_15	GH5_5	CDS
POSPLADRAFT_1164613	FPRL280_ 14_15	GH5_5	CDS
POSPLADRAFT_1164613	FPRL280_ 14_15	GH5_5	CDS
POSPLADRAFT_1164613	FPRL280_ 14_15	GH5_5	CDS
POSPLADRAFT_1164613	FPRL280_ 14_15	GH5_5	CDS
POSPLADRAFT_1164613	FPRL280_ 14_15	GH5_5	CDS
POSPLADRAFT_1164613	FPRL280_ 14_15	GH5_5	CDS
POSPLADRAFT_1164613	FPRL280_ 14_15	GH5_5	CDS
POSPLADRAFT_1164613	FPRL280_ 14_15	GH5_5	CDS
POSPLADRAFT_1164613	FPRL280_ 14_15	GH5_5	CDS
POSPLADRAFT_1164613	FPRL280_ 14_15	GH5_5	CDS
POSPLADRAFT_1164613	FPRL280_ 14_15	GH5_5	CDS
POSPLADRAFT_1164613	FPRL280_ 14_15	GH5_5	CDS
POSPLADRAFT_1164613	FPRL280_ 14_15	GH5_5	CDS
POSPLADRAFT_1164613	FPRL280_ 14_15	GH5_5	CDS
POSPLADRAFT_1068430	FPRL280_ 14_16	GH5_5	CDS	amino acid change	ED
POSPLADRAFT_1068430	FPRL280_ 14_16	GH5_5	CDS	amino acid change	FL
POSPLADRAFT_1068430	FPRL280_ 14_16	GH5_5	CDS
POSPLADRAFT_1068430	FPRL280_ 14_16	GH5_5	CDS
POSPLADRAFT_1068430	FPRL280_ 14_16	GH5_5	CDS	amino acid change	Y*
POSPLADRAFT_1068430	FPRL280_ 14_16	GH5_5	CDS	amino acid change	ED
POSPLADRAFT_1068430	FPRL280_ 14_16	GH5_5	CDS
POSPLADRAFT_1068430	FPRL280_ 14_16	GH5_5	CDS
POSPLADRAFT_1068430	FPRL280_ 14_16	GH5_5	CDS	amino acid change	LM
POSPLADRAFT_1068430	FPRL280_ 14_16	GH5_5	CDS	amino acid change	ED
POSPLADRAFT_1068430	FPRL280_ 14_16	GH5_5	CDS
POSPLADRAFT_1068430	FPRL280_ 14_16	GH5_5	CDS
POSPLADRAFT_1068430	FPRL280_ 14_16	GH5_5	CDS
POSPLADRAFT_1068430	FPRL280_ 14_16	GH5_5	CDS
POSPLADRAFT_1068430	FPRL280_ 14_16	GH5_5	CDS
POSPLADRAFT_1068430	FPRL280_ 14_16	GH5_5	CDS
POSPLADRAFT_1068430	FPRL280_ 14_16	GH5_5	CDS
POSPLADRAFT_1068430	FPRL280_ 14_16	GH5_5	CDS	amino acid change	ED
POSPLADRAFT_1068430	FPRL280_ 14_16	GH5_5	CDS	amino acid change	DE
POSPLADRAFT_1068430	FPRL280_ 14_16	GH5_5	CDS	amino acid change	DE
POSPLADRAFT_1068430	FPRL280_ 14_16	GH5_5	CDS
POSPLADRAFT_1068430	FPRL280_ 14_16	GH5_5	CDS
POSPLADRAFT_1068430	FPRL280_ 14_16	GH5_5	CDS	amino acid change	NK
POSPLADRAFT_1068430	FPRL280_ 14_16	GH5_5	CDS	amino acid change	VF
POSPLADRAFT_1068430	FPRL280_ 14_16	GH5_5	CDS	amino acid change	NK
POSPLADRAFT_1068430	FPRL280_ 14_16	GH5_5	CDS	amino acid change	Y*
POSPLADRAFT_1068430	FPRL280_ 14_16	GH5_5	CDS	amino acid change	LM
POSPLADRAFT_1068430	FPRL280_ 14_16	GH5_5	CDS	amino acid change	AS
POSPLADRAFT_1068430	FPRL280_ 14_16	GH5_5	CDS	amino acid change	RM
POSPLADRAFT_1037988	FPRL280_ 1_64	EXPN	CDS
POSPLADRAFT_1037988	FPRL280_ 1_64	EXPN	CDS
POSPLADRAFT_1037988	FPRL280_ 1_64	EXPN	CDS
POSPLADRAFT_1037988	FPRL280_ 1_64	EXPN	CDS
POSPLADRAFT_1037988	FPRL280_ 1_64	EXPN	CDS	amino acid change	DN
POSPLADRAFT_1037988	FPRL280_ 1_64	EXPN	CDS	amino acid change	QE
POSPLADRAFT_1037988	FPRL280_ 1_64	EXPN	CDS	amino acid change	QH
POSPLADRAFT_1037988	FPRL280_ 1_64	EXPN	CDS
POSPLADRAFT_1037988	FPRL280_ 1_64	EXPN	CDS	amino acid change	AS
POSPLADRAFT_1037988	FPRL280_ 1_64	EXPN	CDS
POSPLADRAFT_1037988	FPRL280_ 1_64	EXPN	CDS	amino acid change	TS
POSPLADRAFT_1037988	FPRL280_ 1_64	EXPN	CDS	amino acid change	TN
POSPLADRAFT_1037988	FPRL280_ 1_64	EXPN	CDS	amino acid change	TS
POSPLADRAFT_1030481	FPRL280_ NODE_1	GH5_7	CDS
POSPLADRAFT_1030481	FPRL280_ NODE_1	GH5_7	CDS	amino acid change	IT
POSPLADRAFT_1030481	FPRL280_ NODE_1	GH5_7	CDS
POSPLADRAFT_1030481	FPRL280_ NODE_1	GH5_7	CDS
POSPLADRAFT_1176316	FPRL280_ 1_85	GH16	CDS	amino acid change	FL
POSPLADRAFT_1176316	FPRL280_ 1_85	GH16	CDS	amino acid change	VL
POSPLADRAFT_1176316	FPRL280_ 1_85	GH16	CDS
POSPLADRAFT_1176316	FPRL280_ 1_85	GH16	CDS	amino acid change	SR
POSPLADRAFT_1176316	FPRL280_ 1_85	GH16	CDS
POSPLADRAFT_1176316	FPRL280_ 1_85	GH16	CDS	amino acid change	LV
POSPLADRAFT_1176316	FPRL280_ 1_85	GH16	CDS
POSPLADRAFT_1176316	FPRL280_ 1_85	GH16	CDS	amino acid change	DY
POSPLADRAFT_1176316	FPRL280_ 1_85	GH16	CDS	amino acid change	TK
POSPLADRAFT_1176316	FPRL280_ 1_85	GH16	CDS	amino acid change	HQ
POSPLADRAFT_1176316	FPRL280_ 1_85	GH16	CDS
POSPLADRAFT_1176316	FPRL280_ 1_85	GH16	CDS	amino acid change	DE
POSPLADRAFT_1176316	FPRL280_ 1_85	GH16	CDS	amino acid change	R*
POSPLADRAFT_1176316	FPRL280_ 1_85	GH16	CDS	amino acid change	Y*
POSPLADRAFT_1176316	FPRL280_ 1_85	GH16	CDS	amino acid change	NK
POSPLADRAFT_1176316	FPRL280_ 1_85	GH16	CDS
POSPLADRAFT_1176316	FPRL280_ 1_85	GH16	CDS
POSPLADRAFT_1176316	FPRL280_ 1_85	GH16	CDS
POSPLADRAFT_1176316	FPRL280_ 1_85	GH16	CDS
POSPLADRAFT_1051618	FPRL280_ 1_86	GH16	CDS
POSPLADRAFT_1051618	FPRL280_ 1_86	GH16	CDS	amino acid change	WG
POSPLADRAFT_1051618	FPRL280_ 1_86	GH16	CDS
POSPLADRAFT_1051618	FPRL280_ 1_86	GH16	CDS	amino acid change	NK
POSPLADRAFT_1051618	FPRL280_ 1_86	GH16	CDS
POSPLADRAFT_1051618	FPRL280_ 1_86	GH16	CDS	amino acid change	SR
POSPLADRAFT_1051618	FPRL280_ 1_86	GH16	CDS	amino acid change	Y*
POSPLADRAFT_1051618	FPRL280_ 1_86	GH16	CDS	amino acid change	FL
POSPLADRAFT_1051618	FPRL280_ 1_86	GH16	CDS
POSPLADRAFT_1051618	FPRL280_ 1_86	GH16	CDS	amino acid change	ED
POSPLADRAFT_1051618	FPRL280_ 1_86	GH16	CDS
POSPLADRAFT_1051618	FPRL280_ 1_86	GH16	CDS
POSPLADRAFT_1051618	FPRL280_ 1_86	GH16	CDS	amino acid change	VL
POSPLADRAFT_1051618	FPRL280_ 1_86	GH16	CDS
POSPLADRAFT_1051618	FPRL280_ 1_86	GH16	CDS
POSPLADRAFT_1051618	FPRL280_ 1_86	GH16	CDS
POSPLADRAFT_1051618	FPRL280_ 1_86	GH16	CDS
POSPLADRAFT_1051672	FPRL280_ 1_117	GT31	CDS	amino acid change	SR
POSPLADRAFT_1051672	FPRL280_ 1_117	GT31	CDS
POSPLADRAFT_1051672	FPRL280_ 1_117	GT31	CDS
POSPLADRAFT_1051672	FPRL280_ 1_117	GT31	CDS
POSPLADRAFT_1051672	FPRL280_ 1_117	GT31	CDS
POSPLADRAFT_1051672	FPRL280_ 1_117	GT31	CDS
POSPLADRAFT_1051672	FPRL280_ 1_117	GT31	CDS	amino acid change	HQ
POSPLADRAFT_1051672	FPRL280_ 1_117	GT31	CDS
POSPLADRAFT_1051672	FPRL280_ 1_117	GT31	CDS
POSPLADRAFT_1051672	FPRL280_ 1_117	GT31	CDS	amino acid change	NK
POSPLADRAFT_1051672	FPRL280_ 1_117	GT31	CDS
POSPLADRAFT_1051672	FPRL280_ 1_117	GT31	CDS	amino acid change	DE
POSPLADRAFT_1051672	FPRL280_ 1_117	GT31	CDS
POSPLADRAFT_1051672	FPRL280_ 1_117	GT31	CDS	amino acid change	AD
POSPLADRAFT_1051672	FPRL280_ 1_117	GT31	CDS
POSPLADRAFT_1051672	FPRL280_ 1_117	GT31	CDS
POSPLADRAFT_1051672	FPRL280_ 1_117	GT31	CDS
POSPLADRAFT_1051672	FPRL280_ 1_117	GT31	CDS
POSPLADRAFT_1051672	FPRL280_ 1_117	GT31	CDS
POSPLADRAFT_1051672	FPRL280_ 1_117	GT31	CDS
POSPLADRAFT_1051672	FPRL280_ 1_117	GT31	CDS
POSPLADRAFT_1051672	FPRL280_ 1_117	GT31	CDS
POSPLADRAFT_1051672	FPRL280_ 1_117	GT31	CDS
POSPLADRAFT_1051672	FPRL280_ 1_117	GT31	CDS	amino acid change	TN
POSPLADRAFT_1051672	FPRL280_ 1_117	GT31	CDS
POSPLADRAFT_1051672	FPRL280_ 1_117	GT31	CDS	amino acid change	SR
POSPLADRAFT_1051672	FPRL280_ 1_117	GT31	CDS
POSPLADRAFT_1051672	FPRL280_ 1_117	GT31	CDS
POSPLADRAFT_1051672	FPRL280_ 1_117	GT31	CDS	amino acid change	AE
POSPLADRAFT_1051672	FPRL280_ 1_117	GT31	CDS
POSPLADRAFT_1051672	FPRL280_ 1_117	GT31	CDS	amino acid change	NT
POSPLADRAFT_1051672	FPRL280_ 1_117	GT31	CDS
POSPLADRAFT_1051672	FPRL280_ 1_117	GT31	CDS	amino acid change	IL
POSPLADRAFT_1051672	FPRL280_ 1_117	GT31	CDS	amino acid change	FL
POSPLADRAFT_1051672	FPRL280_ 1_117	GT31	CDS
POSPLADRAFT_1051672	FPRL280_ 1_117	GT31	CDS
POSPLADRAFT_1051672	FPRL280_ 1_117	GT31	CDS
POSPLADRAFT_1127887	FPRL280_ 1_166	GT41	CDS	amino acid change	QH
POSPLADRAFT_1127887	FPRL280_ 1_166	GT41	CDS
POSPLADRAFT_1127887	FPRL280_ 1_166	GT41	CDS	amino acid change	HQ
POSPLADRAFT_1127887	FPRL280_ 1_166	GT41	CDS
POSPLADRAFT_1127887	FPRL280_ 1_166	GT41	CDS
POSPLADRAFT_1127887	FPRL280_ 1_166	GT41	CDS	amino acid change	QH
POSPLADRAFT_1127887	FPRL280_ 1_166	GT41	CDS	amino acid change	ED
POSPLADRAFT_1127887	FPRL280_ 1_166	GT41	CDS	amino acid change	FL
POSPLADRAFT_1127887	FPRL280_ 1_166	GT41	CDS	amino acid change	NK
POSPLADRAFT_1127887	FPRL280_ 1_166	GT41	CDS
POSPLADRAFT_1127887	FPRL280_ 1_166	GT41	CDS	amino acid change	SR
POSPLADRAFT_1127887	FPRL280_ 1_166	GT41	CDS	amino acid change	YD
POSPLADRAFT_1127887	FPRL280_ 1_166	GT41	CDS	amino acid change	NK
POSPLADRAFT_1127887	FPRL280_ 1_166	GT41	CDS
POSPLADRAFT_1127887	FPRL280_ 1_166	GT41	CDS
POSPLADRAFT_1127887	FPRL280_ 1_166	GT41	CDS
POSPLADRAFT_1127887	FPRL280_ 1_166	GT41	CDS
POSPLADRAFT_1127887	FPRL280_ 1_166	GT41	CDS	amino acid change	VF
POSPLADRAFT_1127887	FPRL280_ 1_166	GT41	CDS
POSPLADRAFT_1127887	FPRL280_ 1_166	GT41	CDS	amino acid change	KT
POSPLADRAFT_1127887	FPRL280_ 1_166	GT41	CDS
POSPLADRAFT_1127887	FPRL280_ 1_166	GT41	CDS
POSPLADRAFT_1127887	FPRL280_ 1_166	GT41	CDS
POSPLADRAFT_1127887	FPRL280_ 1_166	GT41	CDS	amino acid change	KN
POSPLADRAFT_1127887	FPRL280_ 1_166	GT41	CDS	amino acid change	HQ
POSPLADRAFT_1127887	FPRL280_ 1_166	GT41	CDS	amino acid change	FL
POSPLADRAFT_1127887	FPRL280_ 1_166	GT41	CDS	amino acid change	SR
POSPLADRAFT_1127887	FPRL280_ 1_166	GT41	CDS
POSPLADRAFT_1127887	FPRL280_ 1_166	GT41	CDS	amino acid change	AE
POSPLADRAFT_1127887	FPRL280_ 1_166	GT41	CDS
POSPLADRAFT_1127887	FPRL280_ 1_166	GT41	CDS	amino acid change	TP
POSPLADRAFT_1127887	FPRL280_ 1_166	GT41	CDS
POSPLADRAFT_1127887	FPRL280_ 1_166	GT41	CDS	amino acid change	QH
POSPLADRAFT_1127887	FPRL280_ 1_166	GT41	CDS
POSPLADRAFT_1127887	FPRL280_ 1_166	GT41	CDS	amino acid change	LF
POSPLADRAFT_1127887	FPRL280_ 1_166	GT41	CDS
POSPLADRAFT_1127887	FPRL280_ 1_166	GT41	CDS
POSPLADRAFT_1127887	FPRL280_ 1_166	GT41	CDS	amino acid change	VG
POSPLADRAFT_1127887	FPRL280_ 1_166	GT41	CDS
POSPLADRAFT_1127887	FPRL280_ 1_166	GT41	CDS	amino acid change	GV
POSPLADRAFT_1127887	FPRL280_ 1_166	GT41	CDS	amino acid change	HN
POSPLADRAFT_1127887	FPRL280_ 1_166	GT41	CDS
POSPLADRAFT_1127887	FPRL280_ 1_166	GT41	CDS
POSPLADRAFT_1127887	FPRL280_ 1_166	GT41	CDS
POSPLADRAFT_1127887	FPRL280_ 1_166	GT41	CDS	amino acid change	NH
POSPLADRAFT_1127887	FPRL280_ 1_166	GT41	CDS	insertion	3 bases
POSPLADRAFT_1127887	FPRL280_ 1_166	GT41	CDS
POSPLADRAFT_1127887	FPRL280_ 1_166	GT41	CDS
POSPLADRAFT_1127887	FPRL280_ 1_166	GT41	CDS
POSPLADRAFT_1127887	FPRL280_ 1_166	GT41	CDS	amino acid change	PT
POSPLADRAFT_1127887	FPRL280_ 1_166	GT41	CDS
POSPLADRAFT_1127887	FPRL280_ 1_166	GT41	CDS	amino acid change	DE
POSPLADRAFT_1127887	FPRL280_ 1_166	GT41	CDS
POSPLADRAFT_1127887	FPRL280_ 1_166	GT41	CDS
POSPLADRAFT_1127887	FPRL280_ 1_166	GT41	CDS
POSPLADRAFT_1127887	FPRL280_ 1_166	GT41	CDS
POSPLADRAFT_1127887	FPRL280_ 1_166	GT41	CDS	amino acid change	LI
POSPLADRAFT_1127887	FPRL280_ 1_166	GT41	CDS	amino acid change	MI
POSPLADRAFT_1127887	FPRL280_ 1_166	GT41	CDS	amino acid change	FC
POSPLADRAFT_1128162	FPRL280_ 1_192	GH16	CDS	insertion	3 bases
POSPLADRAFT_1128162	FPRL280_ 1_192	GH16	CDS	amino acid change	IL
POSPLADRAFT_1128162	FPRL280_ 1_192	GH16	CDS	insertion	3 bases
POSPLADRAFT_1128162	FPRL280_ 1_192	GH16	CDS
POSPLADRAFT_1128162	FPRL280_ 1_192	GH16	CDS	amino acid change	HR
POSPLADRAFT_1128162	FPRL280_ 1_192	GH16	CDS	amino acid change	AV
POSPLADRAFT_1128162	FPRL280_ 1_192	GH16	CDS	amino acid change	RG
POSPLADRAFT_1128162	FPRL280_ 1_192	GH16	CDS
POSPLADRAFT_1128162	FPRL280_ 1_192	GH16	CDS	amino acid change	VA
POSPLADRAFT_1128162	FPRL280_ 1_192	GH16	CDS
POSPLADRAFT_1128162	FPRL280_ 1_192	GH16	CDS
POSPLADRAFT_1128162	FPRL280_ 1_192	GH16	CDS
POSPLADRAFT_1128162	FPRL280_ 1_192	GH16	CDS	amino acid change	TA
POSPLADRAFT_1128162	FPRL280_ 1_192	GH16	CDS
POSPLADRAFT_1128162	FPRL280_ 1_192	GH16	CDS
POSPLADRAFT_1128162	FPRL280_ 1_192	GH16	CDS
POSPLADRAFT_1128162	FPRL280_ 1_192	GH16	CDS
POSPLADRAFT_1128162	FPRL280_ 1_192	GH16	CDS
POSPLADRAFT_1128162	FPRL280_ 1_192	GH16	CDS
POSPLADRAFT_1128162	FPRL280_ 1_192	GH16	CDS
POSPLADRAFT_1128162	FPRL280_ 1_192	GH16	CDS
POSPLADRAFT_1128162	FPRL280_ 1_192	GH16	CDS
POSPLADRAFT_1128162	FPRL280_ 1_192	GH16	CDS
POSPLADRAFT_1128162	FPRL280_ 1_192	GH16	CDS
POSPLADRAFT_1128162	FPRL280_ 1_192	GH16	CDS
POSPLADRAFT_1128162	FPRL280_ 1_192	GH16	CDS
POSPLADRAFT_1128162	FPRL280_ 1_192	GH16	CDS
POSPLADRAFT_1126941	FPRL280_ 2_126	GT8	CDS
POSPLADRAFT_1126941	FPRL280_ 2_126	GT8	CDS	amino acid change	ML
POSPLADRAFT_1126941	FPRL280_ 2_126	GT8	CDS
POSPLADRAFT_1126941	FPRL280_ 2_126	GT8	CDS
POSPLADRAFT_1126941	FPRL280_ 2_126	GT8	CDS
POSPLADRAFT_1126941	FPRL280_ 2_126	GT8	CDS	amino acid change	KE
POSPLADRAFT_1126941	FPRL280_ 2_126	GT8	CDS
POSPLADRAFT_1126941	FPRL280_ 2_126	GT8	CDS	amino acid change	RK
POSPLADRAFT_1126941	FPRL280_ 2_126	GT8	CDS
POSPLADRAFT_1126941	FPRL280_ 2_126	GT8	CDS
POSPLADRAFT_1126941	FPRL280_ 2_126	GT8	CDS
POSPLADRAFT_1126941	FPRL280_ 2_126	GT8	CDS	amino acid change	TI
POSPLADRAFT_1126941	FPRL280_ 2_126	GT8	CDS
POSPLADRAFT_1126941	FPRL280_ 2_126	GT8	CDS	amino acid change	VI
POSPLADRAFT_1038147	FPRL280_ 2_78	GH27	CDS	amino acid change	IN
POSPLADRAFT_1038147	FPRL280_ 2_78	GH27	CDS
POSPLADRAFT_1038147	FPRL280_ 2_78	GH27	CDS
POSPLADRAFT_1038147	FPRL280_ 2_78	GH27	CDS	amino acid change	PQ
POSPLADRAFT_1038147	FPRL280_ 2_78	GH27	CDS
POSPLADRAFT_1038147	FPRL280_ 2_78	GH27	CDS
POSPLADRAFT_1038147	FPRL280_ 2_78	GH27	CDS
POSPLADRAFT_1072561	FPRL280_ 2_15	GH18-CBM5-CBM5	CDS
POSPLADRAFT_1072561	FPRL280_ 2_15	GH18-CBM5-CBM5	CDS	amino acid change	DE
POSPLADRAFT_1072561	FPRL280_ 2_15	GH18-CBM5-CBM5	CDS	amino acid change	DA
POSPLADRAFT_1072561	FPRL280_ 2_15	GH18-CBM5-CBM5	CDS
POSPLADRAFT_1072561	FPRL280_ 2_15	GH18-CBM5-CBM5	CDS
POSPLADRAFT_1072561	FPRL280_ 2_15	GH18-CBM5-CBM5	CDS	amino acid change	DE
POSPLADRAFT_1072561	FPRL280_ 2_15	GH18-CBM5-CBM5	CDS	amino acid change	DY
POSPLADRAFT_1072561	FPRL280_ 2_15	GH18-CBM5-CBM5	CDS	amino acid change	QH
POSPLADRAFT_1072561	FPRL280_ 2_15	GH18-CBM5-CBM5	CDS
POSPLADRAFT_1072561	FPRL280_ 2_15	GH18-CBM5-CBM5	CDS
POSPLADRAFT_1072561	FPRL280_ 2_15	GH18-CBM5-CBM5	CDS	amino acid change	DE
POSPLADRAFT_1072561	FPRL280_ 2_15	GH18-CBM5-CBM5	CDS
POSPLADRAFT_1072561	FPRL280_ 2_15	GH18-CBM5-CBM5	CDS
POSPLADRAFT_1064305	FPRL280_ 41_1	GT1	CDS	amino acid change	SR
POSPLADRAFT_1064305	FPRL280_ 41_1	GT1	CDS	amino acid change	HQ
POSPLADRAFT_1064305	FPRL280_ 41_1	GT1	CDS
POSPLADRAFT_1064305	FPRL280_ 41_1	GT1	CDS
POSPLADRAFT_1064305	FPRL280_ 41_1	GT1	CDS
POSPLADRAFT_1064305	FPRL280_ 41_1	GT1	CDS
POSPLADRAFT_1064305	FPRL280_ 41_1	GT1	CDS
POSPLADRAFT_1064305	FPRL280_ 41_1	GT1	CDS	amino acid change	NK
POSPLADRAFT_1064305	FPRL280_ 41_1	GT1	CDS
POSPLADRAFT_1064305	FPRL280_ 41_1	GT1	CDS	amino acid change	ED
POSPLADRAFT_1064305	FPRL280_ 41_1	GT1	CDS
POSPLADRAFT_1064305	FPRL280_ 41_1	GT1	CDS	amino acid change	LF
POSPLADRAFT_1064305	FPRL280_ 41_1	GT1	CDS
POSPLADRAFT_1064305	FPRL280_ 41_1	GT1	CDS	amino acid change	DE
POSPLADRAFT_1064305	FPRL280_ 41_1	GT1	CDS
POSPLADRAFT_1064305	FPRL280_ 41_1	GT1	CDS
POSPLADRAFT_1064305	FPRL280_ 41_1	GT1	CDS	amino acid change	LF
POSPLADRAFT_1064305	FPRL280_ 41_1	GT1	CDS
POSPLADRAFT_1064305	FPRL280_ 41_1	GT1	CDS
POSPLADRAFT_1064305	FPRL280_ 41_1	GT1	CDS
POSPLADRAFT_1064305	FPRL280_ 41_1	GT1	CDS
POSPLADRAFT_1064305	FPRL280_ 41_1	GT1	CDS	amino acid change	IM
POSPLADRAFT_1064305	FPRL280_ 41_1	GT1	CDS	amino acid change	LM
POSPLADRAFT_1064305	FPRL280_ 41_1	GT1	CDS	amino acid change	ED
POSPLADRAFT_1064305	FPRL280_ 41_1	GT1	CDS
POSPLADRAFT_1064305	FPRL280_ 41_1	GT1	CDS
POSPLADRAFT_1064305	FPRL280_ 41_1	GT1	CDS	amino acid change	TI
POSPLADRAFT_1064305	FPRL280_ 41_1	GT1	CDS
POSPLADRAFT_1064305	FPRL280_ 41_1	GT1	CDS	amino acid change	CW
POSPLADRAFT_1064305	FPRL280_ 41_1	GT1	CDS
POSPLADRAFT_1064305	FPRL280_ 41_1	GT1	CDS	amino acid change	KN
POSPLADRAFT_1064305	FPRL280_ 41_1	GT1	CDS	amino acid change	KN
POSPLADRAFT_1064305	FPRL280_ 41_1	GT1	CDS
POSPLADRAFT_1064305	FPRL280_ 41_1	GT1	CDS
POSPLADRAFT_1064305	FPRL280_ 41_1	GT1	CDS	amino acid change	KN
POSPLADRAFT_1064305	FPRL280_ 41_1	GT1	CDS
POSPLADRAFT_1064305	FPRL280_ 41_1	GT1	CDS	amino acid change	NK
POSPLADRAFT_1064305	FPRL280_ 41_1	GT1	CDS
POSPLADRAFT_1064305	FPRL280_ 41_1	GT1	CDS
POSPLADRAFT_1064305	FPRL280_ 41_1	GT1	CDS
POSPLADRAFT_1064305	FPRL280_ 41_1	GT1	CDS	amino acid change	Y*
POSPLADRAFT_1064305	FPRL280_ 41_1	GT1	CDS	amino acid change	RI
POSPLADRAFT_1064305	FPRL280_ 41_1	GT1	CDS
POSPLADRAFT_1064305	FPRL280_ 41_1	GT1	CDS	amino acid change	FL
POSPLADRAFT_1064305	FPRL280_ 41_1	GT1	CDS
POSPLADRAFT_1064305	FPRL280_ 41_1	GT1	CDS
POSPLADRAFT_1064305	FPRL280_ 41_1	GT1	CDS	amino acid change	IM
POSPLADRAFT_1064305	FPRL280_ 41_1	GT1	CDS	amino acid change	LV
POSPLADRAFT_1064305	FPRL280_ 41_1	GT1	CDS
POSPLADRAFT_1064305	FPRL280_ 41_1	GT1	CDS
POSPLADRAFT_1064305	FPRL280_ 41_1	GT1	CDS
POSPLADRAFT_1064305	FPRL280_ 41_1	GT1	CDS	amino acid change	NK
POSPLADRAFT_1064305	FPRL280_ 41_1	GT1	CDS	amino acid change	SA
POSPLADRAFT_1064305	FPRL280_ 41_1	GT1	CDS
POSPLADRAFT_1064305	FPRL280_ 41_1	GT1	CDS
POSPLADRAFT_1064305	FPRL280_ 41_1	GT1	CDS	amino acid change	FL
POSPLADRAFT_1064305	FPRL280_ 41_1	GT1	CDS
POSPLADRAFT_1064305	FPRL280_ 41_1	GT1	CDS
POSPLADRAFT_1064305	FPRL280_ 41_1	GT1	CDS	amino acid change	DY
POSPLADRAFT_1064305	FPRL280_ 41_1	GT1	CDS
POSPLADRAFT_1064305	FPRL280_ 41_1	GT1	CDS	amino acid change	RL
POSPLADRAFT_1064305	FPRL280_ 41_1	GT1	CDS
POSPLADRAFT_1064305	FPRL280_ 41_1	GT1	CDS
POSPLADRAFT_1064305	FPRL280_ 41_1	GT1	CDS
POSPLADRAFT_1064305	FPRL280_ 41_1	GT1	CDS
POSPLADRAFT_1064305	FPRL280_ 41_1	GT1	CDS
POSPLADRAFT_1064305	FPRL280_ 41_1	GT1	CDS
POSPLADRAFT_1064305	FPRL280_ 41_1	GT1	CDS	amino acid change	GC
POSPLADRAFT_1064305	FPRL280_ 41_1	GT1	CDS	amino acid change	FL
POSPLADRAFT_1064305	FPRL280_ 41_1	GT1	CDS	amino acid change	LW
POSPLADRAFT_1064305	FPRL280_ 41_1	GT1	CDS
POSPLADRAFT_1064305	FPRL280_ 41_1	GT1	CDS	amino acid change	LM
POSPLADRAFT_1064305	FPRL280_ 41_1	GT1	CDS
POSPLADRAFT_1064305	FPRL280_ 41_1	GT1	CDS	amino acid change	NK
POSPLADRAFT_1064305	FPRL280_ 41_1	GT1	CDS	amino acid change	TA
POSPLADRAFT_1064305	FPRL280_ 41_1	GT1	CDS
POSPLADRAFT_1064305	FPRL280_ 41_1	GT1	CDS	amino acid change	TP
POSPLADRAFT_1064305	FPRL280_ 41_1	GT1	CDS
POSPLADRAFT_1064305	FPRL280_ 41_1	GT1	CDS	amino acid change	TN
POSPLADRAFT_1064305	FPRL280_ 41_1	GT1	CDS
POSPLADRAFT_1064305	FPRL280_ 41_1	GT1	CDS	amino acid change	SR
POSPLADRAFT_1064305	FPRL280_ 41_1	GT1	CDS	amino acid change	IM
POSPLADRAFT_1064305	FPRL280_ 41_1	GT1	CDS
POSPLADRAFT_1064305	FPRL280_ 41_1	GT1	CDS
POSPLADRAFT_1064305	FPRL280_ 41_1	GT1	CDS
POSPLADRAFT_1064305	FPRL280_ 41_1	GT1	CDS
POSPLADRAFT_1064305	FPRL280_ 41_1	GT1	CDS
POSPLADRAFT_1064305	FPRL280_ 41_1	GT1	CDS	amino acid change	FL
POSPLADRAFT_1064305	FPRL280_ 41_1	GT1	CDS
POSPLADRAFT_1064305	FPRL280_ 41_1	GT1	CDS
POSPLADRAFT_1064305	FPRL280_ 41_1	GT1	CDS	amino acid change	ED
POSPLADRAFT_1064305	FPRL280_ 41_1	GT1	CDS	amino acid change	NK
POSPLADRAFT_1064305	FPRL280_ 41_1	GT1	CDS
POSPLADRAFT_1064305	FPRL280_ 41_1	GT1	CDS	amino acid change	GC
POSPLADRAFT_1064305	FPRL280_ 41_1	GT1	CDS
POSPLADRAFT_1064305	FPRL280_ 41_1	GT1	CDS	amino acid change	TP
POSPLADRAFT_1064305	FPRL280_ 41_1	GT1	CDS
POSPLADRAFT_1064305	FPRL280_ 41_1	GT1	CDS	amino acid change	QH
POSPLADRAFT_1064305	FPRL280_ 41_1	GT1	CDS
POSPLADRAFT_1064305	FPRL280_ 41_1	GT1	CDS
POSPLADRAFT_1064305	FPRL280_ 41_1	GT1	CDS
POSPLADRAFT_1064305	FPRL280_ 41_1	GT1	CDS	amino acid change	ED
POSPLADRAFT_1064305	FPRL280_ 41_1	GT1	CDS
POSPLADRAFT_1064305	FPRL280_ 41_1	GT1	CDS	amino acid change	SR
POSPLADRAFT_1064305	FPRL280_ 41_1	GT1	CDS
POSPLADRAFT_1064305	FPRL280_ 41_1	GT1	CDS
POSPLADRAFT_1064305	FPRL280_ 41_1	GT1	CDS
POSPLADRAFT_1064305	FPRL280_ 41_1	GT1	CDS	amino acid change	Y*
POSPLADRAFT_1064305	FPRL280_ 41_1	GT1	CDS
POSPLADRAFT_1064305	FPRL280_ 41_1	GT1	CDS	amino acid change	LM
POSPLADRAFT_1064305	FPRL280_ 41_1	GT1	CDS	amino acid change	DE
POSPLADRAFT_1064305	FPRL280_ 41_1	GT1	CDS
POSPLADRAFT_1064305	FPRL280_ 41_1	GT1	CDS	amino acid change	SI
POSPLADRAFT_1064305	FPRL280_ 41_1	GT1	CDS	amino acid change	QH
POSPLADRAFT_1064305	FPRL280_ 41_1	GT1	CDS	amino acid change	PT
POSPLADRAFT_1064305	FPRL280_ 41_1	GT1	CDS
POSPLADRAFT_1064305	FPRL280_ 41_1	GT1	CDS	amino acid change	SY
POSPLADRAFT_1064305	FPRL280_ 41_1	GT1	CDS	amino acid change	SA
POSPLADRAFT_1064305	FPRL280_ 41_1	GT1	CDS
POSPLADRAFT_1064305	FPRL280_ 41_1	GT1	CDS	amino acid change	FL
POSPLADRAFT_1064305	FPRL280_ 41_1	GT1	CDS	amino acid change	LV
POSPLADRAFT_1064305	FPRL280_ 41_1	GT1	CDS
POSPLADRAFT_1064305	FPRL280_ 41_1	GT1	CDS	amino acid change	SR
POSPLADRAFT_1064305	FPRL280_ 41_1	GT1	CDS	amino acid change	SR
POSPLADRAFT_1064305	FPRL280_ 41_1	GT1	CDS	amino acid change	DE
POSPLADRAFT_1064305	FPRL280_ 41_1	GT1	CDS
POSPLADRAFT_1064305	FPRL280_ 41_1	GT1	CDS	amino acid change	DE
POSPLADRAFT_1064305	FPRL280_ 41_1	GT1	CDS
POSPLADRAFT_1064305	FPRL280_ 41_1	GT1	CDS	amino acid change	GV
POSPLADRAFT_1064305	FPRL280_ 41_1	GT1	CDS	amino acid change	PS
POSPLADRAFT_1064305	FPRL280_ 41_1	GT1	CDS
POSPLADRAFT_1064305	FPRL280_ 41_1	GT1	CDS	amino acid change	DE
POSPLADRAFT_1064305	FPRL280_ 41_1	GT1	CDS	amino acid change	DE
POSPLADRAFT_1064305	FPRL280_ 41_1	GT1	CDS	amino acid change	Y*
POSPLADRAFT_1064305	FPRL280_ 41_1	GT1	CDS
POSPLADRAFT_1064305	FPRL280_ 41_1	GT1	CDS
POSPLADRAFT_1064305	FPRL280_ 41_1	GT1	CDS	amino acid change	VG
POSPLADRAFT_1064305	FPRL280_ 41_1	GT1	CDS	amino acid change	HR
POSPLADRAFT_1043022	FPRL280_ 41_12	GH72-CBM43	CDS
POSPLADRAFT_1043022	FPRL280_ 41_12	GH72-CBM43	CDS
POSPLADRAFT_1043022	FPRL280_ 41_12	GH72-CBM43	CDS
POSPLADRAFT_1043022	FPRL280_ 41_12	GH72-CBM43	CDS
POSPLADRAFT_1043022	FPRL280_ 41_12	GH72-CBM43	CDS
POSPLADRAFT_1043022	FPRL280_ 41_12	GH72-CBM43	CDS	amino acid change	AG
POSPLADRAFT_1043022	FPRL280_ 41_12	GH72-CBM43	CDS
POSPLADRAFT_1043022	FPRL280_ 41_12	GH72-CBM43	CDS
POSPLADRAFT_1043022	FPRL280_ 41_12	GH72-CBM43	CDS
POSPLADRAFT_1043022	FPRL280_ 41_12	GH72-CBM43	CDS
POSPLADRAFT_1043022	FPRL280_ 41_12	GH72-CBM43	CDS	amino acid change	NY
POSPLADRAFT_1043022	FPRL280_ 41_12	GH72-CBM43	CDS
POSPLADRAFT_1043022	FPRL280_ 41_12	GH72-CBM43	CDS	amino acid change	PS
POSPLADRAFT_1043022	FPRL280_ 41_12	GH72-CBM43	CDS
POSPLADRAFT_1043022	FPRL280_ 41_12	GH72-CBM43	CDS
POSPLADRAFT_1043022	FPRL280_ 41_12	GH72-CBM43	CDS
POSPLADRAFT_1043022	FPRL280_ 41_12	GH72-CBM43	CDS
POSPLADRAFT_1043022	FPRL280_ 41_12	GH72-CBM43	CDS	amino acid change	EA
POSPLADRAFT_1043022	FPRL280_ 41_12	GH72-CBM43	CDS
POSPLADRAFT_1043022	FPRL280_ 41_12	GH72-CBM43	CDS
POSPLADRAFT_1043022	FPRL280_ 41_12	GH72-CBM43	CDS
POSPLADRAFT_1043022	FPRL280_ 41_12	GH72-CBM43	CDS
POSPLADRAFT_1043022	FPRL280_ 41_12	GH72-CBM43	CDS
POSPLADRAFT_1127333	FPRL280_ 41_19	CE4	CDS
POSPLADRAFT_1127333	FPRL280_ 41_19	CE4	CDS	deletion	12 bases
POSPLADRAFT_1127333	FPRL280_ 41_19	CE4	CDS
POSPLADRAFT_1127333	FPRL280_ 41_19	CE4	CDS	amino acid change	FL
POSPLADRAFT_1127333	FPRL280_ 41_19	CE4	CDS	amino acid change	SR
POSPLADRAFT_1127333	FPRL280_ 41_19	CE4	CDS
POSPLADRAFT_1127333	FPRL280_ 41_19	CE4	CDS	amino acid change	IM
POSPLADRAFT_1127333	FPRL280_ 41_19	CE4	CDS
POSPLADRAFT_1127333	FPRL280_ 41_19	CE4	CDS
POSPLADRAFT_1064316	FPRL280_ 41_21	GT59	CDS	amino acid change	TP
POSPLADRAFT_1064316	FPRL280_ 41_21	GT59	CDS
POSPLADRAFT_1064316	FPRL280_ 41_21	GT59	CDS
POSPLADRAFT_1064316	FPRL280_ 41_21	GT59	CDS	amino acid change	LM
POSPLADRAFT_1064316	FPRL280_ 41_21	GT59	CDS
POSPLADRAFT_1064316	FPRL280_ 41_21	GT59	CDS	amino acid change	DE
POSPLADRAFT_1064316	FPRL280_ 41_21	GT59	CDS	amino acid change	IM
POSPLADRAFT_1064316	FPRL280_ 41_21	GT59	CDS	amino acid change	IM
POSPLADRAFT_1064316	FPRL280_ 41_21	GT59	CDS	amino acid change	TP
POSPLADRAFT_1064316	FPRL280_ 41_21	GT59	CDS	amino acid change	VI
POSPLADRAFT_1064316	FPRL280_ 41_21	GT59	CDS	amino acid change	QH
POSPLADRAFT_1064316	FPRL280_ 41_21	GT59	CDS
POSPLADRAFT_1064316	FPRL280_ 41_21	GT59	CDS	amino acid change	FL
POSPLADRAFT_1064316	FPRL280_ 41_21	GT59	CDS	amino acid change	SA
POSPLADRAFT_1064316	FPRL280_ 41_21	GT59	CDS	amino acid change	VF
POSPLADRAFT_1064316	FPRL280_ 41_21	GT59	CDS	amino acid change	FL
POSPLADRAFT_1064316	FPRL280_ 41_21	GT59	CDS	amino acid change	LV
POSPLADRAFT_1064316	FPRL280_ 41_21	GT59	CDS
POSPLADRAFT_1064316	FPRL280_ 41_21	GT59	CDS
POSPLADRAFT_1064339	FPRL280_ 137_12	GH16	CDS
POSPLADRAFT_1064339	FPRL280_ 137_12	GH16	CDS
POSPLADRAFT_1064339	FPRL280_ 137_12	GH16	CDS	amino acid change	FL
POSPLADRAFT_1064339	FPRL280_ 137_12	GH16	CDS	amino acid change	IM
POSPLADRAFT_1064339	FPRL280_ 137_12	GH16	CDS	amino acid change	HQ
POSPLADRAFT_1064339	FPRL280_ 137_12	GH16	CDS
POSPLADRAFT_1064339	FPRL280_ 137_12	GH16	CDS
POSPLADRAFT_1064339	FPRL280_ 137_12	GH16	CDS	amino acid change	TK
POSPLADRAFT_1064339	FPRL280_ 137_12	GH16	CDS	amino acid change	DE
POSPLADRAFT_1064339	FPRL280_ 137_12	GH16	CDS	amino acid change	FL
POSPLADRAFT_1064339	FPRL280_ 137_12	GH16	CDS
POSPLADRAFT_1064339	FPRL280_ 137_12	GH16	CDS
POSPLADRAFT_1064339	FPRL280_ 137_12	GH16	CDS
POSPLADRAFT_1064339	FPRL280_ 137_12	GH16	CDS	amino acid change	IV
POSPLADRAFT_1064339	FPRL280_ 137_12	GH16	CDS	amino acid change	AD
POSPLADRAFT_1064339	FPRL280_ 137_12	GH16	CDS
POSPLADRAFT_1064339	FPRL280_ 137_12	GH16	CDS
POSPLADRAFT_1064339	FPRL280_ 137_12	GH16	CDS	amino acid change	RS
POSPLADRAFT_1064339	FPRL280_ 137_12	GH16	CDS
POSPLADRAFT_1064339	FPRL280_ 137_12	GH16	CDS	amino acid change	NK
POSPLADRAFT_1064339	FPRL280_ 137_12	GH16	CDS
POSPLADRAFT_1064339	FPRL280_ 137_12	GH16	CDS
POSPLADRAFT_1064339	FPRL280_ 137_12	GH16	CDS
POSPLADRAFT_1064339	FPRL280_ 137_12	GH16	CDS	amino acid change	Y*
POSPLADRAFT_1128161	FPRL280_ 137_10	GH16	CDS	amino acid change	*S
POSPLADRAFT_1128161	FPRL280_ 137_10	GH16	CDS
POSPLADRAFT_1128161	FPRL280_ 137_10	GH16	CDS
POSPLADRAFT_1128161	FPRL280_ 137_10	GH16	CDS	amino acid change	HQ
POSPLADRAFT_1128161	FPRL280_ 137_10	GH16	CDS
POSPLADRAFT_1128161	FPRL280_ 137_10	GH16	CDS
POSPLADRAFT_1128161	FPRL280_ 137_10	GH16	CDS	amino acid change	DE
POSPLADRAFT_1128161	FPRL280_ 137_10	GH16	CDS
POSPLADRAFT_1128161	FPRL280_ 137_10	GH16	CDS	amino acid change	KN
POSPLADRAFT_1128161	FPRL280_ 137_10	GH16	CDS
POSPLADRAFT_1128161	FPRL280_ 137_10	GH16	CDS	amino acid change	PT
POSPLADRAFT_1128161	FPRL280_ 137_10	GH16	CDS	amino acid change	SN
POSPLADRAFT_1128161	FPRL280_ 137_10	GH16	CDS
POSPLADRAFT_1128161	FPRL280_ 137_10	GH16	CDS
POSPLADRAFT_1128161	FPRL280_ 137_10	GH16	CDS
POSPLADRAFT_1128161	FPRL280_ 137_10	GH16	CDS	amino acid change	NK
POSPLADRAFT_1128161	FPRL280_ 137_10	GH16	CDS
POSPLADRAFT_1128161	FPRL280_ 137_10	GH16	CDS	amino acid change	NK
POSPLADRAFT_1072615	FPRL280_ 42_32	GH16	CDS
POSPLADRAFT_1072615	FPRL280_ 42_32	GH16	CDS	amino acid change	TA
POSPLADRAFT_1072615	FPRL280_ 42_32	GH16	CDS	amino acid change	LV
POSPLADRAFT_1072615	FPRL280_ 42_32	GH16	CDS
POSPLADRAFT_1072615	FPRL280_ 42_32	GH16	CDS
POSPLADRAFT_1072615	FPRL280_ 42_32	GH16	CDS	amino acid change	NS
POSPLADRAFT_1072615	FPRL280_ 42_32	GH16	CDS	amino acid change	IN
POSPLADRAFT_1176908	FPRL280_ 42_26	GH5_31	CDS
POSPLADRAFT_1176908	FPRL280_ 42_26	GH5_31	CDS
POSPLADRAFT_1129864	FPRL280_ NODE_80	CBM13	CDS	insertion	6 bases
POSPLADRAFT_1129864	FPRL280_ NODE_80	CBM13	CDS	amino acid change	CS
POSPLADRAFT_1129864	FPRL280_ NODE_80	CBM13	CDS
POSPLADRAFT_1129864	FPRL280_ NODE_80	CBM13	CDS
POSPLADRAFT_1129864	FPRL280_ NODE_80	CBM13	CDS	amino acid change	LV
POSPLADRAFT_1129674	FPRL280_ NODE_175	CBM13	CDS
POSPLADRAFT_1129674	FPRL280_ NODE_175	CBM13	CDS
POSPLADRAFT_1129674	FPRL280_ NODE_175	CBM13	CDS
POSPLADRAFT_1129674	FPRL280_ NODE_175	CBM13	CDS
POSPLADRAFT_1129674	FPRL280_ NODE_175	CBM13	CDS
POSPLADRAFT_1129674	FPRL280_ NODE_175	CBM13	CDS
POSPLADRAFT_1129674	FPRL280_ NODE_175	CBM13	CDS
POSPLADRAFT_1129674	FPRL280_ NODE_175	CBM13	CDS	amino acid change	AV
POSPLADRAFT_1129674	FPRL280_ NODE_175	CBM13	CDS
POSPLADRAFT_1129674	FPRL280_ NODE_175	CBM13	CDS
POSPLADRAFT_1129674	FPRL280_ NODE_175	CBM13	CDS
POSPLADRAFT_1129674	FPRL280_ NODE_175	CBM13	CDS
POSPLADRAFT_1129674	FPRL280_ NODE_175	CBM13	CDS
POSPLADRAFT_1129674	FPRL280_ NODE_175	CBM13	CDS
POSPLADRAFT_1129674	FPRL280_ NODE_175	CBM13	CDS	amino acid change	YC
POSPLADRAFT_1129674	FPRL280_ NODE_175	CBM13	CDS
POSPLADRAFT_1128252	FPRL280_ 29_44	CBM13	CDS	amino acid change	AT
POSPLADRAFT_1128252	FPRL280_ 29_44	CBM13	CDS
POSPLADRAFT_1128252	FPRL280_ 29_44	CBM13	CDS
POSPLADRAFT_1128252	FPRL280_ 29_44	CBM13	CDS
POSPLADRAFT_1128252	FPRL280_ 29_44	CBM13	CDS	amino acid change	AV
POSPLADRAFT_1128252	FPRL280_ 29_44	CBM13	CDS	amino acid change	VL
POSPLADRAFT_1128252	FPRL280_ 29_44	CBM13	CDS	amino acid change	VG
POSPLADRAFT_1128252	FPRL280_ 29_44	CBM13	CDS
POSPLADRAFT_1128252	FPRL280_ 29_44	CBM13	CDS	amino acid change	SA
POSPLADRAFT_1128252	FPRL280_ 29_44	CBM13	CDS
POSPLADRAFT_1128252	FPRL280_ 29_44	CBM13	CDS
POSPLADRAFT_1128252	FPRL280_ 29_44	CBM13	CDS
POSPLADRAFT_1128252	FPRL280_ 29_44	CBM13	CDS
POSPLADRAFT_1128252	FPRL280_ 29_44	CBM13	CDS
POSPLADRAFT_1128252	FPRL280_ 29_44	CBM13	CDS
POSPLADRAFT_1128252	FPRL280_ 29_44	CBM13	CDS	amino acid change	PS
POSPLADRAFT_1129545	FPRL280_ 175_12	CBM13	CDS
POSPLADRAFT_1129545	FPRL280_ 175_12	CBM13	CDS	amino acid change	SP
POSPLADRAFT_1129545	FPRL280_ 175_12	CBM13	CDS
POSPLADRAFT_1129545	FPRL280_ 175_12	CBM13	CDS	amino acid change	TP
POSPLADRAFT_1129545	FPRL280_ 175_12	CBM13	CDS
POSPLADRAFT_1129545	FPRL280_ 175_12	CBM13	CDS	amino acid change	Y*
POSPLADRAFT_1129545	FPRL280_ 175_12	CBM13	CDS
POSPLADRAFT_1129545	FPRL280_ 175_12	CBM13	CDS
POSPLADRAFT_1129545	FPRL280_ 175_12	CBM13	CDS
POSPLADRAFT_1129545	FPRL280_ 175_12	CBM13	CDS
POSPLADRAFT_1052181	FPRL280_ 175_14	CBM13	CDS
POSPLADRAFT_1052181	FPRL280_ 175_14	CBM13	CDS	amino acid change	CW
POSPLADRAFT_1052181	FPRL280_ 175_14	CBM13	CDS	amino acid change	CG
POSPLADRAFT_1052181	FPRL280_ 175_14	CBM13	CDS	insertion	1 bases	frameshift
POSPLADRAFT_1052181	FPRL280_ 175_14	CBM13	CDS
POSPLADRAFT_1052181	FPRL280_ 175_14	CBM13	CDS
POSPLADRAFT_1052181	FPRL280_ 175_14	CBM13	CDS
POSPLADRAFT_1052181	FPRL280_ 175_14	CBM13	CDS
POSPLADRAFT_1052181	FPRL280_ 175_14	CBM13	CDS
POSPLADRAFT_1052181	FPRL280_ 175_14	CBM13	CDS	amino acid change	IS
POSPLADRAFT_1052181	FPRL280_ 175_14	CBM13	CDS	amino acid change	IL
POSPLADRAFT_1052181	FPRL280_ 175_14	CBM13	CDS
POSPLADRAFT_1052181	FPRL280_ 175_14	CBM13	CDS
POSPLADRAFT_1052181	FPRL280_ 175_14	CBM13	CDS
POSPLADRAFT_1052181	FPRL280_ 175_14	CBM13	CDS
POSPLADRAFT_1128361	FPRL280_ 235_10	CBM13	CDS	amino acid change	LF
POSPLADRAFT_1128361	FPRL280_ 235_10	CBM13	CDS	amino acid change	PL
POSPLADRAFT_1128361	FPRL280_ 235_10	CBM13	CDS	amino acid change	AV
POSPLADRAFT_1127790	FPRL280_ 29_44	CBM13	CDS	amino acid change	TP
POSPLADRAFT_1127790	FPRL280_ 29_44	CBM13	CDS
POSPLADRAFT_1127790	FPRL280_ 29_44	CBM13	CDS
POSPLADRAFT_1127790	FPRL280_ 29_44	CBM13	CDS	amino acid change	TN
POSPLADRAFT_1127790	FPRL280_ 29_44	CBM13	CDS
POSPLADRAFT_1127790	FPRL280_ 29_44	CBM13	CDS	amino acid change	YC
POSPLADRAFT_1127790	FPRL280_ 29_44	CBM13	CDS	amino acid change	Y*
POSPLADRAFT_1127790	FPRL280_ 29_44	CBM13	CDS	amino acid change	TA
POSPLADRAFT_1127790	FPRL280_ 29_44	CBM13	CDS	amino acid change	ED
POSPLADRAFT_1127790	FPRL280_ 29_44	CBM13	CDS	amino acid change	YH
POSPLADRAFT_1127790	FPRL280_ 29_44	CBM13	CDS
POSPLADRAFT_1127790	FPRL280_ 29_44	CBM13	CDS
POSPLADRAFT_1127790	FPRL280_ 29_44	CBM13	CDS
POSPLADRAFT_1127790	FPRL280_ 29_44	CBM13	CDS	amino acid change	AV
POSPLADRAFT_1127790	FPRL280_ 29_44	CBM13	CDS	amino acid change	AG
POSPLADRAFT_1127790	FPRL280_ 29_44	CBM13	CDS
POSPLADRAFT_1127790	FPRL280_ 29_44	CBM13	CDS	amino acid change	FL
POSPLADRAFT_1127790	FPRL280_ 29_44	CBM13	CDS
POSPLADRAFT_1129319	FPRL280_ 29_44	CBM13	CDS
POSPLADRAFT_1129319	FPRL280_ 29_44	CBM13	CDS
POSPLADRAFT_1129319	FPRL280_ 29_44	CBM13	CDS
POSPLADRAFT_1129319	FPRL280_ 29_44	CBM13	CDS
POSPLADRAFT_1129319	FPRL280_ 29_44	CBM13	CDS	amino acid change	KN
POSPLADRAFT_1129319	FPRL280_ 29_44	CBM13	CDS	amino acid change	IM
POSPLADRAFT_1129319	FPRL280_ 29_44	CBM13	CDS
POSPLADRAFT_1129319	FPRL280_ 29_44	CBM13	CDS	amino acid change	AD
POSPLADRAFT_1129319	FPRL280_ 29_44	CBM13	CDS
POSPLADRAFT_1129319	FPRL280_ 29_44	CBM13	CDS	amino acid change	Y*
POSPLADRAFT_1129319	FPRL280_ 29_44	CBM13	CDS	amino acid change	TI
POSPLADRAFT_1129319	FPRL280_ 29_44	CBM13	CDS	amino acid change	NK
POSPLADRAFT_1129319	FPRL280_ 29_44	CBM13	CDS	amino acid change	YD
POSPLADRAFT_1129319	FPRL280_ 29_44	CBM13	CDS	amino acid change	KT
POSPLADRAFT_1177090	FPRL280_ 29_22	CBM13	CDS
POSPLADRAFT_1177090	FPRL280_ 29_22	CBM13	CDS	amino acid change	VA
POSPLADRAFT_1177090	FPRL280_ 29_22	CBM13	CDS
POSPLADRAFT_1177090	FPRL280_ 29_22	CBM13	CDS	amino acid change	LM
POSPLADRAFT_1177090	FPRL280_ 29_22	CBM13	CDS
POSPLADRAFT_1177090	FPRL280_ 29_22	CBM13	CDS	amino acid change	VI
POSPLADRAFT_1177090	FPRL280_ 29_22	CBM13	CDS	amino acid change	EG
POSPLADRAFT_1177090	FPRL280_ 29_22	CBM13	CDS
POSPLADRAFT_1177090	FPRL280_ 29_22	CBM13	CDS
POSPLADRAFT_1177090	FPRL280_ 29_22	CBM13	CDS
POSPLADRAFT_1177090	FPRL280_ 29_22	CBM13	CDS
POSPLADRAFT_1177090	FPRL280_ 29_22	CBM13	CDS	amino acid change	LV
POSPLADRAFT_1177090	FPRL280_ 29_22	CBM13	CDS
POSPLADRAFT_1177090	FPRL280_ 29_22	CBM13	CDS
POSPLADRAFT_1177090	FPRL280_ 29_22	CBM13	CDS	amino acid change	AV
POSPLADRAFT_1177090	FPRL280_ 29_22	CBM13	CDS	amino acid change	TN
POSPLADRAFT_1177090	FPRL280_ 29_22	CBM13	CDS
POSPLADRAFT_1177090	FPRL280_ 29_22	CBM13	CDS	amino acid change	AV
POSPLADRAFT_1177090	FPRL280_ 29_22	CBM13	CDS
POSPLADRAFT_1177090	FPRL280_ 29_22	CBM13	CDS
POSPLADRAFT_1177090	FPRL280_ 29_22	CBM13	CDS	amino acid change	ND
POSPLADRAFT_1177090	FPRL280_ 29_22	CBM13	CDS	amino acid change	FL
POSPLADRAFT_1177090	FPRL280_ 29_22	CBM13	CDS	amino acid change	RM
POSPLADRAFT_1177090	FPRL280_ 29_22	CBM13	CDS
POSPLADRAFT_1064439	FPRL280_ 29_11	GT33	CDS	amino acid change	VF
POSPLADRAFT_1064439	FPRL280_ 29_11	GT33	CDS	amino acid change	FL
POSPLADRAFT_1064439	FPRL280_ 29_11	GT33	CDS	amino acid change	LV
POSPLADRAFT_1064439	FPRL280_ 29_11	GT33	CDS
POSPLADRAFT_1064439	FPRL280_ 29_11	GT33	CDS
POSPLADRAFT_1064439	FPRL280_ 29_11	GT33	CDS	amino acid change	PT
POSPLADRAFT_1064439	FPRL280_ 29_11	GT33	CDS
POSPLADRAFT_1064439	FPRL280_ 29_11	GT33	CDS
POSPLADRAFT_1165707	FPRL280_ 97_12	AA9	CDS	amino acid change	PT
POSPLADRAFT_1165707	FPRL280_ 97_12	AA9	CDS	amino acid change	ED
POSPLADRAFT_1165707	FPRL280_ 97_12	AA9	CDS
POSPLADRAFT_1165707	FPRL280_ 97_12	AA9	CDS	amino acid change	IL
POSPLADRAFT_1165707	FPRL280_ 97_12	AA9	CDS
POSPLADRAFT_1043291	FPRL280_ 57_4	GH31	CDS
POSPLADRAFT_1043291	FPRL280_ 57_4	GH31	CDS	amino acid change	FL
POSPLADRAFT_1043291	FPRL280_ 57_4	GH31	CDS	amino acid change	TK
POSPLADRAFT_1043291	FPRL280_ 57_4	GH31	CDS
POSPLADRAFT_1043291	FPRL280_ 57_4	GH31	CDS	amino acid change	DE
POSPLADRAFT_1043291	FPRL280_ 57_4	GH31	CDS	amino acid change	GV
POSPLADRAFT_1043291	FPRL280_ 57_4	GH31	CDS	amino acid change	NK
POSPLADRAFT_1043291	FPRL280_ 57_4	GH31	CDS
POSPLADRAFT_1043291	FPRL280_ 57_4	GH31	CDS	amino acid change	VL
POSPLADRAFT_1043291	FPRL280_ 57_4	GH31	CDS	amino acid change	QH
POSPLADRAFT_1043291	FPRL280_ 57_4	GH31	CDS
POSPLADRAFT_1043291	FPRL280_ 57_4	GH31	CDS	amino acid change	DE
POSPLADRAFT_1043291	FPRL280_ 57_4	GH31	CDS
POSPLADRAFT_1043291	FPRL280_ 57_4	GH31	CDS
POSPLADRAFT_1043291	FPRL280_ 57_4	GH31	CDS
POSPLADRAFT_1043291	FPRL280_ 57_4	GH31	CDS	amino acid change	RI
POSPLADRAFT_1043291	FPRL280_ 57_4	GH31	CDS	amino acid change	C*
POSPLADRAFT_1043291	FPRL280_ 57_4	GH31	CDS
POSPLADRAFT_1043291	FPRL280_ 57_4	GH31	CDS
POSPLADRAFT_1043291	FPRL280_ 57_4	GH31	CDS	amino acid change	SG
POSPLADRAFT_1043291	FPRL280_ 57_4	GH31	CDS
POSPLADRAFT_1043291	FPRL280_ 57_4	GH31	CDS
POSPLADRAFT_1043291	FPRL280_ 57_4	GH31	CDS
POSPLADRAFT_1043291	FPRL280_ 57_4	GH31	CDS	amino acid change	Q*
POSPLADRAFT_1043291	FPRL280_ 57_4	GH31	CDS	amino acid change	Y*
POSPLADRAFT_1043291	FPRL280_ 57_4	GH31	CDS
POSPLADRAFT_1043291	FPRL280_ 57_4	GH31	CDS	amino acid change	DE
POSPLADRAFT_1043291	FPRL280_ 57_4	GH31	CDS
POSPLADRAFT_1043291	FPRL280_ 57_4	GH31	CDS
POSPLADRAFT_1043291	FPRL280_ 57_4	GH31	CDS
POSPLADRAFT_1043291	FPRL280_ 57_4	GH31	CDS
POSPLADRAFT_1043291	FPRL280_ 57_4	GH31	CDS
POSPLADRAFT_1043291	FPRL280_ 57_4	GH31	CDS	amino acid change	FL
POSPLADRAFT_1043291	FPRL280_ 57_4	GH31	CDS	amino acid change	FL
POSPLADRAFT_1043291	FPRL280_ 57_4	GH31	CDS	amino acid change	YD
POSPLADRAFT_1043291	FPRL280_ 57_4	GH31	CDS	amino acid change	DE
POSPLADRAFT_1043291	FPRL280_ 57_4	GH31	CDS
POSPLADRAFT_1043291	FPRL280_ 57_4	GH31	CDS
POSPLADRAFT_1043291	FPRL280_ 57_4	GH31	CDS
POSPLADRAFT_1043291	FPRL280_ 57_4	GH31	CDS	amino acid change	FL
POSPLADRAFT_1043291	FPRL280_ 57_4	GH31	CDS
POSPLADRAFT_1043291	FPRL280_ 57_4	GH31	CDS
POSPLADRAFT_1043291	FPRL280_ 57_4	GH31	CDS	amino acid change	AS
POSPLADRAFT_1043291	FPRL280_ 57_4	GH31	CDS	amino acid change	NK
POSPLADRAFT_1043291	FPRL280_ 57_4	GH31	CDS
POSPLADRAFT_1043291	FPRL280_ 57_4	GH31	CDS	amino acid change	NK
POSPLADRAFT_1043291	FPRL280_ 57_4	GH31	CDS
POSPLADRAFT_1043291	FPRL280_ 57_4	GH31	CDS	amino acid change	Y*
POSPLADRAFT_1043291	FPRL280_ 57_4	GH31	CDS
POSPLADRAFT_1043291	FPRL280_ 57_4	GH31	CDS	amino acid change	FL
POSPLADRAFT_1043291	FPRL280_ 57_4	GH31	CDS
POSPLADRAFT_1043291	FPRL280_ 57_4	GH31	CDS
POSPLADRAFT_1043291	FPRL280_ 57_4	GH31	CDS
POSPLADRAFT_1043291	FPRL280_ 57_4	GH31	CDS
POSPLADRAFT_1043291	FPRL280_ 57_4	GH31	CDS
POSPLADRAFT_1043291	FPRL280_ 57_4	GH31	CDS	amino acid change	SR
POSPLADRAFT_1043291	FPRL280_ 57_4	GH31	CDS
POSPLADRAFT_1043291	FPRL280_ 57_4	GH31	CDS
POSPLADRAFT_1043291	FPRL280_ 57_4	GH31	CDS	amino acid change	SR
POSPLADRAFT_1043291	FPRL280_ 57_4	GH31	CDS	amino acid change	SA
POSPLADRAFT_1043291	FPRL280_ 57_4	GH31	CDS	amino acid change	IL
POSPLADRAFT_1043339	FPRL280_ NODE_261	GH2	CDS
POSPLADRAFT_1043339	FPRL280_ NODE_261	GH2	CDS
POSPLADRAFT_1043339	FPRL280_ NODE_261	GH2	CDS
POSPLADRAFT_1043339	FPRL280_ NODE_261	GH2	CDS
POSPLADRAFT_1043339	FPRL280_ NODE_261	GH2	CDS	amino acid change	SN
POSPLADRAFT_1043339	FPRL280_ NODE_261	GH2	CDS
POSPLADRAFT_1043339	FPRL280_ NODE_261	GH2	CDS	amino acid change	AT
POSPLADRAFT_1043339	FPRL280_ NODE_261	GH2	CDS
POSPLADRAFT_1043339	FPRL280_ NODE_261	GH2	CDS
POSPLADRAFT_1043339	FPRL280_ NODE_261	GH2	CDS
POSPLADRAFT_1043339	FPRL280_ NODE_261	GH2	CDS
POSPLADRAFT_1043339	FPRL280_ NODE_261	GH2	CDS
POSPLADRAFT_1043339	FPRL280_ NODE_261	GH2	CDS
POSPLADRAFT_1043339	FPRL280_ NODE_261	GH2	CDS
POSPLADRAFT_1043339	FPRL280_ NODE_261	GH2	CDS	amino acid change	ED
POSPLADRAFT_1043339	FPRL280_ NODE_261	GH2	CDS
POSPLADRAFT_1043339	FPRL280_ NODE_261	GH2	CDS	amino acid change	L*
POSPLADRAFT_1043339	FPRL280_ NODE_261	GH2	CDS
POSPLADRAFT_1043339	FPRL280_ NODE_261	GH2	CDS
POSPLADRAFT_1043339	FPRL280_ NODE_261	GH2	CDS
POSPLADRAFT_1043339	FPRL280_ NODE_261	GH2	CDS
POSPLADRAFT_1043339	FPRL280_ NODE_261	GH2	CDS
POSPLADRAFT_1043339	FPRL280_ NODE_261	GH2	CDS
POSPLADRAFT_1043339	FPRL280_ NODE_261	GH2	CDS
POSPLADRAFT_1043339	FPRL280_ NODE_261	GH2	CDS
POSPLADRAFT_1043339	FPRL280_ NODE_261	GH2	CDS
POSPLADRAFT_1043339	FPRL280_ NODE_261	GH2	CDS
POSPLADRAFT_1043339	FPRL280_ NODE_261	GH2	CDS
POSPLADRAFT_1043339	FPRL280_ NODE_261	GH2	CDS
POSPLADRAFT_1043339	FPRL280_ NODE_261	GH2	CDS
POSPLADRAFT_1043339	FPRL280_ NODE_261	GH2	CDS
POSPLADRAFT_1043339	FPRL280_ NODE_261	GH2	CDS
POSPLADRAFT_1043339	FPRL280_ NODE_261	GH2	CDS
POSPLADRAFT_1043339	FPRL280_ NODE_261	GH2	CDS	amino acid change	EQ
POSPLADRAFT_1043339	FPRL280_ NODE_261	GH2	CDS
POSPLADRAFT_1043339	FPRL280_ NODE_261	GH2	CDS
POSPLADRAFT_1043339	FPRL280_ NODE_261	GH2	CDS
POSPLADRAFT_1043339	FPRL280_ NODE_261	GH2	CDS
POSPLADRAFT_1043364	FPRL280_ 33_20	GH18-CBM5	CDS
POSPLADRAFT_1043364	FPRL280_ 33_20	GH18-CBM5	CDS
POSPLADRAFT_1043364	FPRL280_ 33_20	GH18-CBM5	CDS
POSPLADRAFT_1043364	FPRL280_ 33_20	GH18-CBM5	CDS
POSPLADRAFT_1043364	FPRL280_ 33_20	GH18-CBM5	CDS
POSPLADRAFT_1043364	FPRL280_ 33_20	GH18-CBM5	CDS	amino acid change	W*
POSPLADRAFT_1043364	FPRL280_ 33_20	GH18-CBM5	CDS	amino acid change	VA
POSPLADRAFT_1043364	FPRL280_ 33_20	GH18-CBM5	CDS	amino acid change	QK
POSPLADRAFT_1043364	FPRL280_ 33_20	GH18-CBM5	CDS	amino acid change	EA
POSPLADRAFT_1043364	FPRL280_ 33_20	GH18-CBM5	CDS	amino acid change	MI
POSPLADRAFT_1043364	FPRL280_ 33_20	GH18-CBM5	CDS	amino acid change	SA
POSPLADRAFT_1043364	FPRL280_ 33_20	GH18-CBM5	CDS
POSPLADRAFT_1043364	FPRL280_ 33_20	GH18-CBM5	CDS
POSPLADRAFT_1043364	FPRL280_ 33_20	GH18-CBM5	CDS
POSPLADRAFT_1043364	FPRL280_ 33_20	GH18-CBM5	CDS
POSPLADRAFT_1043364	FPRL280_ 33_20	GH18-CBM5	CDS	amino acid change	ST
POSPLADRAFT_1068811	FPRL280_ 33_13	CBM50	CDS
POSPLADRAFT_1068811	FPRL280_ 33_13	CBM50	CDS
POSPLADRAFT_1068811	FPRL280_ 33_13	CBM50	CDS	amino acid change	TN
POSPLADRAFT_1068811	FPRL280_ 33_13	CBM50	CDS
POSPLADRAFT_1068811	FPRL280_ 33_13	CBM50	CDS
POSPLADRAFT_1068811	FPRL280_ 33_13	CBM50	CDS	insertion	1 bases	frameshift
POSPLADRAFT_1068811	FPRL280_ 33_13	CBM50	CDS	amino acid change	DE
POSPLADRAFT_1068811	FPRL280_ 33_13	CBM50	CDS	amino acid change	RG
POSPLADRAFT_1068811	FPRL280_ 33_13	CBM50	CDS
POSPLADRAFT_1068811	FPRL280_ 33_13	CBM50	CDS	amino acid change	HN
POSPLADRAFT_1068811	FPRL280_ 33_13	CBM50	CDS	amino acid change	SP
POSPLADRAFT_1068811	FPRL280_ 33_13	CBM50	CDS
POSPLADRAFT_1068811	FPRL280_ 33_13	CBM50	CDS	amino acid change	PH
POSPLADRAFT_1068811	FPRL280_ 33_13	CBM50	CDS
POSPLADRAFT_1068811	FPRL280_ 33_13	CBM50	CDS
POSPLADRAFT_1068811	FPRL280_ 33_13	CBM50	CDS	amino acid change	GV
POSPLADRAFT_1068811	FPRL280_ 33_13	CBM50	CDS
POSPLADRAFT_1068811	FPRL280_ 33_13	CBM50	CDS
POSPLADRAFT_1068811	FPRL280_ 33_13	CBM50	CDS	amino acid change	RQ
POSPLADRAFT_1038407	FPRL280_ 155_5	GH18	CDS	amino acid change	C*
POSPLADRAFT_1038407	FPRL280_ 155_5	GH18	CDS
POSPLADRAFT_1038407	FPRL280_ 155_5	GH18	CDS	amino acid change	PH
POSPLADRAFT_1038407	FPRL280_ 155_5	GH18	CDS	amino acid change	RL
POSPLADRAFT_1038407	FPRL280_ 155_5	GH18	CDS	amino acid change	IS
POSPLADRAFT_1038407	FPRL280_ 155_5	GH18	CDS
POSPLADRAFT_1131572	FPRL280_ 94_13	GT2	CDS
POSPLADRAFT_1131572	FPRL280_ 94_13	GT2	CDS
POSPLADRAFT_1131572	FPRL280_ 94_13	GT2	CDS
POSPLADRAFT_1131572	FPRL280_ 94_13	GT2	CDS	amino acid change	IL
POSPLADRAFT_1131572	FPRL280_ 94_13	GT2	CDS
POSPLADRAFT_1131572	FPRL280_ 94_13	GT2	CDS
POSPLADRAFT_1131572	FPRL280_ 94_13	GT2	CDS
POSPLADRAFT_1131572	FPRL280_ 94_13	GT2	CDS
POSPLADRAFT_1131572	FPRL280_ 94_13	GT2	CDS
POSPLADRAFT_1131572	FPRL280_ 94_13	GT2	CDS
POSPLADRAFT_1131572	FPRL280_ 94_13	GT2	CDS
POSPLADRAFT_1131572	FPRL280_ 94_13	GT2	CDS
POSPLADRAFT_1131572	FPRL280_ 94_13	GT2	CDS
POSPLADRAFT_1131572	FPRL280_ 94_13	GT2	CDS
POSPLADRAFT_1131572	FPRL280_ 94_13	GT2	CDS
POSPLADRAFT_1131572	FPRL280_ 94_13	GT2	CDS
POSPLADRAFT_1131572	FPRL280_ 94_13	GT2	CDS
POSPLADRAFT_1131572	FPRL280_ 94_13	GT2	CDS
POSPLADRAFT_1131572	FPRL280_ 94_13	GT2	CDS	amino acid change	SP
POSPLADRAFT_1131572	FPRL280_ 94_13	GT2	CDS
POSPLADRAFT_1131572	FPRL280_ 94_13	GT2	CDS
POSPLADRAFT_1131572	FPRL280_ 94_13	GT2	CDS
POSPLADRAFT_1131572	FPRL280_ 94_13	GT2	CDS
POSPLADRAFT_1131572	FPRL280_ 94_13	GT2	CDS
POSPLADRAFT_1131572	FPRL280_ 94_13	GT2	CDS
POSPLADRAFT_1131572	FPRL280_ 94_13	GT2	CDS
POSPLADRAFT_1131572	FPRL280_ 94_13	GT2	CDS
POSPLADRAFT_1131572	FPRL280_ 94_13	GT2	CDS
POSPLADRAFT_1131572	FPRL280_ 94_13	GT2	CDS	amino acid change	SA
POSPLADRAFT_1131572	FPRL280_ 94_13	GT2	CDS
POSPLADRAFT_1131572	FPRL280_ 94_13	GT2	CDS
POSPLADRAFT_1131572	FPRL280_ 94_13	GT2	CDS
POSPLADRAFT_1131572	FPRL280_ 94_13	GT2	CDS
POSPLADRAFT_1131572	FPRL280_ 94_13	GT2	CDS
POSPLADRAFT_1131572	FPRL280_ 94_13	GT2	CDS
POSPLADRAFT_1131572	FPRL280_ 94_13	GT2	CDS
POSPLADRAFT_1131572	FPRL280_ 94_13	GT2	CDS
POSPLADRAFT_1131572	FPRL280_ 94_13	GT2	CDS
POSPLADRAFT_1131572	FPRL280_ 94_13	GT2	CDS	amino acid change	IL
POSPLADRAFT_1131572	FPRL280_ 94_13	GT2	CDS
POSPLADRAFT_1131572	FPRL280_ 94_13	GT2	CDS
POSPLADRAFT_1131572	FPRL280_ 94_13	GT2	CDS	amino acid change	LF
POSPLADRAFT_1043572	FPRL280_ 294_2	GH92	CDS	amino acid change	VA
POSPLADRAFT_1043572	FPRL280_ 294_2	GH92	CDS
POSPLADRAFT_1043572	FPRL280_ 294_2	GH92	CDS	amino acid change	EA
POSPLADRAFT_1043572	FPRL280_ 294_2	GH92	CDS
POSPLADRAFT_1043572	FPRL280_ 294_2	GH92	CDS
POSPLADRAFT_1043572	FPRL280_ 294_2	GH92	CDS	amino acid change	SF
POSPLADRAFT_1043572	FPRL280_ 294_2	GH92	CDS	amino acid change	QE
POSPLADRAFT_1043572	FPRL280_ 294_2	GH92	CDS
POSPLADRAFT_1043572	FPRL280_ 294_2	GH92	CDS	amino acid change	FL
POSPLADRAFT_1043572	FPRL280_ 294_2	GH92	CDS
POSPLADRAFT_1043572	FPRL280_ 294_2	GH92	CDS
POSPLADRAFT_1043572	FPRL280_ 294_2	GH92	CDS
POSPLADRAFT_1043572	FPRL280_ 294_2	GH92	CDS
POSPLADRAFT_1043572	FPRL280_ 294_2	GH92	CDS
POSPLADRAFT_1043572	FPRL280_ 294_2	GH92	CDS
POSPLADRAFT_1043572	FPRL280_ 294_2	GH92	CDS
POSPLADRAFT_1043572	FPRL280_ 294_2	GH92	CDS
POSPLADRAFT_1043572	FPRL280_ 294_2	GH92	CDS
POSPLADRAFT_1043572	FPRL280_ 294_2	GH92	CDS
POSPLADRAFT_1043572	FPRL280_ 294_2	GH92	CDS
POSPLADRAFT_1043572	FPRL280_ 294_2	GH92	CDS
POSPLADRAFT_1043572	FPRL280_ 294_2	GH92	CDS
POSPLADRAFT_1043572	FPRL280_ 294_2	GH92	CDS
POSPLADRAFT_1043572	FPRL280_ 294_2	GH92	CDS
POSPLADRAFT_1043572	FPRL280_ 294_2	GH92	CDS
POSPLADRAFT_1043572	FPRL280_ 294_2	GH92	CDS
POSPLADRAFT_1043572	FPRL280_ 294_2	GH92	CDS
POSPLADRAFT_1043572	FPRL280_ 294_2	GH92	CDS	amino acid change	LF
POSPLADRAFT_1043572	FPRL280_ 294_2	GH92	CDS
POSPLADRAFT_1043572	FPRL280_ 294_2	GH92	CDS
POSPLADRAFT_1043572	FPRL280_ 294_2	GH92	CDS
POSPLADRAFT_1043572	FPRL280_ 294_2	GH92	CDS
POSPLADRAFT_1043572	FPRL280_ 294_2	GH92	CDS
POSPLADRAFT_1043572	FPRL280_ 294_2	GH92	CDS
POSPLADRAFT_1043572	FPRL280_ 294_2	GH92	CDS
POSPLADRAFT_1043572	FPRL280_ 294_2	GH92	CDS
POSPLADRAFT_1043572	FPRL280_ 294_2	GH92	CDS	amino acid change	QH
POSPLADRAFT_1043572	FPRL280_ 294_2	GH92	CDS
POSPLADRAFT_1043572	FPRL280_ 294_2	GH92	CDS	amino acid change	VA
POSPLADRAFT_1043572	FPRL280_ 294_2	GH92	CDS
POSPLADRAFT_1043572	FPRL280_ 294_2	GH92	CDS
POSPLADRAFT_1043572	FPRL280_ 294_2	GH92	CDS
POSPLADRAFT_1043572	FPRL280_ 294_2	GH92	CDS
POSPLADRAFT_1043572	FPRL280_ 294_2	GH92	CDS
POSPLADRAFT_1043572	FPRL280_ 294_2	GH92	CDS
POSPLADRAFT_1043572	FPRL280_ 294_2	GH92	CDS
POSPLADRAFT_1043572	FPRL280_ 294_2	GH92	CDS
POSPLADRAFT_1043572	FPRL280_ 294_2	GH92	CDS
POSPLADRAFT_1043572	FPRL280_ 294_2	GH92	CDS
POSPLADRAFT_1043572	FPRL280_ 294_2	GH92	CDS
POSPLADRAFT_1043572	FPRL280_ 294_2	GH92	CDS
POSPLADRAFT_1043572	FPRL280_ 294_2	GH92	CDS
POSPLADRAFT_1043572	FPRL280_ 294_2	GH92	CDS	amino acid change	YH
POSPLADRAFT_1043572	FPRL280_ 294_2	GH92	CDS
POSPLADRAFT_1043572	FPRL280_ 294_2	GH92	CDS
POSPLADRAFT_1043572	FPRL280_ 294_2	GH92	CDS
POSPLADRAFT_1043572	FPRL280_ 294_2	GH92	CDS	amino acid change	TA
POSPLADRAFT_1043572	FPRL280_ 294_2	GH92	CDS
POSPLADRAFT_1043572	FPRL280_ 294_2	GH92	CDS
POSPLADRAFT_1043572	FPRL280_ 294_2	GH92	CDS
POSPLADRAFT_1043572	FPRL280_ 294_2	GH92	CDS
POSPLADRAFT_1043572	FPRL280_ 294_2	GH92	CDS	amino acid change	GA
POSPLADRAFT_1043572	FPRL280_ 294_2	GH92	CDS
POSPLADRAFT_1043572	FPRL280_ 294_2	GH92	CDS
POSPLADRAFT_1043572	FPRL280_ 294_2	GH92	CDS
POSPLADRAFT_1043572	FPRL280_ 294_2	GH92	CDS	amino acid change	AV
POSPLADRAFT_1043572	FPRL280_ 294_2	GH92	CDS
POSPLADRAFT_1043572	FPRL280_ 294_2	GH92	CDS
POSPLADRAFT_1043572	FPRL280_ 294_2	GH92	CDS	amino acid change	RQ
POSPLADRAFT_1130854	FPRL280_ 100_20	GH16	CDS
POSPLADRAFT_1130854	FPRL280_ 100_20	GH16	CDS
POSPLADRAFT_1130854	FPRL280_ 100_20	GH16	CDS	amino acid change	DE
POSPLADRAFT_1130854	FPRL280_ 100_20	GH16	CDS	amino acid change	FL
POSPLADRAFT_1130854	FPRL280_ 100_20	GH16	CDS
POSPLADRAFT_1130854	FPRL280_ 100_20	GH16	CDS	amino acid change	Y*
POSPLADRAFT_1130854	FPRL280_ 100_20	GH16	CDS	amino acid change	LM
POSPLADRAFT_1130854	FPRL280_ 100_20	GH16	CDS
POSPLADRAFT_1130854	FPRL280_ 100_20	GH16	CDS	amino acid change	GV
POSPLADRAFT_1130854	FPRL280_ 100_20	GH16	CDS	amino acid change	Y*
POSPLADRAFT_1130854	FPRL280_ 100_20	GH16	CDS
POSPLADRAFT_1130854	FPRL280_ 100_20	GH16	CDS
POSPLADRAFT_1130854	FPRL280_ 100_20	GH16	CDS
POSPLADRAFT_1130854	FPRL280_ 100_20	GH16	CDS	amino acid change	FL
POSPLADRAFT_1130854	FPRL280_ 100_20	GH16	CDS	amino acid change	VG
POSPLADRAFT_1130854	FPRL280_ 100_20	GH16	CDS
POSPLADRAFT_1130854	FPRL280_ 100_20	GH16	CDS	amino acid change	AV
POSPLADRAFT_1130854	FPRL280_ 100_20	GH16	CDS
POSPLADRAFT_1130854	FPRL280_ 100_20	GH16	CDS
POSPLADRAFT_1130854	FPRL280_ 100_20	GH16	CDS	amino acid change	C*
POSPLADRAFT_1130854	FPRL280_ 100_20	GH16	CDS	amino acid change	SR
POSPLADRAFT_1130854	FPRL280_ 100_20	GH16	CDS
POSPLADRAFT_1130854	FPRL280_ 100_20	GH16	CDS	amino acid change	LM
POSPLADRAFT_1130854	FPRL280_ 100_20	GH16	CDS
POSPLADRAFT_1130854	FPRL280_ 100_20	GH16	CDS
POSPLADRAFT_1130854	FPRL280_ 100_20	GH16	CDS	amino acid change	FL
POSPLADRAFT_1130854	FPRL280_ 100_20	GH16	CDS
POSPLADRAFT_1130854	FPRL280_ 100_20	GH16	CDS
POSPLADRAFT_1130854	FPRL280_ 100_20	GH16	CDS
POSPLADRAFT_1130854	FPRL280_ 100_20	GH16	CDS
POSPLADRAFT_1130854	FPRL280_ 100_20	GH16	CDS
POSPLADRAFT_1130854	FPRL280_ 100_20	GH16	CDS
POSPLADRAFT_1130854	FPRL280_ 100_20	GH16	CDS
POSPLADRAFT_1130854	FPRL280_ 100_20	GH16	CDS	amino acid change	TP
POSPLADRAFT_1130854	FPRL280_ 100_20	GH16	CDS
POSPLADRAFT_1130854	FPRL280_ 100_20	GH16	CDS
POSPLADRAFT_1130854	FPRL280_ 100_20	GH16	CDS
POSPLADRAFT_1131129	FPRL280_ 170_2	GT2	CDS
POSPLADRAFT_1131129	FPRL280_ 170_2	GT2	CDS
POSPLADRAFT_1131129	FPRL280_ 170_2	GT2	CDS
POSPLADRAFT_1131129	FPRL280_ 170_2	GT2	CDS
POSPLADRAFT_1131129	FPRL280_ 170_2	GT2	CDS	amino acid change	VI
POSPLADRAFT_1131129	FPRL280_ 170_2	GT2	CDS
POSPLADRAFT_1131129	FPRL280_ 170_2	GT2	CDS
POSPLADRAFT_1131129	FPRL280_ 170_2	GT2	CDS
POSPLADRAFT_1131129	FPRL280_ 170_2	GT2	CDS
POSPLADRAFT_1131129	FPRL280_ 170_2	GT2	CDS	amino acid change	NS
POSPLADRAFT_1131418	FPRL280_ 269_3	GH55	CDS
POSPLADRAFT_1131418	FPRL280_ 269_3	GH55	CDS
POSPLADRAFT_1131418	FPRL280_ 269_3	GH55	CDS
POSPLADRAFT_1131418	FPRL280_ 269_3	GH55	CDS
POSPLADRAFT_1131418	FPRL280_ 269_3	GH55	CDS
POSPLADRAFT_1131418	FPRL280_ 269_3	GH55	CDS
POSPLADRAFT_1131418	FPRL280_ 269_3	GH55	CDS
POSPLADRAFT_1131418	FPRL280_ 269_3	GH55	CDS
POSPLADRAFT_1131418	FPRL280_ 269_3	GH55	CDS
POSPLADRAFT_1131418	FPRL280_ 269_3	GH55	CDS
POSPLADRAFT_1131418	FPRL280_ 269_3	GH55	CDS	amino acid change	PA
POSPLADRAFT_1131418	FPRL280_ 269_3	GH55	CDS
POSPLADRAFT_1131418	FPRL280_ 269_3	GH55	CDS
POSPLADRAFT_1131418	FPRL280_ 269_3	GH55	CDS
POSPLADRAFT_1131418	FPRL280_ 269_3	GH55	CDS	amino acid change	IV
POSPLADRAFT_1131418	FPRL280_ 269_3	GH55	CDS
POSPLADRAFT_1131418	FPRL280_ 269_3	GH55	CDS
POSPLADRAFT_1131418	FPRL280_ 269_3	GH55	CDS
POSPLADRAFT_1131418	FPRL280_ 269_3	GH55	CDS
POSPLADRAFT_1131418	FPRL280_ 269_3	GH55	CDS
POSPLADRAFT_1131418	FPRL280_ 269_3	GH55	CDS
POSPLADRAFT_1131418	FPRL280_ 269_3	GH55	CDS
POSPLADRAFT_1131418	FPRL280_ 269_3	GH55	CDS
POSPLADRAFT_1131418	FPRL280_ 269_3	GH55	CDS	amino acid change	PS
POSPLADRAFT_1131418	FPRL280_ 269_3	GH55	CDS
POSPLADRAFT_1131418	FPRL280_ 269_3	GH55	CDS	amino acid change	EK
POSPLADRAFT_1131418	FPRL280_ 269_3	GH55	CDS	amino acid change	EK
POSPLADRAFT_1131418	FPRL280_ 269_3	GH55	CDS
POSPLADRAFT_1131418	FPRL280_ 269_3	GH55	CDS
POSPLADRAFT_1131418	FPRL280_ 269_3	GH55	CDS
POSPLADRAFT_1131418	FPRL280_ 269_3	GH55	CDS
POSPLADRAFT_1131418	FPRL280_ 269_3	GH55	CDS
POSPLADRAFT_1131418	FPRL280_ 269_3	GH55	CDS
POSPLADRAFT_1131418	FPRL280_ 269_3	GH55	CDS
POSPLADRAFT_1131418	FPRL280_ 269_3	GH55	CDS
POSPLADRAFT_1131418	FPRL280_ 269_3	GH55	CDS
POSPLADRAFT_1131418	FPRL280_ 269_3	GH55	CDS
POSPLADRAFT_1131418	FPRL280_ 269_3	GH55	CDS	amino acid change	DN
POSPLADRAFT_1131418	FPRL280_ 269_3	GH55	CDS
POSPLADRAFT_1131418	FPRL280_ 269_3	GH55	CDS
POSPLADRAFT_1131418	FPRL280_ 269_3	GH55	CDS	amino acid change	TN
POSPLADRAFT_1131418	FPRL280_ 269_3	GH55	CDS	amino acid change	FY
POSPLADRAFT_1131418	FPRL280_ 269_3	GH55	CDS
POSPLADRAFT_1131418	FPRL280_ 269_3	GH55	CDS
POSPLADRAFT_1131418	FPRL280_ 269_3	GH55	CDS
POSPLADRAFT_1131418	FPRL280_ 269_3	GH55	CDS	amino acid change	EQ
POSPLADRAFT_1131418	FPRL280_ 269_3	GH55	CDS
POSPLADRAFT_1131418	FPRL280_ 269_3	GH55	CDS
POSPLADRAFT_1131418	FPRL280_ 269_3	GH55	CDS
POSPLADRAFT_1131418	FPRL280_ 269_3	GH55	CDS
POSPLADRAFT_1131418	FPRL280_ 269_3	GH55	CDS
POSPLADRAFT_1131418	FPRL280_ 269_3	GH55	CDS
POSPLADRAFT_1131418	FPRL280_ 269_3	GH55	CDS
POSPLADRAFT_1131418	FPRL280_ 269_3	GH55	CDS	amino acid change	TA
POSPLADRAFT_1131418	FPRL280_ 269_3	GH55	CDS
POSPLADRAFT_1131418	FPRL280_ 269_3	GH55	CDS	amino acid change	FY
POSPLADRAFT_1131418	FPRL280_ 269_3	GH55	CDS
POSPLADRAFT_1131418	FPRL280_ 269_3	GH55	CDS	amino acid change	SN
POSPLADRAFT_1131418	FPRL280_ 269_3	GH55	CDS
POSPLADRAFT_1131418	FPRL280_ 269_3	GH55	CDS
POSPLADRAFT_1130776	FPRL280_ 11_60	GH45	CDS	amino acid change	LP
POSPLADRAFT_1130776	FPRL280_ 11_60	GH45	CDS	amino acid change	AS
POSPLADRAFT_1130776	FPRL280_ 11_60	GH45	CDS	amino acid change	SF
POSPLADRAFT_1132950	FPRL280_ 11_101	GT1	CDS
POSPLADRAFT_1132950	FPRL280_ 11_101	GT1	CDS
POSPLADRAFT_1132950	FPRL280_ 11_101	GT1	CDS
POSPLADRAFT_1132950	FPRL280_ 11_101	GT1	CDS
POSPLADRAFT_1132950	FPRL280_ 11_101	GT1	CDS
POSPLADRAFT_1132950	FPRL280_ 11_101	GT1	CDS
POSPLADRAFT_1132950	FPRL280_ 11_101	GT1	CDS
POSPLADRAFT_1132950	FPRL280_ 11_101	GT1	CDS	amino acid change	TK
POSPLADRAFT_1132950	FPRL280_ 11_101	GT1	CDS
POSPLADRAFT_1132950	FPRL280_ 11_101	GT1	CDS
POSPLADRAFT_1132950	FPRL280_ 11_101	GT1	CDS	amino acid change	IV
POSPLADRAFT_1132950	FPRL280_ 11_101	GT1	CDS
POSPLADRAFT_1132950	FPRL280_ 11_101	GT1	CDS
POSPLADRAFT_1132950	FPRL280_ 11_101	GT1	CDS	amino acid change	VA
POSPLADRAFT_1132950	FPRL280_ 11_101	GT1	CDS
POSPLADRAFT_1132950	FPRL280_ 11_101	GT1	CDS	amino acid change	SA
POSPLADRAFT_1132950	FPRL280_ 11_101	GT1	CDS
POSPLADRAFT_1132950	FPRL280_ 11_101	GT1	CDS
POSPLADRAFT_1132950	FPRL280_ 11_101	GT1	CDS
POSPLADRAFT_1132950	FPRL280_ 11_101	GT1	CDS	amino acid change	SN
POSPLADRAFT_1132950	FPRL280_ 11_101	GT1	CDS	amino acid change	SR
POSPLADRAFT_1132950	FPRL280_ 11_101	GT1	CDS	amino acid change	AV
POSPLADRAFT_1132950	FPRL280_ 11_101	GT1	CDS
POSPLADRAFT_1132950	FPRL280_ 11_101	GT1	CDS
POSPLADRAFT_1132950	FPRL280_ 11_101	GT1	CDS
POSPLADRAFT_1132950	FPRL280_ 11_101	GT1	CDS	amino acid change	QK
POSPLADRAFT_1132950	FPRL280_ 11_101	GT1	CDS	amino acid change	RK
POSPLADRAFT_1132950	FPRL280_ 11_101	GT1	CDS	amino acid change	RS
POSPLADRAFT_1132950	FPRL280_ 11_101	GT1	CDS	deletion	1 bases	frameshift
POSPLADRAFT_1132950	FPRL280_ 11_101	GT1	CDS	amino acid change	DG
POSPLADRAFT_1132950	FPRL280_ 11_101	GT1	CDS
POSPLADRAFT_1177854	FPRL280_ NODE_10	GH5_7	CDS
POSPLADRAFT_1177854	FPRL280_ NODE_10	GH5_7	CDS
POSPLADRAFT_1177854	FPRL280_ NODE_10	GH5_7	CDS
POSPLADRAFT_1177854	FPRL280_ NODE_10	GH5_7	CDS
POSPLADRAFT_1177854	FPRL280_ NODE_10	GH5_7	CDS
POSPLADRAFT_1177854	FPRL280_ NODE_10	GH5_7	CDS
POSPLADRAFT_1177854	FPRL280_ NODE_10	GH5_7	CDS
POSPLADRAFT_1177854	FPRL280_ NODE_10	GH5_7	CDS
POSPLADRAFT_1177854	FPRL280_ NODE_10	GH5_7	CDS
POSPLADRAFT_1177854	FPRL280_ NODE_10	GH5_7	CDS
POSPLADRAFT_1177854	FPRL280_ NODE_10	GH5_7	CDS
POSPLADRAFT_1177854	FPRL280_ NODE_10	GH5_7	CDS
POSPLADRAFT_1177854	FPRL280_ NODE_10	GH5_7	CDS
POSPLADRAFT_1177854	FPRL280_ NODE_10	GH5_7	CDS
POSPLADRAFT_1177854	FPRL280_ NODE_10	GH5_7	CDS
POSPLADRAFT_1177854	FPRL280_ NODE_10	GH5_7	CDS
POSPLADRAFT_1177854	FPRL280_ NODE_10	GH5_7	CDS
POSPLADRAFT_1177854	FPRL280_ NODE_10	GH5_7	CDS	amino acid change	Q*
POSPLADRAFT_1177854	FPRL280_ NODE_10	GH5_7	CDS	amino acid change	QP
POSPLADRAFT_1177854	FPRL280_ NODE_10	GH5_7	CDS
POSPLADRAFT_1177854	FPRL280_ NODE_10	GH5_7	CDS	amino acid change	VM
POSPLADRAFT_1177854	FPRL280_ NODE_10	GH5_7	CDS
POSPLADRAFT_1177854	FPRL280_ NODE_10	GH5_7	CDS	amino acid change	VA
POSPLADRAFT_1177854	FPRL280_ NODE_10	GH5_7	CDS	amino acid change	AT
POSPLADRAFT_1177854	FPRL280_ NODE_10	GH5_7	CDS	amino acid change	AV
POSPLADRAFT_1177854	FPRL280_ NODE_10	GH5_7	CDS	amino acid change	ND
POSPLADRAFT_1177854	FPRL280_ NODE_10	GH5_7	CDS
POSPLADRAFT_1177854	FPRL280_ NODE_10	GH5_7	CDS
POSPLADRAFT_1177854	FPRL280_ NODE_10	GH5_7	CDS
POSPLADRAFT_1177854	FPRL280_ NODE_10	GH5_7	CDS	amino acid change	YF
POSPLADRAFT_1177854	FPRL280_ NODE_10	GH5_7	CDS
POSPLADRAFT_1177854	FPRL280_ NODE_10	GH5_7	CDS
POSPLADRAFT_1031438	FPRL280_ 10_75	GH154	CDS	amino acid change	SP
POSPLADRAFT_1031438	FPRL280_ 10_75	GH154	CDS
POSPLADRAFT_1031438	FPRL280_ 10_75	GH154	CDS
POSPLADRAFT_1031438	FPRL280_ 10_75	GH154	CDS
POSPLADRAFT_1031438	FPRL280_ 10_75	GH154	CDS	amino acid change	VI
POSPLADRAFT_1031438	FPRL280_ 10_75	GH154	CDS
POSPLADRAFT_1031438	FPRL280_ 10_75	GH154	CDS
POSPLADRAFT_1031438	FPRL280_ 10_75	GH154	CDS
POSPLADRAFT_1031438	FPRL280_ 10_75	GH154	CDS
POSPLADRAFT_1031438	FPRL280_ 10_75	GH154	CDS
POSPLADRAFT_1031438	FPRL280_ 10_75	GH154	CDS
POSPLADRAFT_1031438	FPRL280_ 10_75	GH154	CDS
POSPLADRAFT_1031438	FPRL280_ 10_75	GH154	CDS	amino acid change	MI
POSPLADRAFT_1031438	FPRL280_ 10_75	GH154	CDS	amino acid change	TA
POSPLADRAFT_1031438	FPRL280_ 10_75	GH154	CDS
POSPLADRAFT_1031438	FPRL280_ 10_75	GH154	CDS
POSPLADRAFT_1031438	FPRL280_ 10_75	GH154	CDS
POSPLADRAFT_1031438	FPRL280_ 10_75	GH154	CDS
POSPLADRAFT_1031438	FPRL280_ 10_75	GH154	CDS	amino acid change	GE
POSPLADRAFT_1031438	FPRL280_ 10_75	GH154	CDS
POSPLADRAFT_1031438	FPRL280_ 10_75	GH154	CDS	amino acid change	GR
POSPLADRAFT_1031438	FPRL280_ 10_75	GH154	CDS
POSPLADRAFT_1031438	FPRL280_ 10_75	GH154	CDS	amino acid change	IT
POSPLADRAFT_1031438	FPRL280_ 10_75	GH154	CDS
POSPLADRAFT_1031438	FPRL280_ 10_75	GH154	CDS
POSPLADRAFT_1031438	FPRL280_ 10_75	GH154	CDS
POSPLADRAFT_1031438	FPRL280_ 10_75	GH154	CDS
POSPLADRAFT_1031438	FPRL280_ 10_75	GH154	CDS	amino acid change	IT
POSPLADRAFT_1031438	FPRL280_ 10_75	GH154	CDS
POSPLADRAFT_1031438	FPRL280_ 10_75	GH154	CDS	amino acid change	AV
POSPLADRAFT_1031438	FPRL280_ 10_75	GH154	CDS	amino acid change	QH
POSPLADRAFT_1031438	FPRL280_ 10_75	GH154	CDS
POSPLADRAFT_1031438	FPRL280_ 10_75	GH154	CDS
POSPLADRAFT_1031438	FPRL280_ 10_75	GH154	CDS
POSPLADRAFT_1166429	FPRL280_ 10_95	PL14_5	CDS
POSPLADRAFT_1043856	FPRL280_ 10_93	PL14_5	CDS
POSPLADRAFT_1043856	FPRL280_ 10_93	PL14_5	CDS	amino acid change	QH
POSPLADRAFT_1043856	FPRL280_ 10_93	PL14_5	CDS	amino acid change	PH
POSPLADRAFT_1043856	FPRL280_ 10_93	PL14_5	CDS	amino acid change	YH
POSPLADRAFT_1043856	FPRL280_ 10_93	PL14_5	CDS
POSPLADRAFT_1043856	FPRL280_ 10_93	PL14_5	CDS
POSPLADRAFT_1043856	FPRL280_ 10_93	PL14_5	CDS
POSPLADRAFT_1043856	FPRL280_ 10_93	PL14_5	CDS	amino acid change	TK
POSPLADRAFT_1043856	FPRL280_ 10_93	PL14_5	CDS
POSPLADRAFT_1133035	FPRL280_ 10_18	GH16	CDS
POSPLADRAFT_1133035	FPRL280_ 10_18	GH16	CDS
POSPLADRAFT_1133035	FPRL280_ 10_18	GH16	CDS	amino acid change	ED
POSPLADRAFT_1133035	FPRL280_ 10_18	GH16	CDS	amino acid change	HQ
POSPLADRAFT_1133035	FPRL280_ 10_18	GH16	CDS	amino acid change	SR
POSPLADRAFT_1133035	FPRL280_ 10_18	GH16	CDS
POSPLADRAFT_1133035	FPRL280_ 10_18	GH16	CDS
POSPLADRAFT_1133035	FPRL280_ 10_18	GH16	CDS
POSPLADRAFT_1133035	FPRL280_ 10_18	GH16	CDS	amino acid change	AD
POSPLADRAFT_1133035	FPRL280_ 10_18	GH16	CDS	amino acid change	NK
POSPLADRAFT_1133035	FPRL280_ 10_18	GH16	CDS	amino acid change	DG
POSPLADRAFT_1133559	FPRL280_ 142_16	GH71	CDS
POSPLADRAFT_1133559	FPRL280_ 142_16	GH71	CDS	amino acid change	LI
POSPLADRAFT_1133559	FPRL280_ 142_16	GH71	CDS	amino acid change	IV
POSPLADRAFT_1133559	FPRL280_ 142_16	GH71	CDS
POSPLADRAFT_1133559	FPRL280_ 142_16	GH71	CDS
POSPLADRAFT_1133559	FPRL280_ 142_16	GH71	CDS	amino acid change	TS
POSPLADRAFT_1133559	FPRL280_ 142_16	GH71	CDS
POSPLADRAFT_1133559	FPRL280_ 142_16	GH71	CDS
POSPLADRAFT_1133559	FPRL280_ 142_16	GH71	CDS
POSPLADRAFT_1133559	FPRL280_ 142_16	GH71	CDS
POSPLADRAFT_1133559	FPRL280_ 142_16	GH71	CDS
POSPLADRAFT_1133559	FPRL280_ 142_16	GH71	CDS
POSPLADRAFT_1133559	FPRL280_ 142_16	GH71	CDS
POSPLADRAFT_1133559	FPRL280_ 142_16	GH71	CDS
POSPLADRAFT_1133559	FPRL280_ 142_16	GH71	CDS
POSPLADRAFT_1133559	FPRL280_ 142_16	GH71	CDS
POSPLADRAFT_1133559	FPRL280_ 142_16	GH71	CDS	amino acid change	GS
POSPLADRAFT_1133559	FPRL280_ 142_16	GH71	CDS	amino acid change	GD
POSPLADRAFT_1133559	FPRL280_ 142_16	GH71	CDS	amino acid change	ED
POSPLADRAFT_1133559	FPRL280_ 142_16	GH71	CDS
POSPLADRAFT_1133559	FPRL280_ 142_16	GH71	CDS	amino acid change	DA
POSPLADRAFT_1133559	FPRL280_ 142_16	GH71	CDS
POSPLADRAFT_1133559	FPRL280_ 142_16	GH71	CDS
POSPLADRAFT_1133559	FPRL280_ 142_16	GH71	CDS
POSPLADRAFT_1133559	FPRL280_ 142_16	GH71	CDS	amino acid change	IV
POSPLADRAFT_1133559	FPRL280_ 142_16	GH71	CDS
POSPLADRAFT_1133559	FPRL280_ 142_16	GH71	CDS
POSPLADRAFT_1133559	FPRL280_ 142_16	GH71	CDS
POSPLADRAFT_1133559	FPRL280_ 142_16	GH71	CDS
POSPLADRAFT_1133559	FPRL280_ 142_16	GH71	CDS
POSPLADRAFT_1133559	FPRL280_ 142_16	GH71	CDS
POSPLADRAFT_1133559	FPRL280_ 142_16	GH71	CDS
POSPLADRAFT_1133559	FPRL280_ 142_16	GH71	CDS
POSPLADRAFT_1133559	FPRL280_ 142_16	GH71	CDS
POSPLADRAFT_1133559	FPRL280_ 142_16	GH71	CDS	amino acid change	PS
POSPLADRAFT_1133559	FPRL280_ 142_16	GH71	CDS
POSPLADRAFT_1133559	FPRL280_ 142_16	GH71	CDS	amino acid change	GD
POSPLADRAFT_1133559	FPRL280_ 142_16	GH71	CDS	amino acid change	TS
POSPLADRAFT_1133559	FPRL280_ 142_16	GH71	CDS
POSPLADRAFT_1133559	FPRL280_ 142_16	GH71	CDS
POSPLADRAFT_1133559	FPRL280_ 142_16	GH71	CDS
POSPLADRAFT_1133559	FPRL280_ 142_16	GH71	CDS
POSPLADRAFT_1133559	FPRL280_ 142_16	GH71	CDS
POSPLADRAFT_1133559	FPRL280_ 142_16	GH71	CDS
POSPLADRAFT_1133559	FPRL280_ 142_16	GH71	CDS
POSPLADRAFT_1133559	FPRL280_ 142_16	GH71	CDS
POSPLADRAFT_1064805	FPRL280_ 98_9	GT76	CDS
POSPLADRAFT_1064805	FPRL280_ 98_9	GT76	CDS
POSPLADRAFT_1064805	FPRL280_ 98_9	GT76	CDS
POSPLADRAFT_1064805	FPRL280_ 98_9	GT76	CDS
POSPLADRAFT_1064805	FPRL280_ 98_9	GT76	CDS
POSPLADRAFT_1064805	FPRL280_ 98_9	GT76	CDS	amino acid change	HQ
POSPLADRAFT_1064805	FPRL280_ 98_9	GT76	CDS
POSPLADRAFT_1064805	FPRL280_ 98_9	GT76	CDS	amino acid change	FL
POSPLADRAFT_1064805	FPRL280_ 98_9	GT76	CDS
POSPLADRAFT_1064805	FPRL280_ 98_9	GT76	CDS
POSPLADRAFT_1064805	FPRL280_ 98_9	GT76	CDS
POSPLADRAFT_1064805	FPRL280_ 98_9	GT76	CDS	amino acid change	SP
POSPLADRAFT_1064805	FPRL280_ 98_9	GT76	CDS	amino acid change	QP
POSPLADRAFT_1064805	FPRL280_ 98_9	GT76	CDS	amino acid change	LW
POSPLADRAFT_1064805	FPRL280_ 98_9	GT76	CDS
POSPLADRAFT_1064805	FPRL280_ 98_9	GT76	CDS	amino acid change	RM
POSPLADRAFT_1064805	FPRL280_ 98_9	GT76	CDS	amino acid change	IS
POSPLADRAFT_1064805	FPRL280_ 98_9	GT76	CDS
POSPLADRAFT_1064805	FPRL280_ 98_9	GT76	CDS	amino acid change	NK
POSPLADRAFT_1064805	FPRL280_ 98_9	GT76	CDS
POSPLADRAFT_1064805	FPRL280_ 98_9	GT76	CDS	amino acid change	IL
POSPLADRAFT_1064805	FPRL280_ 98_9	GT76	CDS	amino acid change	IM
POSPLADRAFT_1064805	FPRL280_ 98_9	GT76	CDS
POSPLADRAFT_1064805	FPRL280_ 98_9	GT76	CDS	amino acid change	FL
POSPLADRAFT_1064805	FPRL280_ 98_9	GT76	CDS
POSPLADRAFT_1064805	FPRL280_ 98_9	GT76	CDS
POSPLADRAFT_1064805	FPRL280_ 98_9	GT76	CDS	amino acid change	RL
POSPLADRAFT_1064805	FPRL280_ 98_9	GT76	CDS	amino acid change	LI
POSPLADRAFT_1064805	FPRL280_ 98_9	GT76	CDS
POSPLADRAFT_1064805	FPRL280_ 98_9	GT76	CDS
POSPLADRAFT_1064805	FPRL280_ 98_9	GT76	CDS
POSPLADRAFT_1064805	FPRL280_ 98_9	GT76	CDS	amino acid change	Y*
POSPLADRAFT_1064805	FPRL280_ 98_9	GT76	CDS
POSPLADRAFT_1064805	FPRL280_ 98_9	GT76	CDS
POSPLADRAFT_1064805	FPRL280_ 98_9	GT76	CDS
POSPLADRAFT_1064805	FPRL280_ 98_9	GT76	CDS
POSPLADRAFT_1064805	FPRL280_ 98_9	GT76	CDS	amino acid change	HY
POSPLADRAFT_1064805	FPRL280_ 98_9	GT76	CDS
POSPLADRAFT_1064805	FPRL280_ 98_9	GT76	CDS	amino acid change	SR
POSPLADRAFT_1064805	FPRL280_ 98_9	GT76	CDS
POSPLADRAFT_1064805	FPRL280_ 98_9	GT76	CDS	amino acid change	LV
POSPLADRAFT_1064805	FPRL280_ 98_9	GT76	CDS
POSPLADRAFT_1064805	FPRL280_ 98_9	GT76	CDS
POSPLADRAFT_1064805	FPRL280_ 98_9	GT76	CDS
POSPLADRAFT_1064805	FPRL280_ 98_9	GT76	CDS	amino acid change	DE
POSPLADRAFT_1064805	FPRL280_ 98_9	GT76	CDS
POSPLADRAFT_1064805	FPRL280_ 98_9	GT76	CDS	amino acid change	FL
POSPLADRAFT_1064805	FPRL280_ 98_9	GT76	CDS
POSPLADRAFT_1043996	FPRL280_ 220_7	GH10	CDS
POSPLADRAFT_1043996	FPRL280_ 220_7	GH10	CDS
POSPLADRAFT_1043996	FPRL280_ 220_7	GH10	CDS
POSPLADRAFT_1132099	FPRL280_ 264_7	GH10	CDS	amino acid change	TM
POSPLADRAFT_1132099	FPRL280_ 264_7	GH10	CDS
POSPLADRAFT_1132099	FPRL280_ 264_7	GH10	CDS
POSPLADRAFT_1132099	FPRL280_ 264_7	GH10	CDS	amino acid change	VF
POSPLADRAFT_1132099	FPRL280_ 264_7	GH10	CDS	amino acid change	GA
POSPLADRAFT_1132099	FPRL280_ 264_7	GH10	CDS
POSPLADRAFT_1132099	FPRL280_ 264_7	GH10	CDS
POSPLADRAFT_1132099	FPRL280_ 264_7	GH10	CDS
POSPLADRAFT_1132099	FPRL280_ 264_7	GH10	CDS
POSPLADRAFT_1132099	FPRL280_ 264_7	GH10	CDS
POSPLADRAFT_1132099	FPRL280_ 264_7	GH10	CDS	amino acid change	IS
POSPLADRAFT_1132099	FPRL280_ 264_7	GH10	CDS
POSPLADRAFT_1132099	FPRL280_ 264_7	GH10	CDS
POSPLADRAFT_1132099	FPRL280_ 264_7	GH10	CDS	amino acid change	RL
POSPLADRAFT_1132099	FPRL280_ 264_7	GH10	CDS
POSPLADRAFT_1132099	FPRL280_ 264_7	GH10	CDS
POSPLADRAFT_1132099	FPRL280_ 264_7	GH10	CDS
POSPLADRAFT_1132099	FPRL280_ 264_7	GH10	CDS
POSPLADRAFT_1132099	FPRL280_ 264_7	GH10	CDS
POSPLADRAFT_1132099	FPRL280_ 264_7	GH10	CDS
POSPLADRAFT_1132099	FPRL280_ 264_7	GH10	CDS
POSPLADRAFT_1132099	FPRL280_ 264_7	GH10	CDS
POSPLADRAFT_1132099	FPRL280_ 264_7	GH10	CDS
POSPLADRAFT_1132099	FPRL280_ 264_7	GH10	CDS
POSPLADRAFT_1132099	FPRL280_ 264_7	GH10	CDS
POSPLADRAFT_1132099	FPRL280_ 264_7	GH10	CDS
POSPLADRAFT_1132099	FPRL280_ 264_7	GH10	CDS
POSPLADRAFT_1132099	FPRL280_ 264_7	GH10	CDS
POSPLADRAFT_1132099	FPRL280_ 264_7	GH10	CDS
POSPLADRAFT_1132099	FPRL280_ 264_7	GH10	CDS
POSPLADRAFT_1132099	FPRL280_ 264_7	GH10	CDS
POSPLADRAFT_1132099	FPRL280_ 264_7	GH10	CDS
POSPLADRAFT_1132099	FPRL280_ 264_7	GH10	CDS
POSPLADRAFT_1132099	FPRL280_ 264_7	GH10	CDS
POSPLADRAFT_1132099	FPRL280_ 264_7	GH10	CDS
POSPLADRAFT_1132099	FPRL280_ 264_7	GH10	CDS
POSPLADRAFT_1132099	FPRL280_ 264_7	GH10	CDS
POSPLADRAFT_1132099	FPRL280_ 264_7	GH10	CDS	amino acid change	VI
POSPLADRAFT_1132099	FPRL280_ 264_7	GH10	CDS
POSPLADRAFT_1132099	FPRL280_ 264_7	GH10	CDS	amino acid change	DN
POSPLADRAFT_1132099	FPRL280_ 264_7	GH10	CDS
POSPLADRAFT_1132099	FPRL280_ 264_7	GH10	CDS
POSPLADRAFT_1132099	FPRL280_ 264_7	GH10	CDS
POSPLADRAFT_1132099	FPRL280_ 264_7	GH10	CDS
POSPLADRAFT_1132099	FPRL280_ 264_7	GH10	CDS
POSPLADRAFT_1132099	FPRL280_ 264_7	GH10	CDS
POSPLADRAFT_1064814	FPRL280_ 264_7	GH10	CDS	amino acid change	VA
POSPLADRAFT_1064814	FPRL280_ 264_7	GH10	CDS
POSPLADRAFT_1064814	FPRL280_ 264_7	GH10	CDS
POSPLADRAFT_1064814	FPRL280_ 264_7	GH10	CDS	amino acid change	FS
POSPLADRAFT_1064814	FPRL280_ 264_7	GH10	CDS
POSPLADRAFT_1064814	FPRL280_ 264_7	GH10	CDS	amino acid change	VL
POSPLADRAFT_1064814	FPRL280_ 264_7	GH10	CDS	amino acid change	FL
[truncated: 13,889 more rows]

## Sheet: Consensus Splice Site Variants
MAD-SB12ID	FPRL280 ID	CAZy family	Position	Variation
POSPLADRAFt_1175499	FPRL280_ 8_65	GT2	intron	in consensus splice site
POSPLADRAFT_1042369	FPRL280_ 13_32	AA3_2	intron	in consensus splice site
POSPLADRAFT_1042537	FPRL280_ 14_27	GH5_5	intron	in consensus splice site
POSPLADRAFT_1164613	FPRL280_ 14_15	GH5_5	intron	in consensus splice site
POSPLADRAFT_1064305	FPRL280_ 41_1	GT1	intron	in consensus splice site
POSPLADRAFT_1128361	FPRL280_ 235_10	CBM13	intron	in consensus splice site
POSPLADRAFT_1043339	FPRL280_ NODE_261	GH2	intron	in consensus splice site
POSPLADRAFT_1131572	FPRL280_ 94_13	GT2	intron	in consensus splice site
POSPLADRAFT_1131572	FPRL280_ 94_13	GT2	intron	in consensus splice site
POSPLADRAFT_1043572	FPRL280_ 294_2	GH92	intron	in consensus splice site
POSPLADRAFT_1131418	FPRL280_ 269_3	GH55	intron	in consensus splice site
POSPLADRAFT_1064814	FPRL280_ 264_7	GH10	intron	in consensus splice site
POSPLADRAFT_1138061	FPRL280_ 218_2	GH47	intron	in consensus splice site
POSPLADRAFT_1168722	FPRL280_ 597_1	GT69	intron	in consensus splice site
POSPLADRAFT_1065808	FPRL280_ 327_2	CE15	intron	in consensus splice site
POSPLADRAFT_1046361	FPRL280_ 259_1	AA5_1	intron	in consensus splice site
POSPLADRAFT_1046361	FPRL280_ 259_1	AA5_1	intron	in consensus splice site
POSPLADRAFT_1142572	FPRL280_ 640_1	GH16	intron	in consensus splice site
POSPLADRAFT_1046599	FPRL280_ 156_2	GH95	intron	in consensus splice site
POSPLADRAFT_1181612	FPRL280_ 432_1	GH5_9	intron	in consensus splice site
POSPLADRAFT_1057601	FPRL280_ 47_16	GH30_3	intron	in consensus splice site
POSPLADRAFT_1057601	FPRL280_ 47_16	GH30_3	intron	in consensus splice site
POSPLADRAFT_1066509	FPRL280_ 192_1	GT24	intron	in consensus splice site
POSPLADRAFT_1147318	FPRL280_ 5_37	AA3_2	intron	in consensus splice site
POSPLADRAFT_1048102	FPRL280_ 46_15	AA3_2	intron	in consensus splice site
POSPLADRAFT_1171827	FPRL280_ 46_16	AA3_2	intron	in consensus splice site
POSPLADRAFT_1183855	FPRL280_ 4_136	GH128	intron	in consensus splice site
POSPLADRAFT_1067268	FPRL280_ 612_1	AA3_2	intron	in consensus splice site
POSPLADRAFT_1060369	FPRL280_ 488_1	AA3_2	intron	in consensus splice site
POSPLADRAFT_1049335	FPRL280_ 414_1	AA3_2	intron	in consensus splice site
POSPLADRAFT_1049335	FPRL280_ 414_1	AA3_2	intron	in consensus splice site
POSPLADRAFT_1173729	FPRL280_ 106_5	GT90	intron	in consensus splice site
POSPLADRAFT_1049546	FPRL280_ 348_3	GH28	intron	in consensus splice site
POSPLADRAFT_1185579	FPRL280_ 313_2	AA3_2	intron	in consensus splice site
POSPLADRAFT_1050186	FPRL280_ 142_19	GH12	intron	in consensus splice site
POSPLADRAFT_1174812	FPRL280_ 49_4	GH3	intron	in consensus splice site
POSPLADRAFT_1050777	FPRL280_ 239_1	GT4	intron	in consensus splice site

## Sheet: Frameshifts
MAD-SB12ID	FPRL280 ID	CAZy family	Position	Variation	Number of base pairs affected
POSPLADRAFT_1052181	FPRL280_ 175_14	CBM13	CDS	insertion	1 bases
POSPLADRAFT_1068811	FPRL280_ 33_13	CBM50	CDS	insertion	1 bases
POSPLADRAFT_1132950	FPRL280_ 11_101	GT1	CDS	deletion	1 bases
POSPLADRAFT_1064971	FPRL280_ NODE_3	CBM21	CDS	insertion	1 bases
POSPLADRAFT_1138061	FPRL280_ 218_2	GH47	CDS	insertion	8 bases
POSPLADRAFT_1168110	FPRL280_ 249_6	GH18	CDS	deletion	2 bases
POSPLADRAFT_1045498	FPRL280_ 597_1	GT69	CDS	deletion	2 bases
POSPLADRAFT_1032808	FPRL280_ 32_13	GT1	CDS	insertion	10 bases
POSPLADRAFT_1032808	FPRL280_ 32_13	GT1	CDS	insertion	14 bases
POSPLADRAFT_1139897	FPRL280_ 64_13	GT4	CDS	insertion	1 bases
POSPLADRAFT_1139897	FPRL280_ 64_13	GT4	CDS	insertion	1 bases
POSPLADRAFT_1181115	FPRL280_ 252_4	GH16	CDS	deletion	1 bases
POSPLADRAFT_1046599	FPRL280_ 156_2	GH95	CDS	insertion	1 bases
POSPLADRAFT_1145085	FPRL280_ 699_1	PL14_4	CDS	insertion	2 bases
POSPLADRAFT_1057601	FPRL280_ 47_16	GH30_3	CDS	insertion	2 bases
POSPLADRAFT_1066962	FPRL280_ 238_7	GH71	CDS	deletion	4 bases
POSPLADRAFT_1048896	FPRL280_ 452_1	Myosin_motor-GT2	CDS	insertion	2 bases
POSPLADRAFT_1049317	FPRL280_ 659_1	AA3_2	CDS	insertion	1 bases
POSPLADRAFT_1155254	FPRL280_ 318_2	GH79	CDS	insertion	2 bases
POSPLADRAFT_1050777	FPRL280_ 239_1	GT4	CDS	insertion	4 bases
POSPLADRAFT_1050777	FPRL280_ 239_1	GT4	CDS	insertion	4 bases
POSPLADRAFT_1050777	FPRL280_ 239_1	GT4	CDS	insertion	8 bases
POSPLADRAFT_1050820	FPRL280_ 88_4	GH31	CDS	insertion	1 bases
POSPLADRAFT_1050905	FPRL280_ 544_1	GT2	CDS	deletion	1 bases
POSPLADRAFT_1050905	FPRL280_ 544_1	GT2	CDS	deletion	1 bases

## Sheet: SNPs
MAD-SB12ID	FPRL280 ID	CAZy family	Position	Variation	Detail
POSPLADRAFT_1164019	FPRL280_ 8_79	GH47	intron
POSPLADRAFT_1164019	FPRL280_ 8_79	GH47	CDS
POSPLADRAFT_1164019	FPRL280_ 8_79	GH47	intron
POSPLADRAFT_1164019	FPRL280_ 8_79	GH47	intron
POSPLADRAFT_1164019	FPRL280_ 8_79	GH47	CDS
POSPLADRAFT_1164019	FPRL280_ 8_79	GH47	CDS
POSPLADRAFT_1164019	FPRL280_ 8_79	GH47	CDS
POSPLADRAFT_1164019	FPRL280_ 8_79	GH47	CDS
POSPLADRAFT_1164019	FPRL280_ 8_79	GH47	intron
POSPLADRAFT_1164019	FPRL280_ 8_79	GH47	CDS
POSPLADRAFT_1164019	FPRL280_ 8_79	GH47	intron
POSPLADRAFT_1164019	FPRL280_ 8_79	GH47	CDS	amino acid change	KN
POSPLADRAFT_1164019	FPRL280_ 8_79	GH47	CDS	amino acid change	AD
POSPLADRAFT_1164019	FPRL280_ 8_79	GH47	CDS
POSPLADRAFT_1164019	FPRL280_ 8_79	GH47	CDS
POSPLADRAFT_1164019	FPRL280_ 8_79	GH47	intron
POSPLADRAFT_1164019	FPRL280_ 8_79	GH47	intron
POSPLADRAFT_1164019	FPRL280_ 8_79	GH47	intron
POSPLADRAFT_1164019	FPRL280_ 8_79	GH47	CDS	amino acid change	AS
POSPLADRAFT_1164019	FPRL280_ 8_79	GH47	CDS
POSPLADRAFT_1164019	FPRL280_ 8_79	GH47	CDS
POSPLADRAFT_1164019	FPRL280_ 8_79	GH47	CDS	amino acid change	IR
POSPLADRAFT_1164019	FPRL280_ 8_79	GH47	intron
POSPLADRAFT_1164019	FPRL280_ 8_79	GH47	intron
POSPLADRAFT_1164019	FPRL280_ 8_79	GH47	intron
POSPLADRAFT_1164019	FPRL280_ 8_79	GH47	CDS	amino acid change	KN
POSPLADRAFT_1164019	FPRL280_ 8_79	GH47	CDS	amino acid change	TP
POSPLADRAFT_1164019	FPRL280_ 8_79	GH47	intron
POSPLADRAFT_1164019	FPRL280_ 8_79	GH47	intron
POSPLADRAFT_1164019	FPRL280_ 8_79	GH47	intron
POSPLADRAFT_1164019	FPRL280_ 8_79	GH47	intron
POSPLADRAFT_1164019	FPRL280_ 8_79	GH47	intron
POSPLADRAFT_1164019	FPRL280_ 8_79	GH47	intron
POSPLADRAFT_1164019	FPRL280_ 8_79	GH47	intron
POSPLADRAFT_1164019	FPRL280_ 8_79	GH47	intron
POSPLADRAFT_1164019	FPRL280_ 8_79	GH47	intron
POSPLADRAFT_1164019	FPRL280_ 8_79	GH47	CDS
POSPLADRAFT_1164019	FPRL280_ 8_79	GH47	CDS	amino acid change	QH
POSPLADRAFT_1164019	FPRL280_ 8_79	GH47	intron
POSPLADRAFT_1164019	FPRL280_ 8_79	GH47	intron
POSPLADRAFT_1164019	FPRL280_ 8_79	GH47	intron
POSPLADRAFT_1164019	FPRL280_ 8_79	GH47	CDS
POSPLADRAFT_1164019	FPRL280_ 8_79	GH47	intron
POSPLADRAFT_1164019	FPRL280_ 8_79	GH47	intron
POSPLADRAFT_1164019	FPRL280_ 8_79	GH47	intron
POSPLADRAFT_1164019	FPRL280_ 8_79	GH47	intron
POSPLADRAFT_1164019	FPRL280_ 8_79	GH47	intron
POSPLADRAFT_1164019	FPRL280_ 8_79	GH47	intron
POSPLADRAFT_1164019	FPRL280_ 8_79	GH47	intron
POSPLADRAFT_1164019	FPRL280_ 8_79	GH47	intron
POSPLADRAFT_1164019	FPRL280_ 8_79	GH47	CDS
POSPLADRAFT_1164019	FPRL280_ 8_79	GH47	CDS
POSPLADRAFT_1164019	FPRL280_ 8_79	GH47	CDS	amino acid change	NK
POSPLADRAFT_1164019	FPRL280_ 8_79	GH47	CDS
POSPLADRAFT_1164019	FPRL280_ 8_79	GH47	CDS
POSPLADRAFT_1164019	FPRL280_ 8_79	GH47	CDS
POSPLADRAFT_1164019	FPRL280_ 8_79	GH47	CDS
POSPLADRAFT_1164019	FPRL280_ 8_79	GH47	CDS	amino acid change	VF
POSPLADRAFT_1164019	FPRL280_ 8_79	GH47	CDS	amino acid change	KN
POSPLADRAFT_1164019	FPRL280_ 8_79	GH47	CDS	amino acid change	SR
POSPLADRAFT_1164019	FPRL280_ 8_79	GH47	CDS	amino acid change	FL
POSPLADRAFT_1164019	FPRL280_ 8_79	GH47	CDS
POSPLADRAFT_1164019	FPRL280_ 8_79	GH47	CDS
POSPLADRAFT_1164019	FPRL280_ 8_79	GH47	CDS
POSPLADRAFT_1164019	FPRL280_ 8_79	GH47	CDS	amino acid change	SR
POSPLADRAFT_1164019	FPRL280_ 8_79	GH47	CDS	amino acid change	FL
POSPLADRAFT_1164019	FPRL280_ 8_79	GH47	intron
POSPLADRAFT_1164019	FPRL280_ 8_79	GH47	intron
POSPLADRAFT_1164019	FPRL280_ 8_79	GH47	intron
POSPLADRAFT_1164019	FPRL280_ 8_79	GH47	CDS	amino acid change	ED
POSPLADRAFT_1164019	FPRL280_ 8_79	GH47	CDS
POSPLADRAFT_1164019	FPRL280_ 8_79	GH47	CDS
POSPLADRAFT_1164019	FPRL280_ 8_79	GH47	CDS
POSPLADRAFT_1164019	FPRL280_ 8_79	GH47	CDS	amino acid change	NK
POSPLADRAFT_1164019	FPRL280_ 8_79	GH47	CDS
POSPLADRAFT_1164019	FPRL280_ 8_79	GH47	intron
POSPLADRAFT_1164019	FPRL280_ 8_79	GH47	intron
POSPLADRAFT_1164019	FPRL280_ 8_79	GH47	intron
POSPLADRAFT_1164019	FPRL280_ 8_79	GH47	intron
POSPLADRAFT_1164019	FPRL280_ 8_79	GH47	intron
POSPLADRAFT_1164019	FPRL280_ 8_79	GH47	intron
POSPLADRAFT_1164019	FPRL280_ 8_79	GH47	intron
POSPLADRAFT_1164019	FPRL280_ 8_79	GH47	intron
POSPLADRAFT_1164019	FPRL280_ 8_79	GH47	intron
POSPLADRAFT_1164019	FPRL280_ 8_79	GH47	intron
POSPLADRAFT_1164019	FPRL280_ 8_79	GH47	intron
POSPLADRAFT_1164019	FPRL280_ 8_79	GH47	intron
POSPLADRAFT_1164019	FPRL280_ 8_79	GH47	intron
POSPLADRAFT_1175493	FPRL280_ NODE_8	GH20	CDS	amino acid change	DY
POSPLADRAFT_1175493	FPRL280_ NODE_8	GH20	CDS	amino acid change	DA
POSPLADRAFT_1175493	FPRL280_ NODE_8	GH20	CDS	amino acid change	NH
POSPLADRAFT_1175493	FPRL280_ NODE_8	GH20	CDS	amino acid change	Q*
POSPLADRAFT_1175493	FPRL280_ NODE_8	GH20	CDS
POSPLADRAFT_1175493	FPRL280_ NODE_8	GH20	CDS
POSPLADRAFT_1175493	FPRL280_ NODE_8	GH20	CDS	amino acid change	NH
POSPLADRAFT_1175493	FPRL280_ NODE_8	GH20	CDS	amino acid change	PQ
POSPLADRAFT_1175493	FPRL280_ NODE_8	GH20	CDS	amino acid change	VF
POSPLADRAFT_1175493	FPRL280_ NODE_8	GH20	CDS	amino acid change	DY
POSPLADRAFT_1175493	FPRL280_ NODE_8	GH20	CDS	amino acid change	Y*
POSPLADRAFT_1175493	FPRL280_ NODE_8	GH20	CDS	amino acid change	ML
POSPLADRAFT_1175493	FPRL280_ NODE_8	GH20	CDS	amino acid change	NK
POSPLADRAFT_1175493	FPRL280_ NODE_8	GH20	CDS	amino acid change	SR
POSPLADRAFT_1175493	FPRL280_ NODE_8	GH20	CDS
POSPLADRAFT_1175493	FPRL280_ NODE_8	GH20	CDS	amino acid change	SR
POSPLADRAFT_1175493	FPRL280_ NODE_8	GH20	CDS	amino acid change	SR
POSPLADRAFT_1175493	FPRL280_ NODE_8	GH20	CDS
POSPLADRAFT_1175493	FPRL280_ NODE_8	GH20	CDS
POSPLADRAFT_1175493	FPRL280_ NODE_8	GH20	CDS	amino acid change	FC
POSPLADRAFT_1175493	FPRL280_ NODE_8	GH20	CDS	amino acid change	NK
POSPLADRAFT_1175493	FPRL280_ NODE_8	GH20	CDS
POSPLADRAFT_1175493	FPRL280_ NODE_8	GH20	CDS
POSPLADRAFT_1175493	FPRL280_ NODE_8	GH20	CDS
POSPLADRAFT_1175493	FPRL280_ NODE_8	GH20	CDS
POSPLADRAFT_1175493	FPRL280_ NODE_8	GH20	CDS	amino acid change	LM
POSPLADRAFT_1175493	FPRL280_ NODE_8	GH20	CDS
POSPLADRAFT_1175493	FPRL280_ NODE_8	GH20	CDS	amino acid change	AS
POSPLADRAFT_1175493	FPRL280_ NODE_8	GH20	CDS	amino acid change	AV
POSPLADRAFT_1175493	FPRL280_ NODE_8	GH20	CDS	amino acid change	Y*
POSPLADRAFT_1175493	FPRL280_ NODE_8	GH20	CDS	amino acid change	LM
POSPLADRAFT_1175493	FPRL280_ NODE_8	GH20	CDS	amino acid change	KN
POSPLADRAFT_1175493	FPRL280_ NODE_8	GH20	CDS	amino acid change	QH
POSPLADRAFT_1175493	FPRL280_ NODE_8	GH20	CDS
POSPLADRAFT_1175493	FPRL280_ NODE_8	GH20	CDS
POSPLADRAFT_1175493	FPRL280_ NODE_8	GH20	CDS
POSPLADRAFT_1175493	FPRL280_ NODE_8	GH20	CDS	amino acid change	ED
POSPLADRAFT_1175493	FPRL280_ NODE_8	GH20	CDS
POSPLADRAFT_1175493	FPRL280_ NODE_8	GH20	CDS	amino acid change	C*
POSPLADRAFT_1175493	FPRL280_ NODE_8	GH20	CDS	amino acid change	QH
POSPLADRAFT_1175493	FPRL280_ NODE_8	GH20	CDS
POSPLADRAFT_1175493	FPRL280_ NODE_8	GH20	CDS
POSPLADRAFT_1175493	FPRL280_ NODE_8	GH20	CDS	amino acid change	SR
POSPLADRAFT_1175493	FPRL280_ NODE_8	GH20	CDS
POSPLADRAFT_1175493	FPRL280_ NODE_8	GH20	CDS
POSPLADRAFT_1175493	FPRL280_ NODE_8	GH20	CDS
POSPLADRAFT_1175493	FPRL280_ NODE_8	GH20	CDS
POSPLADRAFT_1175493	FPRL280_ NODE_8	GH20	CDS
POSPLADRAFT_1175493	FPRL280_ NODE_8	GH20	CDS
POSPLADRAFT_1175493	FPRL280_ NODE_8	GH20	CDS
POSPLADRAFT_1175493	FPRL280_ NODE_8	GH20	CDS	amino acid change	NK
POSPLADRAFT_1175493	FPRL280_ NODE_8	GH20	CDS
POSPLADRAFT_1175493	FPRL280_ NODE_8	GH20	CDS	amino acid change	ED
POSPLADRAFT_1175493	FPRL280_ NODE_8	GH20	CDS	amino acid change	Y*
POSPLADRAFT_1175493	FPRL280_ NODE_8	GH20	intron
POSPLADRAFT_1175493	FPRL280_ NODE_8	GH20	intron
POSPLADRAFT_1175493	FPRL280_ NODE_8	GH20	intron
POSPLADRAFT_1175493	FPRL280_ NODE_8	GH20	intron
POSPLADRAFT_1175493	FPRL280_ NODE_8	GH20	intron
POSPLADRAFT_1175493	FPRL280_ NODE_8	GH20	CDS	amino acid change	FL
POSPLADRAFT_1175493	FPRL280_ NODE_8	GH20	CDS
POSPLADRAFT_1175493	FPRL280_ NODE_8	GH20	CDS	amino acid change	AV
POSPLADRAFT_1175493	FPRL280_ NODE_8	GH20	CDS
POSPLADRAFT_1175493	FPRL280_ NODE_8	GH20	CDS
POSPLADRAFT_1175493	FPRL280_ NODE_8	GH20	CDS	amino acid change	DE
POSPLADRAFT_1175493	FPRL280_ NODE_8	GH20	CDS	amino acid change	AT
POSPLADRAFT_1175493	FPRL280_ NODE_8	GH20	CDS	amino acid change	PT
POSPLADRAFT_1175493	FPRL280_ NODE_8	GH20	CDS	amino acid change	VG
POSPLADRAFT_1175493	FPRL280_ NODE_8	GH20	CDS	amino acid change	AD
POSPLADRAFT_1175493	FPRL280_ NODE_8	GH20	CDS	amino acid change	QH
POSPLADRAFT_1175493	FPRL280_ NODE_8	GH20	CDS	amino acid change	VG
POSPLADRAFT_1175493	FPRL280_ NODE_8	GH20	CDS
POSPLADRAFT_1175493	FPRL280_ NODE_8	GH20	CDS
POSPLADRAFT_1175493	FPRL280_ NODE_8	GH20	CDS	amino acid change	FL
POSPLADRAFT_1175493	FPRL280_ NODE_8	GH20	CDS
POSPLADRAFT_1175493	FPRL280_ NODE_8	GH20	CDS
POSPLADRAFT_1175493	FPRL280_ NODE_8	GH20	CDS	amino acid change	DE
POSPLADRAFT_1175493	FPRL280_ NODE_8	GH20	CDS	amino acid change	LV
POSPLADRAFT_1175493	FPRL280_ NODE_8	GH20	CDS	amino acid change	AS
POSPLADRAFT_1175493	FPRL280_ NODE_8	GH20	CDS	amino acid change	NH
POSPLADRAFT_1175493	FPRL280_ NODE_8	GH20	CDS	amino acid change	SN
POSPLADRAFT_1175493	FPRL280_ NODE_8	GH20	CDS	amino acid change	QH
POSPLADRAFT_1175493	FPRL280_ NODE_8	GH20	CDS
POSPLADRAFT_1175493	FPRL280_ NODE_8	GH20	CDS
POSPLADRAFT_1175493	FPRL280_ NODE_8	GH20	CDS
POSPLADRAFT_1175493	FPRL280_ NODE_8	GH20	CDS	amino acid change	S*
POSPLADRAFT_1175493	FPRL280_ NODE_8	GH20	CDS
POSPLADRAFT_1175493	FPRL280_ NODE_8	GH20	CDS
POSPLADRAFT_1175493	FPRL280_ NODE_8	GH20	CDS	amino acid change	IS
POSPLADRAFT_1175493	FPRL280_ NODE_8	GH20	CDS	amino acid change	IL
POSPLADRAFT_1175493	FPRL280_ NODE_8	GH20	CDS
POSPLADRAFT_1175493	FPRL280_ NODE_8	GH20	CDS
POSPLADRAFT_1175493	FPRL280_ NODE_8	GH20	CDS	amino acid change	VL
POSPLADRAFT_1175499	FPRL280_ 8_65	GT2	UTR
POSPLADRAFT_1175499	FPRL280_ 8_65	GT2	UTR
POSPLADRAFT_1175499	FPRL280_ 8_65	GT2	CDS	amino acid change	NK
POSPLADRAFT_1175499	FPRL280_ 8_65	GT2	CDS	amino acid change	IV
POSPLADRAFT_1175499	FPRL280_ 8_65	GT2	CDS
POSPLADRAFT_1175499	FPRL280_ 8_65	GT2	CDS
POSPLADRAFT_1175499	FPRL280_ 8_65	GT2	CDS
POSPLADRAFT_1175499	FPRL280_ 8_65	GT2	CDS
POSPLADRAFT_1175499	FPRL280_ 8_65	GT2	CDS
POSPLADRAFT_1175499	FPRL280_ 8_65	GT2	CDS
POSPLADRAFT_1175499	FPRL280_ 8_65	GT2	CDS
POSPLADRAFT_1175499	FPRL280_ 8_65	GT2	CDS	amino acid change	IM
POSPLADRAFT_1175499	FPRL280_ 8_65	GT2	CDS
POSPLADRAFT_1175499	FPRL280_ 8_65	GT2	CDS
POSPLADRAFT_1175499	FPRL280_ 8_65	GT2	CDS	amino acid change	LM
POSPLADRAFT_1175499	FPRL280_ 8_65	GT2	CDS	amino acid change	Y*
POSPLADRAFT_1175499	FPRL280_ 8_65	GT2	CDS
POSPLADRAFT_1175499	FPRL280_ 8_65	GT2	intron
POSPLADRAFT_1175499	FPRL280_ 8_65	GT2	CDS
POSPLADRAFT_1175499	FPRL280_ 8_65	GT2	CDS
POSPLADRAFT_1175499	FPRL280_ 8_65	GT2	CDS
POSPLADRAFT_1175499	FPRL280_ 8_65	GT2	CDS	amino acid change	IM
POSPLADRAFT_1175499	FPRL280_ 8_65	GT2	CDS	amino acid change	DE
POSPLADRAFT_1175499	FPRL280_ 8_65	GT2	CDS
POSPLADRAFT_1175499	FPRL280_ 8_65	GT2	CDS	amino acid change	VG
POSPLADRAFT_1175499	FPRL280_ 8_65	GT2	CDS
POSPLADRAFT_1175499	FPRL280_ 8_65	GT2	CDS
POSPLADRAFT_1175499	FPRL280_ 8_65	GT2	CDS	amino acid change	LI
POSPLADRAFT_1175499	FPRL280_ 8_65	GT2	CDS	amino acid change	TP
POSPLADRAFT_1175499	FPRL280_ 8_65	GT2	CDS	amino acid change	NK
POSPLADRAFT_1175499	FPRL280_ 8_65	GT2	CDS
POSPLADRAFT_1175499	FPRL280_ 8_65	GT2	CDS
POSPLADRAFT_1175499	FPRL280_ 8_65	GT2	CDS	amino acid change	KN
POSPLADRAFT_1175499	FPRL280_ 8_65	GT2	CDS	amino acid change	KN
POSPLADRAFT_1175499	FPRL280_ 8_65	GT2	intron
POSPLADRAFT_1175499	FPRL280_ 8_65	GT2	CDS
POSPLADRAFT_1175499	FPRL280_ 8_65	GT2	CDS	amino acid change	QH
POSPLADRAFT_1175516	FPRL280_ 23_3	CBM21	CDS	amino acid change	TA
POSPLADRAFT_1175516	FPRL280_ 23_3	CBM21	CDS	amino acid change	IT
POSPLADRAFT_1175516	FPRL280_ 23_3	CBM21	CDS
POSPLADRAFT_1175516	FPRL280_ 23_3	CBM21	CDS	amino acid change	TN
POSPLADRAFT_1175516	FPRL280_ 23_3	CBM21	CDS
POSPLADRAFT_1175516	FPRL280_ 23_3	CBM21	CDS
POSPLADRAFT_1175516	FPRL280_ 23_3	CBM21	CDS
POSPLADRAFT_1175516	FPRL280_ 23_3	CBM21	CDS	amino acid change	ED
POSPLADRAFT_1175516	FPRL280_ 23_3	CBM21	CDS
POSPLADRAFT_1175516	FPRL280_ 23_3	CBM21	CDS
POSPLADRAFT_1175516	FPRL280_ 23_3	CBM21	CDS
POSPLADRAFT_1175516	FPRL280_ 23_3	CBM21	CDS
POSPLADRAFT_1175516	FPRL280_ 23_3	CBM21	CDS
POSPLADRAFT_1175516	FPRL280_ 23_3	CBM21	CDS	amino acid change	YH
POSPLADRAFT_1175516	FPRL280_ 23_3	CBM21	CDS
POSPLADRAFT_1175516	FPRL280_ 23_3	CBM21	CDS
POSPLADRAFT_1175516	FPRL280_ 23_3	CBM21	CDS
POSPLADRAFT_1175516	FPRL280_ 23_3	CBM21	CDS
POSPLADRAFT_1175516	FPRL280_ 23_3	CBM21	CDS	amino acid change	SA
POSPLADRAFT_1175516	FPRL280_ 23_3	CBM21	CDS	amino acid change	SC
POSPLADRAFT_1175516	FPRL280_ 23_3	CBM21	CDS
POSPLADRAFT_1175516	FPRL280_ 23_3	CBM21	CDS
POSPLADRAFT_1175516	FPRL280_ 23_3	CBM21	CDS
POSPLADRAFT_1175516	FPRL280_ 23_3	CBM21	CDS
POSPLADRAFT_1175516	FPRL280_ 23_3	CBM21	CDS
POSPLADRAFT_1175516	FPRL280_ 23_3	CBM21	CDS
POSPLADRAFT_1175516	FPRL280_ 23_3	CBM21	CDS
POSPLADRAFT_1175516	FPRL280_ 23_3	CBM21	CDS
POSPLADRAFT_1175516	FPRL280_ 23_3	CBM21	CDS
POSPLADRAFT_1175516	FPRL280_ 23_3	CBM21	CDS
POSPLADRAFT_1175516	FPRL280_ 23_3	CBM21	CDS
POSPLADRAFT_1175516	FPRL280_ 23_3	CBM21	CDS
POSPLADRAFT_1175516	FPRL280_ 23_3	CBM21	CDS
POSPLADRAFT_1175516	FPRL280_ 23_3	CBM21	CDS	amino acid change	PS
POSPLADRAFT_1175516	FPRL280_ 23_3	CBM21	CDS
POSPLADRAFT_1175516	FPRL280_ 23_3	CBM21	CDS
POSPLADRAFT_1175516	FPRL280_ 23_3	CBM21	CDS
POSPLADRAFT_1175516	FPRL280_ 23_3	CBM21	CDS
POSPLADRAFT_1175516	FPRL280_ 23_3	CBM21	CDS
POSPLADRAFT_1175516	FPRL280_ 23_3	CBM21	CDS
POSPLADRAFT_1175516	FPRL280_ 23_3	CBM21	CDS
POSPLADRAFT_1175516	FPRL280_ 23_3	CBM21	CDS	amino acid change	SA
POSPLADRAFT_1175516	FPRL280_ 23_3	CBM21	CDS
POSPLADRAFT_1175516	FPRL280_ 23_3	CBM21	CDS
POSPLADRAFT_1175516	FPRL280_ 23_3	CBM21	CDS
POSPLADRAFT_1175516	FPRL280_ 23_3	CBM21	CDS
POSPLADRAFT_1175516	FPRL280_ 23_3	CBM21	CDS
POSPLADRAFT_1175516	FPRL280_ 23_3	CBM21	CDS
POSPLADRAFT_1175516	FPRL280_ 23_3	CBM21	CDS
POSPLADRAFT_1175516	FPRL280_ 23_3	CBM21	CDS
POSPLADRAFT_1175516	FPRL280_ 23_3	CBM21	CDS
POSPLADRAFT_1175516	FPRL280_ 23_3	CBM21	CDS	amino acid change	AV
POSPLADRAFT_1175516	FPRL280_ 23_3	CBM21	CDS	amino acid change	KN
POSPLADRAFT_1175516	FPRL280_ 23_3	CBM21	CDS
POSPLADRAFT_1175516	FPRL280_ 23_3	CBM21	CDS	amino acid change	MK
POSPLADRAFT_1175516	FPRL280_ 23_3	CBM21	intron
POSPLADRAFT_1175516	FPRL280_ 23_3	CBM21	intron
POSPLADRAFT_1175516	FPRL280_ 23_3	CBM21	intron
POSPLADRAFT_1175516	FPRL280_ 23_3	CBM21	intron
POSPLADRAFT_1175516	FPRL280_ 23_3	CBM21	intron
POSPLADRAFT_1175516	FPRL280_ 23_3	CBM21	intron
POSPLADRAFT_1175516	FPRL280_ 23_3	CBM21	intron
POSPLADRAFT_1175516	FPRL280_ 23_3	CBM21	intron
POSPLADRAFT_1175516	FPRL280_ 23_3	CBM21	intron
POSPLADRAFT_1175516	FPRL280_ 23_3	CBM21	intron
POSPLADRAFT_1175516	FPRL280_ 23_3	CBM21	CDS	amino acid change	IT
POSPLADRAFT_1175516	FPRL280_ 23_3	CBM21	CDS
POSPLADRAFT_1175516	FPRL280_ 23_3	CBM21	CDS
POSPLADRAFT_1175516	FPRL280_ 23_3	CBM21	CDS
POSPLADRAFT_1175516	FPRL280_ 23_3	CBM21	CDS
POSPLADRAFT_1175516	FPRL280_ 23_3	CBM21	CDS	amino acid change	AS
POSPLADRAFT_1175516	FPRL280_ 23_3	CBM21	CDS	amino acid change	SG
POSPLADRAFT_1175516	FPRL280_ 23_3	CBM21	CDS
POSPLADRAFT_1175516	FPRL280_ 23_3	CBM21	CDS
POSPLADRAFT_1175516	FPRL280_ 23_3	CBM21	CDS
POSPLADRAFT_1175516	FPRL280_ 23_3	CBM21	CDS
POSPLADRAFT_1175516	FPRL280_ 23_3	CBM21	CDS
POSPLADRAFT_1175516	FPRL280_ 23_3	CBM21	CDS	amino acid change	PS
POSPLADRAFT_1175516	FPRL280_ 23_3	CBM21	CDS
POSPLADRAFT_1175516	FPRL280_ 23_3	CBM21	CDS
POSPLADRAFT_1175516	FPRL280_ 23_3	CBM21	CDS	amino acid change	HQ
POSPLADRAFT_1175516	FPRL280_ 23_3	CBM21	CDS
POSPLADRAFT_1175516	FPRL280_ 23_3	CBM21	CDS
POSPLADRAFT_1175516	FPRL280_ 23_3	CBM21	CDS
POSPLADRAFT_1175516	FPRL280_ 23_3	CBM21	CDS	amino acid change	IV
POSPLADRAFT_1175516	FPRL280_ 23_3	CBM21	CDS
POSPLADRAFT_1175516	FPRL280_ 23_3	CBM21	CDS
POSPLADRAFT_1175516	FPRL280_ 23_3	CBM21	CDS	amino acid change	TA
POSPLADRAFT_1175516	FPRL280_ 23_3	CBM21	CDS	amino acid change	IS
POSPLADRAFT_1175516	FPRL280_ 23_3	CBM21	CDS
POSPLADRAFT_1175516	FPRL280_ 23_3	CBM21	CDS
POSPLADRAFT_1175516	FPRL280_ 23_3	CBM21	CDS
POSPLADRAFT_1175516	FPRL280_ 23_3	CBM21	CDS	amino acid change	GA
POSPLADRAFT_1175516	FPRL280_ 23_3	CBM21	CDS	amino acid change	PQ
POSPLADRAFT_1175516	FPRL280_ 23_3	CBM21	CDS
POSPLADRAFT_1175516	FPRL280_ 23_3	CBM21	CDS
POSPLADRAFT_1175516	FPRL280_ 23_3	CBM21	CDS	amino acid change	AT
POSPLADRAFT_1175516	FPRL280_ 23_3	CBM21	CDS
POSPLADRAFT_1175516	FPRL280_ 23_3	CBM21	CDS
POSPLADRAFT_1175516	FPRL280_ 23_3	CBM21	CDS
POSPLADRAFT_1175516	FPRL280_ 23_3	CBM21	CDS
POSPLADRAFT_1175516	FPRL280_ 23_3	CBM21	CDS
POSPLADRAFT_1175516	FPRL280_ 23_3	CBM21	CDS
POSPLADRAFT_1175516	FPRL280_ 23_3	CBM21	CDS	amino acid change	AT
POSPLADRAFT_1175516	FPRL280_ 23_3	CBM21	CDS
POSPLADRAFT_1175516	FPRL280_ 23_3	CBM21	CDS	amino acid change	LV
POSPLADRAFT_1175516	FPRL280_ 23_3	CBM21	CDS
POSPLADRAFT_1175516	FPRL280_ 23_3	CBM21	CDS
POSPLADRAFT_1175516	FPRL280_ 23_3	CBM21	CDS
POSPLADRAFT_1175516	FPRL280_ 23_3	CBM21	CDS
POSPLADRAFT_1175516	FPRL280_ 23_3	CBM21	CDS	amino acid change	GA
POSPLADRAFT_1175516	FPRL280_ 23_3	CBM21	CDS
POSPLADRAFT_1175516	FPRL280_ 23_3	CBM21	CDS
POSPLADRAFT_1175516	FPRL280_ 23_3	CBM21	CDS
POSPLADRAFT_1175516	FPRL280_ 23_3	CBM21	CDS
POSPLADRAFT_1175516	FPRL280_ 23_3	CBM21	CDS
POSPLADRAFT_1175516	FPRL280_ 23_3	CBM21	CDS	amino acid change	AS
POSPLADRAFT_1175516	FPRL280_ 23_3	CBM21	CDS
POSPLADRAFT_1175516	FPRL280_ 23_3	CBM21	CDS
POSPLADRAFT_1175516	FPRL280_ 23_3	CBM21	CDS	amino acid change	EG
POSPLADRAFT_1175516	FPRL280_ 23_3	CBM21	CDS
POSPLADRAFT_1175516	FPRL280_ 23_3	CBM21	CDS
POSPLADRAFT_1175516	FPRL280_ 23_3	CBM21	CDS
POSPLADRAFT_1175516	FPRL280_ 23_3	CBM21	CDS
POSPLADRAFT_1175516	FPRL280_ 23_3	CBM21	CDS
POSPLADRAFT_1175516	FPRL280_ 23_3	CBM21	CDS
POSPLADRAFT_1175516	FPRL280_ 23_3	CBM21	CDS	amino acid change	ML
POSPLADRAFT_1175516	FPRL280_ 23_3	CBM21	CDS	amino acid change	SR
POSPLADRAFT_1175516	FPRL280_ 23_3	CBM21	CDS
POSPLADRAFT_1175516	FPRL280_ 23_3	CBM21	CDS
POSPLADRAFT_1175516	FPRL280_ 23_3	CBM21	CDS
POSPLADRAFT_1175516	FPRL280_ 23_3	CBM21	CDS
POSPLADRAFT_1175516	FPRL280_ 23_3	CBM21	CDS	amino acid change	HR
POSPLADRAFT_1175516	FPRL280_ 23_3	CBM21	CDS	amino acid change	IS
POSPLADRAFT_1175516	FPRL280_ 23_3	CBM21	CDS	amino acid change	HY
POSPLADRAFT_1175516	FPRL280_ 23_3	CBM21	CDS	amino acid change	NT
POSPLADRAFT_1175516	FPRL280_ 23_3	CBM21	CDS
POSPLADRAFT_1175516	FPRL280_ 23_3	CBM21	CDS
POSPLADRAFT_1175516	FPRL280_ 23_3	CBM21	CDS
POSPLADRAFT_1175516	FPRL280_ 23_3	CBM21	CDS
POSPLADRAFT_1175516	FPRL280_ 23_3	CBM21	CDS
POSPLADRAFT_1175516	FPRL280_ 23_3	CBM21	CDS	amino acid change	TA
POSPLADRAFT_1175516	FPRL280_ 23_3	CBM21	CDS
POSPLADRAFT_1175516	FPRL280_ 23_3	CBM21	CDS
POSPLADRAFT_1175516	FPRL280_ 23_3	CBM21	CDS
POSPLADRAFT_1175516	FPRL280_ 23_3	CBM21	intron
POSPLADRAFT_1175516	FPRL280_ 23_3	CBM21	intron
POSPLADRAFT_1175516	FPRL280_ 23_3	CBM21	intron
POSPLADRAFT_1175516	FPRL280_ 23_3	CBM21	intron
POSPLADRAFT_1175516	FPRL280_ 23_3	CBM21	intron
POSPLADRAFT_1175516	FPRL280_ 23_3	CBM21	intron
POSPLADRAFT_1175516	FPRL280_ 23_3	CBM21	intron
POSPLADRAFT_1175516	FPRL280_ 23_3	CBM21	intron
POSPLADRAFT_1175516	FPRL280_ 23_3	CBM21	intron
POSPLADRAFT_1175516	FPRL280_ 23_3	CBM21	intron
POSPLADRAFT_1175516	FPRL280_ 23_3	CBM21	intron
POSPLADRAFT_1175516	FPRL280_ 23_3	CBM21	intron
POSPLADRAFT_1175516	FPRL280_ 23_3	CBM21	intron
POSPLADRAFT_1175516	FPRL280_ 23_3	CBM21	intron
POSPLADRAFT_1175516	FPRL280_ 23_3	CBM21	intron
POSPLADRAFT_1175516	FPRL280_ 23_3	CBM21	intron
POSPLADRAFT_1175516	FPRL280_ 23_3	CBM21	intron
POSPLADRAFT_1175516	FPRL280_ 23_3	CBM21	intron
POSPLADRAFT_1175516	FPRL280_ 23_3	CBM21	intron
POSPLADRAFT_1175516	FPRL280_ 23_3	CBM21	intron
POSPLADRAFT_1175516	FPRL280_ 23_3	CBM21	intron
POSPLADRAFT_1175516	FPRL280_ 23_3	CBM21	intron
POSPLADRAFT_1175516	FPRL280_ 23_3	CBM21	intron
POSPLADRAFT_1175516	FPRL280_ 23_3	CBM21	intron
POSPLADRAFT_1175516	FPRL280_ 23_3	CBM21	CDS
POSPLADRAFT_1175516	FPRL280_ 23_3	CBM21	CDS	amino acid change	SP
POSPLADRAFT_1175516	FPRL280_ 23_3	CBM21	CDS	amino acid change	RG
POSPLADRAFT_1175516	FPRL280_ 23_3	CBM21	CDS
POSPLADRAFT_1175516	FPRL280_ 23_3	CBM21	CDS	amino acid change	TA
POSPLADRAFT_1175516	FPRL280_ 23_3	CBM21	CDS	amino acid change	TS
POSPLADRAFT_1175516	FPRL280_ 23_3	CBM21	CDS	amino acid change	PS
POSPLADRAFT_1175516	FPRL280_ 23_3	CBM21	UTR
POSPLADRAFT_1175516	FPRL280_ 23_3	CBM21	UTR
POSPLADRAFT_1175516	FPRL280_ 23_3	CBM21	UTR
POSPLADRAFT_1175516	FPRL280_ 23_3	CBM21	UTR
POSPLADRAFT_1175516	FPRL280_ 23_3	CBM21	UTR
POSPLADRAFT_1175516	FPRL280_ 23_3	CBM21	UTR
POSPLADRAFT_1175516	FPRL280_ 23_3	CBM21	UTR
POSPLADRAFT_1175516	FPRL280_ 23_3	CBM21	UTR
POSPLADRAFT_1175516	FPRL280_ 23_3	CBM21	UTR
POSPLADRAFT_1175516	FPRL280_ 23_3	CBM21	UTR
POSPLADRAFT_1030090	FPRL280_ 8_35	GH89	CDS	amino acid change	LF
POSPLADRAFT_1030090	FPRL280_ 8_35	GH89	CDS
POSPLADRAFT_1030090	FPRL280_ 8_35	GH89	CDS	amino acid change	SN
POSPLADRAFT_1030090	FPRL280_ 8_35	GH89	CDS
POSPLADRAFT_1030090	FPRL280_ 8_35	GH89	CDS	amino acid change	GE
POSPLADRAFT_1030090	FPRL280_ 8_35	GH89	CDS
POSPLADRAFT_1030090	FPRL280_ 8_35	GH89	intron
POSPLADRAFT_1030090	FPRL280_ 8_35	GH89	intron
POSPLADRAFT_1030090	FPRL280_ 8_35	GH89	intron
POSPLADRAFT_1030090	FPRL280_ 8_35	GH89	CDS
POSPLADRAFT_1030090	FPRL280_ 8_35	GH89	CDS
POSPLADRAFT_1030090	FPRL280_ 8_35	GH89	CDS
POSPLADRAFT_1030090	FPRL280_ 8_35	GH89	CDS
POSPLADRAFT_1030090	FPRL280_ 8_35	GH89	intron
POSPLADRAFT_1030090	FPRL280_ 8_35	GH89	intron
POSPLADRAFT_1030090	FPRL280_ 8_35	GH89	intron
POSPLADRAFT_1030090	FPRL280_ 8_35	GH89	intron
POSPLADRAFT_1030090	FPRL280_ 8_35	GH89	intron
POSPLADRAFT_1030090	FPRL280_ 8_35	GH89	intron
POSPLADRAFT_1030090	FPRL280_ 8_35	GH89	intron
POSPLADRAFT_1030090	FPRL280_ 8_35	GH89	intron
POSPLADRAFT_1030090	FPRL280_ 8_35	GH89	CDS
POSPLADRAFT_1030090	FPRL280_ 8_35	GH89	CDS
POSPLADRAFT_1030090	FPRL280_ 8_35	GH89	CDS
POSPLADRAFT_1030090	FPRL280_ 8_35	GH89	CDS
POSPLADRAFT_1030090	FPRL280_ 8_35	GH89	CDS
POSPLADRAFT_1030090	FPRL280_ 8_35	GH89	CDS
POSPLADRAFT_1030090	FPRL280_ 8_35	GH89	CDS
POSPLADRAFT_1030090	FPRL280_ 8_35	GH89	CDS
POSPLADRAFT_1030090	FPRL280_ 8_35	GH89	CDS	amino acid change	PS
POSPLADRAFT_1030090	FPRL280_ 8_35	GH89	CDS
POSPLADRAFT_1030090	FPRL280_ 8_35	GH89	CDS
POSPLADRAFT_1030090	FPRL280_ 8_35	GH89	CDS
POSPLADRAFT_1030090	FPRL280_ 8_35	GH89	CDS
POSPLADRAFT_1030090	FPRL280_ 8_35	GH89	CDS
POSPLADRAFT_1030090	FPRL280_ 8_35	GH89	CDS	amino acid change	HR
POSPLADRAFT_1030090	FPRL280_ 8_35	GH89	CDS	amino acid change	RT
POSPLADRAFT_1030090	FPRL280_ 8_35	GH89	CDS
POSPLADRAFT_1030090	FPRL280_ 8_35	GH89	CDS
POSPLADRAFT_1030090	FPRL280_ 8_35	GH89	CDS
POSPLADRAFT_1030090	FPRL280_ 8_35	GH89	CDS
POSPLADRAFT_1030090	FPRL280_ 8_35	GH89	CDS	amino acid change	SL
POSPLADRAFT_1030090	FPRL280_ 8_35	GH89	CDS	amino acid change	AV
POSPLADRAFT_1030090	FPRL280_ 8_35	GH89	CDS
POSPLADRAFT_1030090	FPRL280_ 8_35	GH89	CDS
POSPLADRAFT_1030090	FPRL280_ 8_35	GH89	CDS
POSPLADRAFT_1030090	FPRL280_ 8_35	GH89	CDS
POSPLADRAFT_1030090	FPRL280_ 8_35	GH89	CDS	amino acid change	EA
POSPLADRAFT_1030090	FPRL280_ 8_35	GH89	CDS
POSPLADRAFT_1030090	FPRL280_ 8_35	GH89	CDS
POSPLADRAFT_1030090	FPRL280_ 8_35	GH89	CDS	amino acid change	ND
POSPLADRAFT_1030090	FPRL280_ 8_35	GH89	CDS	amino acid change	NS
POSPLADRAFT_1030090	FPRL280_ 8_35	GH89	CDS
POSPLADRAFT_1030090	FPRL280_ 8_35	GH89	CDS	amino acid change	AE
POSPLADRAFT_1030090	FPRL280_ 8_35	GH89	CDS
POSPLADRAFT_1030090	FPRL280_ 8_35	GH89	CDS
POSPLADRAFT_1030090	FPRL280_ 8_35	GH89	CDS
POSPLADRAFT_1030090	FPRL280_ 8_35	GH89	CDS	amino acid change	MI
POSPLADRAFT_1030090	FPRL280_ 8_35	GH89	CDS
POSPLADRAFT_1030090	FPRL280_ 8_35	GH89	CDS
POSPLADRAFT_1030090	FPRL280_ 8_35	GH89	CDS
POSPLADRAFT_1030090	FPRL280_ 8_35	GH89	CDS
POSPLADRAFT_1030090	FPRL280_ 8_35	GH89	CDS
POSPLADRAFT_1030090	FPRL280_ 8_35	GH89	CDS
POSPLADRAFT_1030090	FPRL280_ 8_35	GH89	CDS
POSPLADRAFT_1030090	FPRL280_ 8_35	GH89	CDS
POSPLADRAFT_1030090	FPRL280_ 8_35	GH89	CDS
POSPLADRAFT_1030090	FPRL280_ 8_35	GH89	CDS
POSPLADRAFT_1030090	FPRL280_ 8_35	GH89	CDS
POSPLADRAFT_1030090	FPRL280_ 8_35	GH89	CDS
POSPLADRAFT_1030090	FPRL280_ 8_35	GH89	CDS
POSPLADRAFT_1030090	FPRL280_ 8_35	GH89	CDS	amino acid change	AP
POSPLADRAFT_1030090	FPRL280_ 8_35	GH89	CDS	amino acid change	AV
POSPLADRAFT_1030090	FPRL280_ 8_35	GH89	CDS
POSPLADRAFT_1030090	FPRL280_ 8_35	GH89	CDS
POSPLADRAFT_1030090	FPRL280_ 8_35	GH89	CDS	amino acid change	VI
POSPLADRAFT_1030090	FPRL280_ 8_35	GH89	CDS	amino acid change	VM
POSPLADRAFT_1030090	FPRL280_ 8_35	GH89	CDS	amino acid change	VA
POSPLADRAFT_1030090	FPRL280_ 8_35	GH89	CDS
POSPLADRAFT_1030090	FPRL280_ 8_35	GH89	CDS	amino acid change	NT
POSPLADRAFT_1030090	FPRL280_ 8_35	GH89	CDS
POSPLADRAFT_1030090	FPRL280_ 8_35	GH89	CDS
POSPLADRAFT_1030090	FPRL280_ 8_35	GH89	CDS	amino acid change	VI
POSPLADRAFT_1030090	FPRL280_ 8_35	GH89	CDS
POSPLADRAFT_1030090	FPRL280_ 8_35	GH89	CDS
POSPLADRAFT_1030090	FPRL280_ 8_35	GH89	CDS	amino acid change	YF
POSPLADRAFT_1030090	FPRL280_ 8_35	GH89	CDS
POSPLADRAFT_1030090	FPRL280_ 8_35	GH89	CDS	amino acid change	IV
POSPLADRAFT_1030090	FPRL280_ 8_35	GH89	CDS
POSPLADRAFT_1030090	FPRL280_ 8_35	GH89	CDS	amino acid change	SA
POSPLADRAFT_1030090	FPRL280_ 8_35	GH89	CDS
POSPLADRAFT_1030090	FPRL280_ 8_35	GH89	CDS
POSPLADRAFT_1030090	FPRL280_ 8_35	GH89	CDS	amino acid change	VA
POSPLADRAFT_1030090	FPRL280_ 8_35	GH89	CDS
POSPLADRAFT_1030090	FPRL280_ 8_35	GH89	CDS
POSPLADRAFT_1030155	FPRL280_ 639_1	GT22	CDS
POSPLADRAFT_1030155	FPRL280_ 639_1	GT22	CDS	amino acid change	SG
POSPLADRAFT_1030155	FPRL280_ 639_1	GT22	intron
POSPLADRAFT_1030155	FPRL280_ 639_1	GT22	intron
POSPLADRAFT_1030155	FPRL280_ 639_1	GT22	intron
POSPLADRAFT_1030155	FPRL280_ 639_1	GT22	intron
POSPLADRAFT_1030155	FPRL280_ 639_1	GT22	intron
POSPLADRAFT_1030155	FPRL280_ 639_1	GT22	CDS	amino acid change	ST
POSPLADRAFT_1030155	FPRL280_ 639_1	GT22	CDS
POSPLADRAFT_1030155	FPRL280_ 639_1	GT22	CDS
POSPLADRAFT_1030155	FPRL280_ 639_1	GT22	intron
POSPLADRAFT_1030155	FPRL280_ 639_1	GT22	intron
POSPLADRAFT_1030155	FPRL280_ 639_1	GT22	intron
POSPLADRAFT_1030155	FPRL280_ 639_1	GT22	intron
POSPLADRAFT_1030155	FPRL280_ 639_1	GT22	intron
POSPLADRAFT_1030155	FPRL280_ 639_1	GT22	CDS
POSPLADRAFT_1030155	FPRL280_ 639_1	GT22	CDS
POSPLADRAFT_1030155	FPRL280_ 639_1	GT22	CDS	amino acid change	FY
POSPLADRAFT_1030155	FPRL280_ 639_1	GT22	CDS
POSPLADRAFT_1030155	FPRL280_ 639_1	GT22	CDS
POSPLADRAFT_1030155	FPRL280_ 639_1	GT22	CDS
POSPLADRAFT_1030155	FPRL280_ 639_1	GT22	CDS
POSPLADRAFT_1030155	FPRL280_ 639_1	GT22	intron
POSPLADRAFT_1030155	FPRL280_ 639_1	GT22	intron
POSPLADRAFT_1030155	FPRL280_ 639_1	GT22	intron
POSPLADRAFT_1030155	FPRL280_ 639_1	GT22	CDS
POSPLADRAFT_1030155	FPRL280_ 639_1	GT22	CDS
POSPLADRAFT_1030155	FPRL280_ 639_1	GT22	CDS
POSPLADRAFT_1030155	FPRL280_ 639_1	GT22	CDS
POSPLADRAFT_1030155	FPRL280_ 639_1	GT22	CDS
POSPLADRAFT_1030155	FPRL280_ 639_1	GT22	intron
POSPLADRAFT_1030155	FPRL280_ 639_1	GT22	intron
POSPLADRAFT_1030155	FPRL280_ 639_1	GT22	intron
POSPLADRAFT_1030155	FPRL280_ 639_1	GT22	intron
POSPLADRAFT_1030155	FPRL280_ 639_1	GT22	intron
POSPLADRAFT_1030155	FPRL280_ 639_1	GT22	intron
POSPLADRAFT_1030155	FPRL280_ 639_1	GT22	CDS
POSPLADRAFT_1030155	FPRL280_ 639_1	GT22	CDS	amino acid change	NK
POSPLADRAFT_1030155	FPRL280_ 639_1	GT22	CDS
POSPLADRAFT_1030155	FPRL280_ 639_1	GT22	CDS
POSPLADRAFT_1030155	FPRL280_ 639_1	GT22	CDS
POSPLADRAFT_1030155	FPRL280_ 639_1	GT22	CDS
POSPLADRAFT_1030155	FPRL280_ 639_1	GT22	CDS	amino acid change	IV
POSPLADRAFT_1030155	FPRL280_ 639_1	GT22	CDS
POSPLADRAFT_1030155	FPRL280_ 639_1	GT22	CDS
POSPLADRAFT_1030155	FPRL280_ 639_1	GT22	CDS
POSPLADRAFT_1030155	FPRL280_ 639_1	GT22	CDS
POSPLADRAFT_1030155	FPRL280_ 639_1	GT22	CDS
POSPLADRAFT_1030155	FPRL280_ 639_1	GT22	CDS
POSPLADRAFT_1030155	FPRL280_ 639_1	GT22	intron
POSPLADRAFT_1030155	FPRL280_ 639_1	GT22	intron
POSPLADRAFT_1030155	FPRL280_ 639_1	GT22	intron
POSPLADRAFT_1030155	FPRL280_ 639_1	GT22	intron
POSPLADRAFT_1030155	FPRL280_ 639_1	GT22	intron
POSPLADRAFT_1030155	FPRL280_ 639_1	GT22	intron
POSPLADRAFT_1030155	FPRL280_ 639_1	GT22	intron
POSPLADRAFT_1030155	FPRL280_ 639_1	GT22	intron
POSPLADRAFT_1030155	FPRL280_ 639_1	GT22	intron
POSPLADRAFT_1030155	FPRL280_ 639_1	GT22	intron
POSPLADRAFT_1030155	FPRL280_ 639_1	GT22	CDS
POSPLADRAFT_1030155	FPRL280_ 639_1	GT22	CDS
POSPLADRAFT_1030155	FPRL280_ 639_1	GT22	CDS	amino acid change	EA
POSPLADRAFT_1030155	FPRL280_ 639_1	GT22	CDS	amino acid change	QK
POSPLADRAFT_1030155	FPRL280_ 639_1	GT22	CDS	amino acid change	QH
POSPLADRAFT_1030155	FPRL280_ 639_1	GT22	CDS
POSPLADRAFT_1030155	FPRL280_ 639_1	GT22	CDS
POSPLADRAFT_1030155	FPRL280_ 639_1	GT22	CDS
POSPLADRAFT_1030155	FPRL280_ 639_1	GT22	CDS
POSPLADRAFT_1030155	FPRL280_ 639_1	GT22	CDS
POSPLADRAFT_1030155	FPRL280_ 639_1	GT22	CDS
POSPLADRAFT_1030155	FPRL280_ 639_1	GT22	CDS
POSPLADRAFT_1030155	FPRL280_ 639_1	GT22	CDS
POSPLADRAFT_1030155	FPRL280_ 639_1	GT22	CDS
POSPLADRAFT_1030155	FPRL280_ 639_1	GT22	CDS
POSPLADRAFT_1030155	FPRL280_ 639_1	GT22	CDS
POSPLADRAFT_1030155	FPRL280_ 639_1	GT22	CDS	amino acid change	IT
POSPLADRAFT_1030155	FPRL280_ 639_1	GT22	CDS
POSPLADRAFT_1030155	FPRL280_ 639_1	GT22	CDS
POSPLADRAFT_1030155	FPRL280_ 639_1	GT22	CDS	amino acid change	GA
POSPLADRAFT_1030155	FPRL280_ 639_1	GT22	CDS
POSPLADRAFT_1030155	FPRL280_ 639_1	GT22	CDS
POSPLADRAFT_1030155	FPRL280_ 639_1	GT22	CDS
POSPLADRAFT_1030155	FPRL280_ 639_1	GT22	CDS
POSPLADRAFT_1030155	FPRL280_ 639_1	GT22	CDS
POSPLADRAFT_1030155	FPRL280_ 639_1	GT22	CDS
POSPLADRAFT_1030155	FPRL280_ 639_1	GT22	CDS
POSPLADRAFT_1030155	FPRL280_ 639_1	GT22	intron
POSPLADRAFT_1030155	FPRL280_ 639_1	GT22	intron
POSPLADRAFT_1030155	FPRL280_ 639_1	GT22	intron
POSPLADRAFT_1030155	FPRL280_ 639_1	GT22	intron
POSPLADRAFT_1030155	FPRL280_ 639_1	GT22	intron
POSPLADRAFT_1030155	FPRL280_ 639_1	GT22	CDS	amino acid change	LI
POSPLADRAFT_1030155	FPRL280_ 639_1	GT22	CDS
POSPLADRAFT_1030155	FPRL280_ 639_1	GT22	CDS
POSPLADRAFT_1030155	FPRL280_ 639_1	GT22	CDS
POSPLADRAFT_1030155	FPRL280_ 639_1	GT22	CDS
POSPLADRAFT_1030155	FPRL280_ 639_1	GT22	CDS
POSPLADRAFT_1030155	FPRL280_ 639_1	GT22	CDS
POSPLADRAFT_1030155	FPRL280_ 639_1	GT22	CDS
POSPLADRAFT_1030155	FPRL280_ 639_1	GT22	CDS
POSPLADRAFT_1030155	FPRL280_ 639_1	GT22	CDS
POSPLADRAFT_1030155	FPRL280_ 639_1	GT22	CDS
POSPLADRAFT_1030155	FPRL280_ 639_1	GT22	CDS
POSPLADRAFT_1030155	FPRL280_ 639_1	GT22	CDS
POSPLADRAFT_1030155	FPRL280_ 639_1	GT22	CDS
POSPLADRAFT_1030155	FPRL280_ 639_1	GT22	CDS
POSPLADRAFT_1030155	FPRL280_ 639_1	GT22	CDS
POSPLADRAFT_1030155	FPRL280_ 639_1	GT22	CDS	amino acid change	VI
POSPLADRAFT_1030155	FPRL280_ 639_1	GT22	intron
POSPLADRAFT_1030155	FPRL280_ 639_1	GT22	intron
POSPLADRAFT_1030155	FPRL280_ 639_1	GT22	CDS	amino acid change	AV
POSPLADRAFT_1030155	FPRL280_ 639_1	GT22	CDS
POSPLADRAFT_1030155	FPRL280_ 639_1	GT22	CDS
POSPLADRAFT_1030155	FPRL280_ 639_1	GT22	CDS
POSPLADRAFT_1030155	FPRL280_ 639_1	GT22	CDS
POSPLADRAFT_1030155	FPRL280_ 639_1	GT22	CDS	amino acid change	SP
POSPLADRAFT_1030155	FPRL280_ 639_1	GT22	CDS
POSPLADRAFT_1030155	FPRL280_ 639_1	GT22	CDS
POSPLADRAFT_1030155	FPRL280_ 639_1	GT22	CDS
POSPLADRAFT_1030155	FPRL280_ 639_1	GT22	CDS
POSPLADRAFT_1030155	FPRL280_ 639_1	GT22	CDS
POSPLADRAFT_1030155	FPRL280_ 639_1	GT22	CDS	amino acid change	VA
POSPLADRAFT_1030155	FPRL280_ 639_1	GT22	CDS
POSPLADRAFT_1127006	FPRL280_ 35_13	GT2	intron
POSPLADRAFT_1127006	FPRL280_ 35_13	GT2	CDS	amino acid change	Y*
POSPLADRAFT_1127006	FPRL280_ 35_13	GT2	CDS	amino acid change	Y*
POSPLADRAFT_1127006	FPRL280_ 35_13	GT2	CDS	amino acid change	ED
POSPLADRAFT_1127006	FPRL280_ 35_13	GT2	intron
POSPLADRAFT_1127006	FPRL280_ 35_13	GT2	intron
POSPLADRAFT_1127006	FPRL280_ 35_13	GT2	CDS	amino acid change	SR
POSPLADRAFT_1127006	FPRL280_ 35_13	GT2	intron
POSPLADRAFT_1127006	FPRL280_ 35_13	GT2	intron
POSPLADRAFT_1127006	FPRL280_ 35_13	GT2	CDS
POSPLADRAFT_1127006	FPRL280_ 35_13	GT2	CDS
POSPLADRAFT_1127006	FPRL280_ 35_13	GT2	CDS	amino acid change	FL
POSPLADRAFT_1127006	FPRL280_ 35_13	GT2	CDS
POSPLADRAFT_1127006	FPRL280_ 35_13	GT2	CDS	amino acid change	ED
POSPLADRAFT_1072172	FPRL280_ 13_55	GH5_9	UTR
POSPLADRAFT_1072172	FPRL280_ 13_55	GH5_9	intron
POSPLADRAFT_1072172	FPRL280_ 13_55	GH5_9	intron
POSPLADRAFT_1072172	FPRL280_ 13_55	GH5_9	CDS
POSPLADRAFT_1072172	FPRL280_ 13_55	GH5_9	CDS	amino acid change	IR
POSPLADRAFT_1072172	FPRL280_ 13_55	GH5_9	CDS
POSPLADRAFT_1042369	FPRL280_ 13_32	AA3_2	CDS
POSPLADRAFT_1042369	FPRL280_ 13_32	AA3_2	CDS
POSPLADRAFT_1042369	FPRL280_ 13_32	AA3_2	CDS
POSPLADRAFT_1042369	FPRL280_ 13_32	AA3_2	CDS
POSPLADRAFT_1042369	FPRL280_ 13_32	AA3_2	CDS
POSPLADRAFT_1042369	FPRL280_ 13_32	AA3_2	CDS
POSPLADRAFT_1042369	FPRL280_ 13_32	AA3_2	CDS
POSPLADRAFT_1042369	FPRL280_ 13_32	AA3_2	CDS	amino acid change	IM
POSPLADRAFT_1042369	FPRL280_ 13_32	AA3_2	CDS	amino acid change	NS
POSPLADRAFT_1042369	FPRL280_ 13_32	AA3_2	CDS
POSPLADRAFT_1042369	FPRL280_ 13_32	AA3_2	CDS	amino acid change	IT
POSPLADRAFT_1042369	FPRL280_ 13_32	AA3_2	CDS
POSPLADRAFT_1042369	FPRL280_ 13_32	AA3_2	intron
POSPLADRAFT_1042369	FPRL280_ 13_32	AA3_2	intron
POSPLADRAFT_1042369	FPRL280_ 13_32	AA3_2	intron
POSPLADRAFT_1042369	FPRL280_ 13_32	AA3_2	intron
POSPLADRAFT_1042369	FPRL280_ 13_32	AA3_2	intron
POSPLADRAFT_1042369	FPRL280_ 13_32	AA3_2	intron
POSPLADRAFT_1042369	FPRL280_ 13_32	AA3_2	intron
POSPLADRAFT_1042369	FPRL280_ 13_32	AA3_2	intron
POSPLADRAFT_1042369	FPRL280_ 13_32	AA3_2	intron
POSPLADRAFT_1042369	FPRL280_ 13_32	AA3_2	intron
POSPLADRAFT_1042369	FPRL280_ 13_32	AA3_2	CDS	amino acid change	PL
POSPLADRAFT_1042369	FPRL280_ 13_32	AA3_2	CDS	amino acid change	VA
POSPLADRAFT_1042369	FPRL280_ 13_32	AA3_2	CDS	amino acid change	GR
POSPLADRAFT_1042369	FPRL280_ 13_32	AA3_2	intron
POSPLADRAFT_1042369	FPRL280_ 13_32	AA3_2	intron
POSPLADRAFT_1042369	FPRL280_ 13_32	AA3_2	intron
POSPLADRAFT_1042369	FPRL280_ 13_32	AA3_2	intron
POSPLADRAFT_1042369	FPRL280_ 13_32	AA3_2	intron
POSPLADRAFT_1042369	FPRL280_ 13_32	AA3_2	intron
POSPLADRAFT_1042369	FPRL280_ 13_32	AA3_2	intron
POSPLADRAFT_1042369	FPRL280_ 13_32	AA3_2	intron
POSPLADRAFT_1042369	FPRL280_ 13_32	AA3_2	CDS
POSPLADRAFT_1042369	FPRL280_ 13_32	AA3_2	CDS
POSPLADRAFT_1042369	FPRL280_ 13_32	AA3_2	CDS	amino acid change	LR
POSPLADRAFT_1042369	FPRL280_ 13_32	AA3_2	CDS
POSPLADRAFT_1042369	FPRL280_ 13_32	AA3_2	CDS	amino acid change	LI
POSPLADRAFT_1042369	FPRL280_ 13_32	AA3_2	CDS
POSPLADRAFT_1042369	FPRL280_ 13_32	AA3_2	CDS
POSPLADRAFT_1042369	FPRL280_ 13_32	AA3_2	CDS
POSPLADRAFT_1042369	FPRL280_ 13_32	AA3_2	CDS
POSPLADRAFT_1042369	FPRL280_ 13_32	AA3_2	CDS	amino acid change	Q*
POSPLADRAFT_1042369	FPRL280_ 13_32	AA3_2	CDS	amino acid change	QP
POSPLADRAFT_1042369	FPRL280_ 13_32	AA3_2	CDS
POSPLADRAFT_1042369	FPRL280_ 13_32	AA3_2	CDS
POSPLADRAFT_1042369	FPRL280_ 13_32	AA3_2	CDS
POSPLADRAFT_1042369	FPRL280_ 13_32	AA3_2	CDS
POSPLADRAFT_1042369	FPRL280_ 13_32	AA3_2	CDS
POSPLADRAFT_1042369	FPRL280_ 13_32	AA3_2	CDS	amino acid change	LM
POSPLADRAFT_1042369	FPRL280_ 13_32	AA3_2	intron
POSPLADRAFT_1042369	FPRL280_ 13_32	AA3_2	intron
POSPLADRAFT_1042369	FPRL280_ 13_32	AA3_2	intron
POSPLADRAFT_1042369	FPRL280_ 13_32	AA3_2	intron
POSPLADRAFT_1042369	FPRL280_ 13_32	AA3_2	CDS
POSPLADRAFT_1042369	FPRL280_ 13_32	AA3_2	CDS	amino acid change	TS
POSPLADRAFT_1042369	FPRL280_ 13_32	AA3_2	CDS	amino acid change	FL
POSPLADRAFT_1042369	FPRL280_ 13_32	AA3_2	CDS
POSPLADRAFT_1042369	FPRL280_ 13_32	AA3_2	CDS	amino acid change	YH
POSPLADRAFT_1042369	FPRL280_ 13_32	AA3_2	CDS
POSPLADRAFT_1042369	FPRL280_ 13_32	AA3_2	CDS
POSPLADRAFT_1042369	FPRL280_ 13_32	AA3_2	CDS	amino acid change	CW
POSPLADRAFT_1042369	FPRL280_ 13_32	AA3_2	CDS	amino acid change	AV
POSPLADRAFT_1042369	FPRL280_ 13_32	AA3_2	CDS
POSPLADRAFT_1042369	FPRL280_ 13_32	AA3_2	CDS
POSPLADRAFT_1042369	FPRL280_ 13_32	AA3_2	CDS	amino acid change	IV
POSPLADRAFT_1042369	FPRL280_ 13_32	AA3_2	CDS
POSPLADRAFT_1042369	FPRL280_ 13_32	AA3_2	CDS	amino acid change	SL
POSPLADRAFT_1042369	FPRL280_ 13_32	AA3_2	CDS
POSPLADRAFT_1042369	FPRL280_ 13_32	AA3_2	CDS	amino acid change	DG
POSPLADRAFT_1042369	FPRL280_ 13_32	AA3_2	CDS	amino acid change	VG
POSPLADRAFT_1042369	FPRL280_ 13_32	AA3_2	CDS
POSPLADRAFT_1042369	FPRL280_ 13_32	AA3_2	CDS
POSPLADRAFT_1042369	FPRL280_ 13_32	AA3_2	CDS
POSPLADRAFT_1042369	FPRL280_ 13_32	AA3_2	CDS	amino acid change	LI
POSPLADRAFT_1042369	FPRL280_ 13_32	AA3_2	CDS
POSPLADRAFT_1042369	FPRL280_ 13_32	AA3_2	CDS
POSPLADRAFT_1042369	FPRL280_ 13_32	AA3_2	CDS
POSPLADRAFT_1042369	FPRL280_ 13_32	AA3_2	CDS
POSPLADRAFT_1042369	FPRL280_ 13_32	AA3_2	intron	in consensus splice site
POSPLADRAFT_1042369	FPRL280_ 13_32	AA3_2	intron
POSPLADRAFT_1042369	FPRL280_ 13_32	AA3_2	intron
POSPLADRAFT_1042369	FPRL280_ 13_32	AA3_2	intron
POSPLADRAFT_1042369	FPRL280_ 13_32	AA3_2	intron
POSPLADRAFT_1042369	FPRL280_ 13_32	AA3_2	intron
POSPLADRAFT_1042369	FPRL280_ 13_32	AA3_2	intron
POSPLADRAFT_1042369	FPRL280_ 13_32	AA3_2	intron
POSPLADRAFT_1042369	FPRL280_ 13_32	AA3_2	intron
POSPLADRAFT_1042369	FPRL280_ 13_32	AA3_2	intron
POSPLADRAFT_1042369	FPRL280_ 13_32	AA3_2	intron
POSPLADRAFT_1042369	FPRL280_ 13_32	AA3_2	intron
POSPLADRAFT_1042369	FPRL280_ 13_32	AA3_2	intron
POSPLADRAFT_1042369	FPRL280_ 13_32	AA3_2	intron
POSPLADRAFT_1042369	FPRL280_ 13_32	AA3_2	intron
POSPLADRAFT_1042369	FPRL280_ 13_32	AA3_2	intron
POSPLADRAFT_1042369	FPRL280_ 13_32	AA3_2	intron
POSPLADRAFT_1042369	FPRL280_ 13_32	AA3_2	intron
POSPLADRAFT_1042369	FPRL280_ 13_32	AA3_2	intron
POSPLADRAFT_1042369	FPRL280_ 13_32	AA3_2	CDS
POSPLADRAFT_1042369	FPRL280_ 13_32	AA3_2	CDS
POSPLADRAFT_1042369	FPRL280_ 13_32	AA3_2	CDS
POSPLADRAFT_1042369	FPRL280_ 13_32	AA3_2	intron
POSPLADRAFT_1042369	FPRL280_ 13_32	AA3_2	intron
POSPLADRAFT_1042369	FPRL280_ 13_32	AA3_2	intron
POSPLADRAFT_1042369	FPRL280_ 13_32	AA3_2	intron
POSPLADRAFT_1042369	FPRL280_ 13_32	AA3_2	intron
POSPLADRAFT_1042369	FPRL280_ 13_32	AA3_2	intron
POSPLADRAFT_1042369	FPRL280_ 13_32	AA3_2	intron
POSPLADRAFT_1042369	FPRL280_ 13_32	AA3_2	intron
POSPLADRAFT_1042369	FPRL280_ 13_32	AA3_2	intron
POSPLADRAFT_1042369	FPRL280_ 13_32	AA3_2	intron
POSPLADRAFT_1042369	FPRL280_ 13_32	AA3_2	intron
POSPLADRAFT_1042369	FPRL280_ 13_32	AA3_2	intron
POSPLADRAFT_1042369	FPRL280_ 13_32	AA3_2	intron
POSPLADRAFT_1042369	FPRL280_ 13_32	AA3_2	intron
POSPLADRAFT_1042369	FPRL280_ 13_32	AA3_2	intron
POSPLADRAFT_1042369	FPRL280_ 13_32	AA3_2	intron
POSPLADRAFT_1042369	FPRL280_ 13_32	AA3_2	intron
POSPLADRAFT_1042369	FPRL280_ 13_32	AA3_2	intron
POSPLADRAFT_1042369	FPRL280_ 13_32	AA3_2	intron
POSPLADRAFT_1042369	FPRL280_ 13_32	AA3_2	intron
POSPLADRAFT_1042369	FPRL280_ 13_32	AA3_2	intron
POSPLADRAFT_1042369	FPRL280_ 13_32	AA3_2	intron
POSPLADRAFT_1042369	FPRL280_ 13_32	AA3_2	intron
POSPLADRAFT_1042369	FPRL280_ 13_32	AA3_2	intron
POSPLADRAFT_1042369	FPRL280_ 13_32	AA3_2	intron
POSPLADRAFT_1042369	FPRL280_ 13_32	AA3_2	intron
POSPLADRAFT_1042369	FPRL280_ 13_32	AA3_2	intron
POSPLADRAFT_1042369	FPRL280_ 13_32	AA3_2	intron
POSPLADRAFT_1042369	FPRL280_ 13_32	AA3_2	intron
POSPLADRAFT_1042369	FPRL280_ 13_32	AA3_2	intron
POSPLADRAFT_1042369	FPRL280_ 13_32	AA3_2	intron
POSPLADRAFT_1042369	FPRL280_ 13_32	AA3_2	intron
POSPLADRAFT_1042369	FPRL280_ 13_32	AA3_2	intron
POSPLADRAFT_1042369	FPRL280_ 13_32	AA3_2	intron
POSPLADRAFT_1042369	FPRL280_ 13_32	AA3_2	intron
POSPLADRAFT_1042369	FPRL280_ 13_32	AA3_2	intron
POSPLADRAFT_1042369	FPRL280_ 13_32	AA3_2	intron
POSPLADRAFT_1042369	FPRL280_ 13_32	AA3_2	intron
POSPLADRAFT_1042369	FPRL280_ 13_32	AA3_2	intron
POSPLADRAFT_1042369	FPRL280_ 13_32	AA3_2	intron
POSPLADRAFT_1042369	FPRL280_ 13_32	AA3_2	intron
POSPLADRAFT_1042369	FPRL280_ 13_32	AA3_2	intron
POSPLADRAFT_1042369	FPRL280_ 13_32	AA3_2	intron
POSPLADRAFT_1042369	FPRL280_ 13_32	AA3_2	intron
POSPLADRAFT_1042369	FPRL280_ 13_32	AA3_2	intron
POSPLADRAFT_1042369	FPRL280_ 13_32	AA3_2	intron
POSPLADRAFT_1042369	FPRL280_ 13_32	AA3_2	intron
POSPLADRAFT_1042369	FPRL280_ 13_32	AA3_2	intron
POSPLADRAFT_1042369	FPRL280_ 13_32	AA3_2	intron
POSPLADRAFT_1042369	FPRL280_ 13_32	AA3_2	intron
POSPLADRAFT_1042369	FPRL280_ 13_32	AA3_2	intron
POSPLADRAFT_1042369	FPRL280_ 13_32	AA3_2	intron
POSPLADRAFT_1042369	FPRL280_ 13_32	AA3_2	intron
POSPLADRAFT_1042369	FPRL280_ 13_32	AA3_2	intron
POSPLADRAFT_1042369	FPRL280_ 13_32	AA3_2	intron
POSPLADRAFT_1042369	FPRL280_ 13_32	AA3_2	intron
POSPLADRAFT_1042369	FPRL280_ 13_32	AA3_2	intron
POSPLADRAFT_1042369	FPRL280_ 13_32	AA3_2	intron
POSPLADRAFT_1042369	FPRL280_ 13_32	AA3_2	intron
POSPLADRAFT_1042369	FPRL280_ 13_32	AA3_2	intron
POSPLADRAFT_1042369	FPRL280_ 13_32	AA3_2	intron
POSPLADRAFT_1042369	FPRL280_ 13_32	AA3_2	intron
POSPLADRAFT_1042369	FPRL280_ 13_32	AA3_2	intron
POSPLADRAFT_1042369	FPRL280_ 13_32	AA3_2	intron
POSPLADRAFT_1042369	FPRL280_ 13_32	AA3_2	intron
POSPLADRAFT_1042369	FPRL280_ 13_32	AA3_2	intron
POSPLADRAFT_1042369	FPRL280_ 13_32	AA3_2	intron
POSPLADRAFT_1042369	FPRL280_ 13_32	AA3_2	intron
POSPLADRAFT_1042369	FPRL280_ 13_32	AA3_2	intron
POSPLADRAFT_1042369	FPRL280_ 13_32	AA3_2	intron
POSPLADRAFT_1042369	FPRL280_ 13_32	AA3_2	intron
POSPLADRAFT_1042369	FPRL280_ 13_32	AA3_2	intron
POSPLADRAFT_1042369	FPRL280_ 13_32	AA3_2	intron
POSPLADRAFT_1042369	FPRL280_ 13_32	AA3_2	intron
POSPLADRAFT_1042369	FPRL280_ 13_32	AA3_2	intron
POSPLADRAFT_1042369	FPRL280_ 13_32	AA3_2	intron
POSPLADRAFT_1042369	FPRL280_ 13_32	AA3_2	intron
POSPLADRAFT_1042369	FPRL280_ 13_32	AA3_2	intron
POSPLADRAFT_1042369	FPRL280_ 13_32	AA3_2	intron
POSPLADRAFT_1042369	FPRL280_ 13_32	AA3_2	intron
POSPLADRAFT_1042369	FPRL280_ 13_32	AA3_2	intron
POSPLADRAFT_1042369	FPRL280_ 13_32	AA3_2	intron
POSPLADRAFT_1042369	FPRL280_ 13_32	AA3_2	intron
POSPLADRAFT_1042369	FPRL280_ 13_32	AA3_2	intron
POSPLADRAFT_1042369	FPRL280_ 13_32	AA3_2	intron
POSPLADRAFT_1042369	FPRL280_ 13_32	AA3_2	intron
POSPLADRAFT_1042369	FPRL280_ 13_32	AA3_2	intron
POSPLADRAFT_1042369	FPRL280_ 13_32	AA3_2	intron
POSPLADRAFT_1042369	FPRL280_ 13_32	AA3_2	intron
POSPLADRAFT_1042369	FPRL280_ 13_32	AA3_2	intron
POSPLADRAFT_1042369	FPRL280_ 13_32	AA3_2	intron
POSPLADRAFT_1042369	FPRL280_ 13_32	AA3_2	intron
POSPLADRAFT_1042369	FPRL280_ 13_32	AA3_2	intron
POSPLADRAFT_1042369	FPRL280_ 13_32	AA3_2	intron
POSPLADRAFT_1042369	FPRL280_ 13_32	AA3_2	intron
POSPLADRAFT_1042369	FPRL280_ 13_32	AA3_2	intron
POSPLADRAFT_1042369	FPRL280_ 13_32	AA3_2	intron
POSPLADRAFT_1042369	FPRL280_ 13_32	AA3_2	intron
POSPLADRAFT_1042369	FPRL280_ 13_32	AA3_2	intron
POSPLADRAFT_1042369	FPRL280_ 13_32	AA3_2	intron
POSPLADRAFT_1042369	FPRL280_ 13_32	AA3_2	intron
POSPLADRAFT_1042369	FPRL280_ 13_32	AA3_2	CDS
POSPLADRAFT_1042369	FPRL280_ 13_32	AA3_2	CDS
POSPLADRAFT_1042369	FPRL280_ 13_32	AA3_2	CDS
POSPLADRAFT_1042369	FPRL280_ 13_32	AA3_2	CDS
POSPLADRAFT_1042369	FPRL280_ 13_32	AA3_2	CDS
POSPLADRAFT_1042369	FPRL280_ 13_32	AA3_2	CDS
POSPLADRAFT_1042369	FPRL280_ 13_32	AA3_2	CDS
POSPLADRAFT_1042369	FPRL280_ 13_32	AA3_2	CDS
POSPLADRAFT_1042369	FPRL280_ 13_32	AA3_2	CDS
POSPLADRAFT_1042369	FPRL280_ 13_32	AA3_2	CDS
POSPLADRAFT_1164443	FPRL280_ 21_58	CBM50	UTR
POSPLADRAFT_1164443	FPRL280_ 21_58	CBM50	UTR
POSPLADRAFT_1164443	FPRL280_ 21_58	CBM50	UTR
POSPLADRAFT_1164443	FPRL280_ 21_58	CBM50	UTR
POSPLADRAFT_1164443	FPRL280_ 21_58	CBM50	UTR
POSPLADRAFT_1164443	FPRL280_ 21_58	CBM50	UTR
POSPLADRAFT_1164443	FPRL280_ 21_58	CBM50	CDS
POSPLADRAFT_1164443	FPRL280_ 21_58	CBM50	intron
POSPLADRAFT_1164443	FPRL280_ 21_58	CBM50	intron
POSPLADRAFT_1164443	FPRL280_ 21_58	CBM50	intron
POSPLADRAFT_1164443	FPRL280_ 21_58	CBM50	intron
POSPLADRAFT_1164443	FPRL280_ 21_58	CBM50	intron
POSPLADRAFT_1164443	FPRL280_ 21_58	CBM50	CDS	amino acid change	PT
POSPLADRAFT_1164443	FPRL280_ 21_58	CBM50	CDS
POSPLADRAFT_1164443	FPRL280_ 21_58	CBM50	intron
POSPLADRAFT_1164443	FPRL280_ 21_58	CBM50	intron
POSPLADRAFT_1164443	FPRL280_ 21_58	CBM50	intron
POSPLADRAFT_1164443	FPRL280_ 21_58	CBM50	CDS	amino acid change	DE
POSPLADRAFT_1164443	FPRL280_ 21_58	CBM50	intron
POSPLADRAFT_1164443	FPRL280_ 21_58	CBM50	intron
POSPLADRAFT_1164443	FPRL280_ 21_58	CBM50	UTR
POSPLADRAFT_1164443	FPRL280_ 21_58	CBM50	UTR
POSPLADRAFT_1128851	FPRL280_ 92_4	GT8	intron
POSPLADRAFT_1128851	FPRL280_ 92_4	GT8	CDS
POSPLADRAFT_1128851	FPRL280_ 92_4	GT8	CDS
POSPLADRAFT_1128851	FPRL280_ 92_4	GT8	CDS
POSPLADRAFT_1128851	FPRL280_ 92_4	GT8	CDS	amino acid change	SN
POSPLADRAFT_1128851	FPRL280_ 92_4	GT8	CDS
POSPLADRAFT_1128851	FPRL280_ 92_4	GT8	CDS
POSPLADRAFT_1128851	FPRL280_ 92_4	GT8	intron
POSPLADRAFT_1128851	FPRL280_ 92_4	GT8	intron
POSPLADRAFT_1128851	FPRL280_ 92_4	GT8	CDS
POSPLADRAFT_1128851	FPRL280_ 92_4	GT8	CDS
POSPLADRAFT_1128851	FPRL280_ 92_4	GT8	CDS
POSPLADRAFT_1128851	FPRL280_ 92_4	GT8	CDS
POSPLADRAFT_1128851	FPRL280_ 92_4	GT8	CDS
POSPLADRAFT_1128851	FPRL280_ 92_4	GT8	CDS
POSPLADRAFT_1128851	FPRL280_ 92_4	GT8	CDS
POSPLADRAFT_1128851	FPRL280_ 92_4	GT8	CDS
POSPLADRAFT_1128851	FPRL280_ 92_4	GT8	CDS
POSPLADRAFT_1128851	FPRL280_ 92_4	GT8	CDS	amino acid change	RS
POSPLADRAFT_1128851	FPRL280_ 92_4	GT8	CDS	amino acid change	HP
POSPLADRAFT_1128851	FPRL280_ 92_4	GT8	CDS	amino acid change	HQ
POSPLADRAFT_1128851	FPRL280_ 92_4	GT8	CDS	amino acid change	TR
POSPLADRAFT_1128851	FPRL280_ 92_4	GT8	CDS	amino acid change	HQ
POSPLADRAFT_1128851	FPRL280_ 92_4	GT8	CDS
POSPLADRAFT_1128851	FPRL280_ 92_4	GT8	CDS
POSPLADRAFT_1128851	FPRL280_ 92_4	GT8	CDS
POSPLADRAFT_1128851	FPRL280_ 92_4	GT8	intron
POSPLADRAFT_1128851	FPRL280_ 92_4	GT8	CDS	amino acid change	QP
POSPLADRAFT_1128851	FPRL280_ 92_4	GT8	CDS	amino acid change	HQ
POSPLADRAFT_1128851	FPRL280_ 92_4	GT8	CDS
POSPLADRAFT_1128851	FPRL280_ 92_4	GT8	CDS
POSPLADRAFT_1128851	FPRL280_ 92_4	GT8	intron
POSPLADRAFT_1128851	FPRL280_ 92_4	GT8	intron
POSPLADRAFT_1128851	FPRL280_ 92_4	GT8	intron
POSPLADRAFT_1128851	FPRL280_ 92_4	GT8	CDS
POSPLADRAFT_1128851	FPRL280_ 92_4	GT8	CDS
POSPLADRAFT_1128851	FPRL280_ 92_4	GT8	CDS
POSPLADRAFT_1128851	FPRL280_ 92_4	GT8	CDS
POSPLADRAFT_1128851	FPRL280_ 92_4	GT8	CDS
POSPLADRAFT_1128851	FPRL280_ 92_4	GT8	CDS
POSPLADRAFT_1128851	FPRL280_ 92_4	GT8	CDS
POSPLADRAFT_1128851	FPRL280_ 92_4	GT8	CDS
POSPLADRAFT_1128851	FPRL280_ 92_4	GT8	CDS	amino acid change	LV
POSPLADRAFT_1128851	FPRL280_ 92_4	GT8	CDS
POSPLADRAFT_1128851	FPRL280_ 92_4	GT8	CDS
POSPLADRAFT_1128851	FPRL280_ 92_4	GT8	CDS
POSPLADRAFT_1037935	FPRL280_ 85_20	GT21	CDS	amino acid change	IN
POSPLADRAFT_1037935	FPRL280_ 85_20	GT21	intron
POSPLADRAFT_1051432	FPRL280_ 85_7	PL35	CDS
POSPLADRAFT_1051432	FPRL280_ 85_7	PL35	CDS
POSPLADRAFT_1051432	FPRL280_ 85_7	PL35	CDS
POSPLADRAFT_1051432	FPRL280_ 85_7	PL35	CDS
POSPLADRAFT_1051432	FPRL280_ 85_7	PL35	CDS
POSPLADRAFT_1051432	FPRL280_ 85_7	PL35	CDS
POSPLADRAFT_1051432	FPRL280_ 85_7	PL35	CDS
POSPLADRAFT_1051432	FPRL280_ 85_7	PL35	CDS	amino acid change	IV
POSPLADRAFT_1051432	FPRL280_ 85_7	PL35	CDS
POSPLADRAFT_1051432	FPRL280_ 85_7	PL35	CDS
POSPLADRAFT_1051432	FPRL280_ 85_7	PL35	CDS
POSPLADRAFT_1051432	FPRL280_ 85_7	PL35	CDS
POSPLADRAFT_1051432	FPRL280_ 85_7	PL35	CDS
POSPLADRAFT_1051432	FPRL280_ 85_7	PL35	CDS
POSPLADRAFT_1051432	FPRL280_ 85_7	PL35	CDS
POSPLADRAFT_1051432	FPRL280_ 85_7	PL35	CDS
POSPLADRAFT_1051432	FPRL280_ 85_7	PL35	CDS
POSPLADRAFT_1051432	FPRL280_ 85_7	PL35	CDS
POSPLADRAFT_1051432	FPRL280_ 85_7	PL35	intron
POSPLADRAFT_1051432	FPRL280_ 85_7	PL35	intron
POSPLADRAFT_1051432	FPRL280_ 85_7	PL35	intron
POSPLADRAFT_1051432	FPRL280_ 85_7	PL35	CDS
POSPLADRAFT_1051432	FPRL280_ 85_7	PL35	CDS
POSPLADRAFT_1051432	FPRL280_ 85_7	PL35	CDS
POSPLADRAFT_1051432	FPRL280_ 85_7	PL35	CDS
POSPLADRAFT_1051432	FPRL280_ 85_7	PL35	CDS
POSPLADRAFT_1051432	FPRL280_ 85_7	PL35	CDS
POSPLADRAFT_1051432	FPRL280_ 85_7	PL35	CDS
POSPLADRAFT_1051432	FPRL280_ 85_7	PL35	CDS
POSPLADRAFT_1051432	FPRL280_ 85_7	PL35	CDS
POSPLADRAFT_1051432	FPRL280_ 85_7	PL35	CDS
POSPLADRAFT_1051432	FPRL280_ 85_7	PL35	CDS	amino acid change	IV
POSPLADRAFT_1051432	FPRL280_ 85_7	PL35	CDS
POSPLADRAFT_1051432	FPRL280_ 85_7	PL35	CDS
POSPLADRAFT_1051432	FPRL280_ 85_7	PL35	CDS
POSPLADRAFT_1051432	FPRL280_ 85_7	PL35	CDS
POSPLADRAFT_1051432	FPRL280_ 85_7	PL35	CDS
POSPLADRAFT_1051432	FPRL280_ 85_7	PL35	CDS
POSPLADRAFT_1051432	FPRL280_ 85_7	PL35	CDS
POSPLADRAFT_1051432	FPRL280_ 85_7	PL35	CDS	amino acid change	AP
POSPLADRAFT_1051432	FPRL280_ 85_7	PL35	CDS
POSPLADRAFT_1051432	FPRL280_ 85_7	PL35	CDS
POSPLADRAFT_1051432	FPRL280_ 85_7	PL35	intron
POSPLADRAFT_1051432	FPRL280_ 85_7	PL35	intron
POSPLADRAFT_1051432	FPRL280_ 85_7	PL35	intron
POSPLADRAFT_1051432	FPRL280_ 85_7	PL35	intron
POSPLADRAFT_1051432	FPRL280_ 85_7	PL35	intron
POSPLADRAFT_1051432	FPRL280_ 85_7	PL35	CDS
POSPLADRAFT_1051432	FPRL280_ 85_7	PL35	CDS
POSPLADRAFT_1051432	FPRL280_ 85_7	PL35	CDS
POSPLADRAFT_1051432	FPRL280_ 85_7	PL35	CDS
POSPLADRAFT_1051432	FPRL280_ 85_7	PL35	CDS
POSPLADRAFT_1051432	FPRL280_ 85_7	PL35	CDS
POSPLADRAFT_1051432	FPRL280_ 85_7	PL35	CDS	amino acid change	ML
POSPLADRAFT_1051432	FPRL280_ 85_7	PL35	CDS	amino acid change	IT
POSPLADRAFT_1051432	FPRL280_ 85_7	PL35	CDS
POSPLADRAFT_1051432	FPRL280_ 85_7	PL35	CDS
POSPLADRAFT_1051432	FPRL280_ 85_7	PL35	CDS
POSPLADRAFT_1051432	FPRL280_ 85_7	PL35	CDS
POSPLADRAFT_1051432	FPRL280_ 85_7	PL35	CDS
POSPLADRAFT_1051432	FPRL280_ 85_7	PL35	CDS
POSPLADRAFT_1051432	FPRL280_ 85_7	PL35	CDS
POSPLADRAFT_1042537	FPRL280_ 14_27	GH5_5	CDS	amino acid change	SP
POSPLADRAFT_1042537	FPRL280_ 14_27	GH5_5	CDS
POSPLADRAFT_1042537	FPRL280_ 14_27	GH5_5	CDS	amino acid change	L*
POSPLADRAFT_1042537	FPRL280_ 14_27	GH5_5	CDS	amino acid change	IT
POSPLADRAFT_1042537	FPRL280_ 14_27	GH5_5	CDS
POSPLADRAFT_1042537	FPRL280_ 14_27	GH5_5	CDS	amino acid change	CR
POSPLADRAFT_1042537	FPRL280_ 14_27	GH5_5	CDS
POSPLADRAFT_1042537	FPRL280_ 14_27	GH5_5	CDS
POSPLADRAFT_1042537	FPRL280_ 14_27	GH5_5	CDS
POSPLADRAFT_1042537	FPRL280_ 14_27	GH5_5	CDS
POSPLADRAFT_1042537	FPRL280_ 14_27	GH5_5	intron
POSPLADRAFT_1042537	FPRL280_ 14_27	GH5_5	intron
POSPLADRAFT_1042537	FPRL280_ 14_27	GH5_5	intron
POSPLADRAFT_1042537	FPRL280_ 14_27	GH5_5	intron
POSPLADRAFT_1042537	FPRL280_ 14_27	GH5_5	CDS	amino acid change	PS
POSPLADRAFT_1042537	FPRL280_ 14_27	GH5_5	intron
POSPLADRAFT_1042537	FPRL280_ 14_27	GH5_5	intron
POSPLADRAFT_1042537	FPRL280_ 14_27	GH5_5	intron
POSPLADRAFT_1042537	FPRL280_ 14_27	GH5_5	intron
POSPLADRAFT_1042537	FPRL280_ 14_27	GH5_5	CDS
POSPLADRAFT_1042537	FPRL280_ 14_27	GH5_5	CDS
POSPLADRAFT_1042537	FPRL280_ 14_27	GH5_5	CDS	amino acid change	PS
POSPLADRAFT_1042537	FPRL280_ 14_27	GH5_5	intron
POSPLADRAFT_1042537	FPRL280_ 14_27	GH5_5	intron
POSPLADRAFT_1042537	FPRL280_ 14_27	GH5_5	intron
POSPLADRAFT_1042537	FPRL280_ 14_27	GH5_5	intron
POSPLADRAFT_1042537	FPRL280_ 14_27	GH5_5	intron
POSPLADRAFT_1042537	FPRL280_ 14_27	GH5_5	intron
POSPLADRAFT_1042537	FPRL280_ 14_27	GH5_5	intron
POSPLADRAFT_1042537	FPRL280_ 14_27	GH5_5	intron
POSPLADRAFT_1042537	FPRL280_ 14_27	GH5_5	intron
POSPLADRAFT_1042537	FPRL280_ 14_27	GH5_5	CDS
POSPLADRAFT_1042537	FPRL280_ 14_27	GH5_5	CDS	amino acid change	ND
POSPLADRAFT_1042537	FPRL280_ 14_27	GH5_5	CDS	amino acid change	AT
POSPLADRAFT_1042537	FPRL280_ 14_27	GH5_5	CDS
POSPLADRAFT_1042537	FPRL280_ 14_27	GH5_5	CDS
POSPLADRAFT_1042537	FPRL280_ 14_27	GH5_5	CDS
POSPLADRAFT_1042537	FPRL280_ 14_27	GH5_5	CDS
POSPLADRAFT_1042537	FPRL280_ 14_27	GH5_5	intron
POSPLADRAFT_1042537	FPRL280_ 14_27	GH5_5	intron
POSPLADRAFT_1042537	FPRL280_ 14_27	GH5_5	intron
POSPLADRAFT_1042537	FPRL280_ 14_27	GH5_5	intron
POSPLADRAFT_1042537	FPRL280_ 14_27	GH5_5	intron
POSPLADRAFT_1042537	FPRL280_ 14_27	GH5_5	intron
POSPLADRAFT_1042537	FPRL280_ 14_27	GH5_5	CDS	amino acid change	TA
POSPLADRAFT_1042537	FPRL280_ 14_27	GH5_5	CDS
POSPLADRAFT_1042537	FPRL280_ 14_27	GH5_5	CDS	amino acid change	TA
POSPLADRAFT_1042537	FPRL280_ 14_27	GH5_5	CDS	amino acid change	WR
POSPLADRAFT_1042537	FPRL280_ 14_27	GH5_5	CDS	amino acid change	FL
POSPLADRAFT_1042537	FPRL280_ 14_27	GH5_5	CDS
POSPLADRAFT_1042537	FPRL280_ 14_27	GH5_5	CDS
POSPLADRAFT_1042537	FPRL280_ 14_27	GH5_5	intron	in consensus splice site
POSPLADRAFT_1042537	FPRL280_ 14_27	GH5_5	intron
POSPLADRAFT_1042537	FPRL280_ 14_27	GH5_5	intron
POSPLADRAFT_1042537	FPRL280_ 14_27	GH5_5	intron
POSPLADRAFT_1042537	FPRL280_ 14_27	GH5_5	intron
POSPLADRAFT_1042537	FPRL280_ 14_27	GH5_5	intron
POSPLADRAFT_1042537	FPRL280_ 14_27	GH5_5	CDS
POSPLADRAFT_1042537	FPRL280_ 14_27	GH5_5	CDS
POSPLADRAFT_1042537	FPRL280_ 14_27	GH5_5	CDS	amino acid change	DN
POSPLADRAFT_1042537	FPRL280_ 14_27	GH5_5	CDS	amino acid change	AT
POSPLADRAFT_1042537	FPRL280_ 14_27	GH5_5	CDS
POSPLADRAFT_1042537	FPRL280_ 14_27	GH5_5	CDS	amino acid change	AT
POSPLADRAFT_1042537	FPRL280_ 14_27	GH5_5	CDS	amino acid change	TA
POSPLADRAFT_1042537	FPRL280_ 14_27	GH5_5	CDS
POSPLADRAFT_1042537	FPRL280_ 14_27	GH5_5	CDS	amino acid change	TP
POSPLADRAFT_1042537	FPRL280_ 14_27	GH5_5	CDS	amino acid change	SL
POSPLADRAFT_1042537	FPRL280_ 14_27	GH5_5	CDS
POSPLADRAFT_1042537	FPRL280_ 14_27	GH5_5	CDS
POSPLADRAFT_1042537	FPRL280_ 14_27	GH5_5	CDS
POSPLADRAFT_1042537	FPRL280_ 14_27	GH5_5	CDS	amino acid change	ND
POSPLADRAFT_1042537	FPRL280_ 14_27	GH5_5	CDS
POSPLADRAFT_1042537	FPRL280_ 14_27	GH5_5	CDS	amino acid change	HN
POSPLADRAFT_1042537	FPRL280_ 14_27	GH5_5	CDS	amino acid change	HR
POSPLADRAFT_1042537	FPRL280_ 14_27	GH5_5	CDS
POSPLADRAFT_1042537	FPRL280_ 14_27	GH5_5	CDS
POSPLADRAFT_1042537	FPRL280_ 14_27	GH5_5	CDS	amino acid change	SN
POSPLADRAFT_1042537	FPRL280_ 14_27	GH5_5	CDS
POSPLADRAFT_1042537	FPRL280_ 14_27	GH5_5	CDS
POSPLADRAFT_1042537	FPRL280_ 14_27	GH5_5	CDS	amino acid change	KE
POSPLADRAFT_1042537	FPRL280_ 14_27	GH5_5	CDS	amino acid change	TA
POSPLADRAFT_1042537	FPRL280_ 14_27	GH5_5	CDS	amino acid change	TK
POSPLADRAFT_1042537	FPRL280_ 14_27	GH5_5	intron
POSPLADRAFT_1042537	FPRL280_ 14_27	GH5_5	intron
POSPLADRAFT_1042537	FPRL280_ 14_27	GH5_5	CDS	amino acid change	GE
POSPLADRAFT_1042537	FPRL280_ 14_27	GH5_5	CDS
POSPLADRAFT_1042537	FPRL280_ 14_27	GH5_5	CDS
POSPLADRAFT_1042537	FPRL280_ 14_27	GH5_5	CDS	amino acid change	TA
POSPLADRAFT_1042537	FPRL280_ 14_27	GH5_5	CDS
POSPLADRAFT_1042537	FPRL280_ 14_27	GH5_5	CDS	amino acid change	ST
POSPLADRAFT_1042537	FPRL280_ 14_27	GH5_5	CDS
POSPLADRAFT_1042537	FPRL280_ 14_27	GH5_5	CDS
POSPLADRAFT_1042537	FPRL280_ 14_27	GH5_5	CDS	amino acid change	VL
POSPLADRAFT_1042537	FPRL280_ 14_27	GH5_5	CDS
POSPLADRAFT_1042537	FPRL280_ 14_27	GH5_5	CDS	amino acid change	RW
POSPLADRAFT_1042537	FPRL280_ 14_27	GH5_5	CDS	amino acid change	RP
POSPLADRAFT_1042537	FPRL280_ 14_27	GH5_5	CDS
POSPLADRAFT_1042537	FPRL280_ 14_27	GH5_5	CDS	amino acid change	EG
POSPLADRAFT_1042537	FPRL280_ 14_27	GH5_5	intron
POSPLADRAFT_1042537	FPRL280_ 14_27	GH5_5	intron
POSPLADRAFT_1042537	FPRL280_ 14_27	GH5_5	intron
POSPLADRAFT_1042537	FPRL280_ 14_27	GH5_5	intron
POSPLADRAFT_1042537	FPRL280_ 14_27	GH5_5	intron
POSPLADRAFT_1042537	FPRL280_ 14_27	GH5_5	intron
POSPLADRAFT_1042537	FPRL280_ 14_27	GH5_5	intron
POSPLADRAFT_1042537	FPRL280_ 14_27	GH5_5	intron
POSPLADRAFT_1042537	FPRL280_ 14_27	GH5_5	intron
POSPLADRAFT_1042537	FPRL280_ 14_27	GH5_5	intron
POSPLADRAFT_1042537	FPRL280_ 14_27	GH5_5	intron
POSPLADRAFT_1042537	FPRL280_ 14_27	GH5_5	intron
POSPLADRAFT_1042537	FPRL280_ 14_27	GH5_5	intron
POSPLADRAFT_1042537	FPRL280_ 14_27	GH5_5	intron
POSPLADRAFT_1042537	FPRL280_ 14_27	GH5_5	intron
POSPLADRAFT_1042537	FPRL280_ 14_27	GH5_5	CDS	amino acid change	VI
POSPLADRAFT_1164613	FPRL280_ 14_15	GH5_5	UTR
POSPLADRAFT_1164613	FPRL280_ 14_15	GH5_5	UTR
POSPLADRAFT_1164613	FPRL280_ 14_15	GH5_5	CDS	amino acid change	VF
POSPLADRAFT_1164613	FPRL280_ 14_15	GH5_5	CDS
POSPLADRAFT_1164613	FPRL280_ 14_15	GH5_5	CDS
POSPLADRAFT_1164613	FPRL280_ 14_15	GH5_5	CDS
POSPLADRAFT_1164613	FPRL280_ 14_15	GH5_5	CDS
POSPLADRAFT_1164613	FPRL280_ 14_15	GH5_5	intron
POSPLADRAFT_1164613	FPRL280_ 14_15	GH5_5	intron
POSPLADRAFT_1164613	FPRL280_ 14_15	GH5_5	intron
POSPLADRAFT_1164613	FPRL280_ 14_15	GH5_5	intron
POSPLADRAFT_1164613	FPRL280_ 14_15	GH5_5	intron
POSPLADRAFT_1164613	FPRL280_ 14_15	GH5_5	intron
POSPLADRAFT_1164613	FPRL280_ 14_15	GH5_5	intron
POSPLADRAFT_1164613	FPRL280_ 14_15	GH5_5	intron
POSPLADRAFT_1164613	FPRL280_ 14_15	GH5_5	intron
POSPLADRAFT_1164613	FPRL280_ 14_15	GH5_5	CDS
POSPLADRAFT_1164613	FPRL280_ 14_15	GH5_5	intron	in consensus splice site
POSPLADRAFT_1164613	FPRL280_ 14_15	GH5_5	intron
POSPLADRAFT_1164613	FPRL280_ 14_15	GH5_5	intron
POSPLADRAFT_1164613	FPRL280_ 14_15	GH5_5	intron
POSPLADRAFT_1164613	FPRL280_ 14_15	GH5_5	intron
POSPLADRAFT_1164613	FPRL280_ 14_15	GH5_5	intron
POSPLADRAFT_1164613	FPRL280_ 14_15	GH5_5	intron
POSPLADRAFT_1164613	FPRL280_ 14_15	GH5_5	intron
POSPLADRAFT_1164613	FPRL280_ 14_15	GH5_5	intron
POSPLADRAFT_1164613	FPRL280_ 14_15	GH5_5	intron
POSPLADRAFT_1164613	FPRL280_ 14_15	GH5_5	CDS
POSPLADRAFT_1164613	FPRL280_ 14_15	GH5_5	CDS
POSPLADRAFT_1164613	FPRL280_ 14_15	GH5_5	CDS
POSPLADRAFT_1164613	FPRL280_ 14_15	GH5_5	intron
POSPLADRAFT_1164613	FPRL280_ 14_15	GH5_5	intron
POSPLADRAFT_1164613	FPRL280_ 14_15	GH5_5	intron
POSPLADRAFT_1164613	FPRL280_ 14_15	GH5_5	intron
POSPLADRAFT_1164613	FPRL280_ 14_15	GH5_5	intron
POSPLADRAFT_1164613	FPRL280_ 14_15	GH5_5	intron
POSPLADRAFT_1164613	FPRL280_ 14_15	GH5_5	intron
POSPLADRAFT_1164613	FPRL280_ 14_15	GH5_5	intron
POSPLADRAFT_1164613	FPRL280_ 14_15	GH5_5	intron
POSPLADRAFT_1164613	FPRL280_ 14_15	GH5_5	intron
POSPLADRAFT_1164613	FPRL280_ 14_15	GH5_5	intron
POSPLADRAFT_1164613	FPRL280_ 14_15	GH5_5	intron
POSPLADRAFT_1164613	FPRL280_ 14_15	GH5_5	intron
POSPLADRAFT_1164613	FPRL280_ 14_15	GH5_5	intron
POSPLADRAFT_1164613	FPRL280_ 14_15	GH5_5	intron
POSPLADRAFT_1164613	FPRL280_ 14_15	GH5_5	CDS
POSPLADRAFT_1164613	FPRL280_ 14_15	GH5_5	CDS
POSPLADRAFT_1164613	FPRL280_ 14_15	GH5_5	CDS
POSPLADRAFT_1164613	FPRL280_ 14_15	GH5_5	CDS
POSPLADRAFT_1164613	FPRL280_ 14_15	GH5_5	CDS
POSPLADRAFT_1164613	FPRL280_ 14_15	GH5_5	CDS
POSPLADRAFT_1164613	FPRL280_ 14_15	GH5_5	intron
POSPLADRAFT_1164613	FPRL280_ 14_15	GH5_5	intron
POSPLADRAFT_1164613	FPRL280_ 14_15	GH5_5	intron
POSPLADRAFT_1164613	FPRL280_ 14_15	GH5_5	intron
POSPLADRAFT_1164613	FPRL280_ 14_15	GH5_5	intron
POSPLADRAFT_1164613	FPRL280_ 14_15	GH5_5	intron
POSPLADRAFT_1164613	FPRL280_ 14_15	GH5_5	CDS	amino acid change	SA
POSPLADRAFT_1164613	FPRL280_ 14_15	GH5_5	CDS
POSPLADRAFT_1164613	FPRL280_ 14_15	GH5_5	CDS
POSPLADRAFT_1164613	FPRL280_ 14_15	GH5_5	CDS
POSPLADRAFT_1164613	FPRL280_ 14_15	GH5_5	intron
POSPLADRAFT_1164613	FPRL280_ 14_15	GH5_5	intron
POSPLADRAFT_1164613	FPRL280_ 14_15	GH5_5	intron
POSPLADRAFT_1164613	FPRL280_ 14_15	GH5_5	intron
POSPLADRAFT_1164613	FPRL280_ 14_15	GH5_5	intron
POSPLADRAFT_1164613	FPRL280_ 14_15	GH5_5	CDS
POSPLADRAFT_1164613	FPRL280_ 14_15	GH5_5	CDS
POSPLADRAFT_1164613	FPRL280_ 14_15	GH5_5	CDS
POSPLADRAFT_1164613	FPRL280_ 14_15	GH5_5	CDS
POSPLADRAFT_1164613	FPRL280_ 14_15	GH5_5	intron
POSPLADRAFT_1164613	FPRL280_ 14_15	GH5_5	intron
POSPLADRAFT_1164613	FPRL280_ 14_15	GH5_5	intron
POSPLADRAFT_1164613	FPRL280_ 14_15	GH5_5	intron
POSPLADRAFT_1164613	FPRL280_ 14_15	GH5_5	CDS
POSPLADRAFT_1164613	FPRL280_ 14_15	GH5_5	intron
POSPLADRAFT_1164613	FPRL280_ 14_15	GH5_5	intron
POSPLADRAFT_1164613	FPRL280_ 14_15	GH5_5	intron
POSPLADRAFT_1164613	FPRL280_ 14_15	GH5_5	intron
POSPLADRAFT_1164613	FPRL280_ 14_15	GH5_5	intron
POSPLADRAFT_1164613	FPRL280_ 14_15	GH5_5	CDS
POSPLADRAFT_1164613	FPRL280_ 14_15	GH5_5	CDS
POSPLADRAFT_1164613	FPRL280_ 14_15	GH5_5	CDS
POSPLADRAFT_1164613	FPRL280_ 14_15	GH5_5	CDS
POSPLADRAFT_1164613	FPRL280_ 14_15	GH5_5	intron
POSPLADRAFT_1164613	FPRL280_ 14_15	GH5_5	intron
POSPLADRAFT_1164613	FPRL280_ 14_15	GH5_5	intron
POSPLADRAFT_1164613	FPRL280_ 14_15	GH5_5	intron
POSPLADRAFT_1164613	FPRL280_ 14_15	GH5_5	intron
POSPLADRAFT_1164613	FPRL280_ 14_15	GH5_5	intron
POSPLADRAFT_1164613	FPRL280_ 14_15	GH5_5	intron
POSPLADRAFT_1164613	FPRL280_ 14_15	GH5_5	intron
POSPLADRAFT_1164613	FPRL280_ 14_15	GH5_5	intron
POSPLADRAFT_1164613	FPRL280_ 14_15	GH5_5	CDS
POSPLADRAFT_1164613	FPRL280_ 14_15	GH5_5	CDS
POSPLADRAFT_1164613	FPRL280_ 14_15	GH5_5	CDS
POSPLADRAFT_1164613	FPRL280_ 14_15	GH5_5	intron
POSPLADRAFT_1164613	FPRL280_ 14_15	GH5_5	intron
POSPLADRAFT_1164613	FPRL280_ 14_15	GH5_5	intron
POSPLADRAFT_1164613	FPRL280_ 14_15	GH5_5	intron
POSPLADRAFT_1164613	FPRL280_ 14_15	GH5_5	intron
POSPLADRAFT_1164613	FPRL280_ 14_15	GH5_5	intron
POSPLADRAFT_1164613	FPRL280_ 14_15	GH5_5	intron
POSPLADRAFT_1164613	FPRL280_ 14_15	GH5_5	intron
POSPLADRAFT_1164613	FPRL280_ 14_15	GH5_5	intron
POSPLADRAFT_1164613	FPRL280_ 14_15	GH5_5	intron
POSPLADRAFT_1164613	FPRL280_ 14_15	GH5_5	CDS
POSPLADRAFT_1068430	FPRL280_ 14_16	GH5_5	UTR
POSPLADRAFT_1068430	FPRL280_ 14_16	GH5_5	UTR
POSPLADRAFT_1068430	FPRL280_ 14_16	GH5_5	UTR
POSPLADRAFT_1068430	FPRL280_ 14_16	GH5_5	UTR
POSPLADRAFT_1068430	FPRL280_ 14_16	GH5_5	UTR
POSPLADRAFT_1068430	FPRL280_ 14_16	GH5_5	UTR
POSPLADRAFT_1068430	FPRL280_ 14_16	GH5_5	intron
POSPLADRAFT_1068430	FPRL280_ 14_16	GH5_5	intron
POSPLADRAFT_1068430	FPRL280_ 14_16	GH5_5	intron
POSPLADRAFT_1068430	FPRL280_ 14_16	GH5_5	intron
POSPLADRAFT_1068430	FPRL280_ 14_16	GH5_5	intron
POSPLADRAFT_1068430	FPRL280_ 14_16	GH5_5	intron
POSPLADRAFT_1068430	FPRL280_ 14_16	GH5_5	intron
POSPLADRAFT_1068430	FPRL280_ 14_16	GH5_5	intron
POSPLADRAFT_1068430	FPRL280_ 14_16	GH5_5	CDS	amino acid change	ED
POSPLADRAFT_1068430	FPRL280_ 14_16	GH5_5	CDS	amino acid change	FL
POSPLADRAFT_1068430	FPRL280_ 14_16	GH5_5	CDS
POSPLADRAFT_1068430	FPRL280_ 14_16	GH5_5	CDS
POSPLADRAFT_1068430	FPRL280_ 14_16	GH5_5	intron
POSPLADRAFT_1068430	FPRL280_ 14_16	GH5_5	intron
POSPLADRAFT_1068430	FPRL280_ 14_16	GH5_5	intron
POSPLADRAFT_1068430	FPRL280_ 14_16	GH5_5	intron
POSPLADRAFT_1068430	FPRL280_ 14_16	GH5_5	intron
POSPLADRAFT_1068430	FPRL280_ 14_16	GH5_5	CDS	amino acid change	Y*
POSPLADRAFT_1068430	FPRL280_ 14_16	GH5_5	CDS	amino acid change	ED
POSPLADRAFT_1068430	FPRL280_ 14_16	GH5_5	CDS
POSPLADRAFT_1068430	FPRL280_ 14_16	GH5_5	CDS
POSPLADRAFT_1068430	FPRL280_ 14_16	GH5_5	CDS	amino acid change	LM
POSPLADRAFT_1068430	FPRL280_ 14_16	GH5_5	CDS	amino acid change	ED
POSPLADRAFT_1068430	FPRL280_ 14_16	GH5_5	intron
POSPLADRAFT_1068430	FPRL280_ 14_16	GH5_5	intron
POSPLADRAFT_1068430	FPRL280_ 14_16	GH5_5	intron
POSPLADRAFT_1068430	FPRL280_ 14_16	GH5_5	intron
POSPLADRAFT_1068430	FPRL280_ 14_16	GH5_5	intron
POSPLADRAFT_1068430	FPRL280_ 14_16	GH5_5	intron
POSPLADRAFT_1068430	FPRL280_ 14_16	GH5_5	intron
POSPLADRAFT_1068430	FPRL280_ 14_16	GH5_5	intron
POSPLADRAFT_1068430	FPRL280_ 14_16	GH5_5	intron
POSPLADRAFT_1068430	FPRL280_ 14_16	GH5_5	intron
POSPLADRAFT_1068430	FPRL280_ 14_16	GH5_5	CDS
POSPLADRAFT_1068430	FPRL280_ 14_16	GH5_5	CDS
POSPLADRAFT_1068430	FPRL280_ 14_16	GH5_5	intron
POSPLADRAFT_1068430	FPRL280_ 14_16	GH5_5	intron
POSPLADRAFT_1068430	FPRL280_ 14_16	GH5_5	intron
POSPLADRAFT_1068430	FPRL280_ 14_16	GH5_5	intron
POSPLADRAFT_1068430	FPRL280_ 14_16	GH5_5	intron
POSPLADRAFT_1068430	FPRL280_ 14_16	GH5_5	intron
POSPLADRAFT_1068430	FPRL280_ 14_16	GH5_5	CDS
POSPLADRAFT_1068430	FPRL280_ 14_16	GH5_5	CDS
POSPLADRAFT_1068430	FPRL280_ 14_16	GH5_5	CDS
POSPLADRAFT_1068430	FPRL280_ 14_16	GH5_5	CDS
POSPLADRAFT_1068430	FPRL280_ 14_16	GH5_5	CDS
POSPLADRAFT_1068430	FPRL280_ 14_16	GH5_5	CDS	amino acid change	ED
POSPLADRAFT_1068430	FPRL280_ 14_16	GH5_5	CDS	amino acid change	DE
POSPLADRAFT_1068430	FPRL280_ 14_16	GH5_5	intron
POSPLADRAFT_1068430	FPRL280_ 14_16	GH5_5	intron
POSPLADRAFT_1068430	FPRL280_ 14_16	GH5_5	intron
POSPLADRAFT_1068430	FPRL280_ 14_16	GH5_5	intron
POSPLADRAFT_1068430	FPRL280_ 14_16	GH5_5	intron
POSPLADRAFT_1068430	FPRL280_ 14_16	GH5_5	intron
POSPLADRAFT_1068430	FPRL280_ 14_16	GH5_5	CDS	amino acid change	DE
POSPLADRAFT_1068430	FPRL280_ 14_16	GH5_5	CDS
POSPLADRAFT_1068430	FPRL280_ 14_16	GH5_5	CDS
POSPLADRAFT_1068430	FPRL280_ 14_16	GH5_5	CDS	amino acid change	NK
POSPLADRAFT_1068430	FPRL280_ 14_16	GH5_5	CDS	amino acid change	VF
POSPLADRAFT_1068430	FPRL280_ 14_16	GH5_5	CDS	amino acid change	NK
POSPLADRAFT_1068430	FPRL280_ 14_16	GH5_5	intron
POSPLADRAFT_1068430	FPRL280_ 14_16	GH5_5	intron
POSPLADRAFT_1068430	FPRL280_ 14_16	GH5_5	intron
POSPLADRAFT_1068430	FPRL280_ 14_16	GH5_5	CDS	amino acid change	Y*
POSPLADRAFT_1068430	FPRL280_ 14_16	GH5_5	CDS	amino acid change	LM
POSPLADRAFT_1068430	FPRL280_ 14_16	GH5_5	intron
POSPLADRAFT_1068430	FPRL280_ 14_16	GH5_5	intron
POSPLADRAFT_1068430	FPRL280_ 14_16	GH5_5	intron
POSPLADRAFT_1068430	FPRL280_ 14_16	GH5_5	CDS	amino acid change	AS
POSPLADRAFT_1068430	FPRL280_ 14_16	GH5_5	CDS	amino acid change	RM
POSPLADRAFT_1037988	FPRL280_ 1_64	EXPN	UTR
POSPLADRAFT_1037988	FPRL280_ 1_64	EXPN	CDS
POSPLADRAFT_1037988	FPRL280_ 1_64	EXPN	CDS
POSPLADRAFT_1037988	FPRL280_ 1_64	EXPN	CDS
POSPLADRAFT_1037988	FPRL280_ 1_64	EXPN	intron
POSPLADRAFT_1037988	FPRL280_ 1_64	EXPN	intron
POSPLADRAFT_1037988	FPRL280_ 1_64	EXPN	CDS
POSPLADRAFT_1037988	FPRL280_ 1_64	EXPN	CDS	amino acid change	DN
POSPLADRAFT_1037988	FPRL280_ 1_64	EXPN	CDS	amino acid change	QE
POSPLADRAFT_1037988	FPRL280_ 1_64	EXPN	CDS	amino acid change	QH
POSPLADRAFT_1037988	FPRL280_ 1_64	EXPN	CDS
POSPLADRAFT_1037988	FPRL280_ 1_64	EXPN	CDS	amino acid change	AS
POSPLADRAFT_1037988	FPRL280_ 1_64	EXPN	CDS
POSPLADRAFT_1037988	FPRL280_ 1_64	EXPN	CDS	amino acid change	TS
POSPLADRAFT_1037988	FPRL280_ 1_64	EXPN	CDS	amino acid change	TN
POSPLADRAFT_1037988	FPRL280_ 1_64	EXPN	CDS	amino acid change	TS
POSPLADRAFT_1030481	FPRL280_ NODE_1	GH5_7	CDS
POSPLADRAFT_1030481	FPRL280_ NODE_1	GH5_7	CDS	amino acid change	IT
POSPLADRAFT_1030481	FPRL280_ NODE_1	GH5_7	CDS
POSPLADRAFT_1030481	FPRL280_ NODE_1	GH5_7	intron
POSPLADRAFT_1030481	FPRL280_ NODE_1	GH5_7	intron
POSPLADRAFT_1030481	FPRL280_ NODE_1	GH5_7	CDS
POSPLADRAFT_1030481	FPRL280_ NODE_1	GH5_7	intron
POSPLADRAFT_1030481	FPRL280_ NODE_1	GH5_7	intron
POSPLADRAFT_1030481	FPRL280_ NODE_1	GH5_7	intron
POSPLADRAFT_1030481	FPRL280_ NODE_1	GH5_7	intron
POSPLADRAFT_1176316	FPRL280_ 1_85	GH16	intron
POSPLADRAFT_1176316	FPRL280_ 1_85	GH16	intron
POSPLADRAFT_1176316	FPRL280_ 1_85	GH16	CDS	amino acid change	FL
POSPLADRAFT_1176316	FPRL280_ 1_85	GH16	CDS	amino acid change	VL
POSPLADRAFT_1176316	FPRL280_ 1_85	GH16	intron
POSPLADRAFT_1176316	FPRL280_ 1_85	GH16	intron
POSPLADRAFT_1176316	FPRL280_ 1_85	GH16	CDS
POSPLADRAFT_1176316	FPRL280_ 1_85	GH16	CDS	amino acid change	SR
POSPLADRAFT_1176316	FPRL280_ 1_85	GH16	intron
POSPLADRAFT_1176316	FPRL280_ 1_85	GH16	CDS
POSPLADRAFT_1176316	FPRL280_ 1_85	GH16	CDS	amino acid change	LV
POSPLADRAFT_1176316	FPRL280_ 1_85	GH16	CDS
POSPLADRAFT_1176316	FPRL280_ 1_85	GH16	CDS	amino acid change	DY
POSPLADRAFT_1176316	FPRL280_ 1_85	GH16	CDS	amino acid change	TK
POSPLADRAFT_1176316	FPRL280_ 1_85	GH16	CDS	amino acid change	HQ
POSPLADRAFT_1176316	FPRL280_ 1_85	GH16	CDS
POSPLADRAFT_1176316	FPRL280_ 1_85	GH16	CDS	amino acid change	DE
POSPLADRAFT_1176316	FPRL280_ 1_85	GH16	intron
POSPLADRAFT_1176316	FPRL280_ 1_85	GH16	intron
POSPLADRAFT_1176316	FPRL280_ 1_85	GH16	intron
POSPLADRAFT_1176316	FPRL280_ 1_85	GH16	CDS	amino acid change	R*
POSPLADRAFT_1176316	FPRL280_ 1_85	GH16	CDS	amino acid change	Y*
POSPLADRAFT_1176316	FPRL280_ 1_85	GH16	CDS	amino acid change	NK
POSPLADRAFT_1176316	FPRL280_ 1_85	GH16	CDS
POSPLADRAFT_1176316	FPRL280_ 1_85	GH16	CDS
POSPLADRAFT_1176316	FPRL280_ 1_85	GH16	CDS
POSPLADRAFT_1176316	FPRL280_ 1_85	GH16	CDS
POSPLADRAFT_1176316	FPRL280_ 1_85	GH16	intron
POSPLADRAFT_1176316	FPRL280_ 1_85	GH16	intron
POSPLADRAFT_1176316	FPRL280_ 1_85	GH16	intron
POSPLADRAFT_1176316	FPRL280_ 1_85	GH16	intron
POSPLADRAFT_1176316	FPRL280_ 1_85	GH16	intron
POSPLADRAFT_1176316	FPRL280_ 1_85	GH16	intron
POSPLADRAFT_1051618	FPRL280_ 1_86	GH16	CDS
POSPLADRAFT_1051618	FPRL280_ 1_86	GH16	intron
POSPLADRAFT_1051618	FPRL280_ 1_86	GH16	intron
POSPLADRAFT_1051618	FPRL280_ 1_86	GH16	CDS	amino acid change	WG
POSPLADRAFT_1051618	FPRL280_ 1_86	GH16	CDS
POSPLADRAFT_1051618	FPRL280_ 1_86	GH16	intron
POSPLADRAFT_1051618	FPRL280_ 1_86	GH16	CDS	amino acid change	NK
POSPLADRAFT_1051618	FPRL280_ 1_86	GH16	intron
POSPLADRAFT_1051618	FPRL280_ 1_86	GH16	intron
POSPLADRAFT_1051618	FPRL280_ 1_86	GH16	CDS
POSPLADRAFT_1051618	FPRL280_ 1_86	GH16	CDS	amino acid change	SR
POSPLADRAFT_1051618	FPRL280_ 1_86	GH16	CDS	amino acid change	Y*
POSPLADRAFT_1051618	FPRL280_ 1_86	GH16	CDS	amino acid change	FL
POSPLADRAFT_1051618	FPRL280_ 1_86	GH16	CDS
POSPLADRAFT_1051618	FPRL280_ 1_86	GH16	CDS	amino acid change	ED
POSPLADRAFT_1051618	FPRL280_ 1_86	GH16	CDS
POSPLADRAFT_1051618	FPRL280_ 1_86	GH16	CDS
POSPLADRAFT_1051618	FPRL280_ 1_86	GH16	CDS	amino acid change	VL
POSPLADRAFT_1051618	FPRL280_ 1_86	GH16	CDS
POSPLADRAFT_1051618	FPRL280_ 1_86	GH16	CDS
POSPLADRAFT_1051618	FPRL280_ 1_86	GH16	CDS
POSPLADRAFT_1051618	FPRL280_ 1_86	GH16	intron
POSPLADRAFT_1051618	FPRL280_ 1_86	GH16	intron
POSPLADRAFT_1051618	FPRL280_ 1_86	GH16	intron
POSPLADRAFT_1051618	FPRL280_ 1_86	GH16	intron
POSPLADRAFT_1051618	FPRL280_ 1_86	GH16	intron
POSPLADRAFT_1051618	FPRL280_ 1_86	GH16	intron
POSPLADRAFT_1051618	FPRL280_ 1_86	GH16	intron
POSPLADRAFT_1051618	FPRL280_ 1_86	GH16	intron
POSPLADRAFT_1051618	FPRL280_ 1_86	GH16	intron
POSPLADRAFT_1051618	FPRL280_ 1_86	GH16	CDS
POSPLADRAFT_1051672	FPRL280_ 1_117	GT31	CDS	amino acid change	SR
POSPLADRAFT_1051672	FPRL280_ 1_117	GT31	intron
POSPLADRAFT_1051672	FPRL280_ 1_117	GT31	intron
POSPLADRAFT_1051672	FPRL280_ 1_117	GT31	intron
POSPLADRAFT_1051672	FPRL280_ 1_117	GT31	intron
POSPLADRAFT_1051672	FPRL280_ 1_117	GT31	intron
POSPLADRAFT_1051672	FPRL280_ 1_117	GT31	intron
POSPLADRAFT_1051672	FPRL280_ 1_117	GT31	intron
POSPLADRAFT_1051672	FPRL280_ 1_117	GT31	intron
POSPLADRAFT_1051672	FPRL280_ 1_117	GT31	CDS
POSPLADRAFT_1051672	FPRL280_ 1_117	GT31	CDS
POSPLADRAFT_1051672	FPRL280_ 1_117	GT31	CDS
POSPLADRAFT_1051672	FPRL280_ 1_117	GT31	CDS
POSPLADRAFT_1051672	FPRL280_ 1_117	GT31	CDS
POSPLADRAFT_1051672	FPRL280_ 1_117	GT31	CDS	amino acid change	HQ
POSPLADRAFT_1051672	FPRL280_ 1_117	GT31	intron
POSPLADRAFT_1051672	FPRL280_ 1_117	GT31	intron
POSPLADRAFT_1051672	FPRL280_ 1_117	GT31	intron
POSPLADRAFT_1051672	FPRL280_ 1_117	GT31	intron
POSPLADRAFT_1051672	FPRL280_ 1_117	GT31	intron
POSPLADRAFT_1051672	FPRL280_ 1_117	GT31	intron
POSPLADRAFT_1051672	FPRL280_ 1_117	GT31	CDS
POSPLADRAFT_1051672	FPRL280_ 1_117	GT31	CDS
POSPLADRAFT_1051672	FPRL280_ 1_117	GT31	CDS	amino acid change	NK
POSPLADRAFT_1051672	FPRL280_ 1_117	GT31	CDS
POSPLADRAFT_1051672	FPRL280_ 1_117	GT31	CDS	amino acid change	DE
POSPLADRAFT_1051672	FPRL280_ 1_117	GT31	CDS
POSPLADRAFT_1051672	FPRL280_ 1_117	GT31	CDS	amino acid change	AD
POSPLADRAFT_1051672	FPRL280_ 1_117	GT31	CDS
POSPLADRAFT_1051672	FPRL280_ 1_117	GT31	CDS
POSPLADRAFT_1051672	FPRL280_ 1_117	GT31	CDS
POSPLADRAFT_1051672	FPRL280_ 1_117	GT31	intron
POSPLADRAFT_1051672	FPRL280_ 1_117	GT31	intron
POSPLADRAFT_1051672	FPRL280_ 1_117	GT31	intron
POSPLADRAFT_1051672	FPRL280_ 1_117	GT31	CDS
POSPLADRAFT_1051672	FPRL280_ 1_117	GT31	CDS
POSPLADRAFT_1051672	FPRL280_ 1_117	GT31	CDS
POSPLADRAFT_1051672	FPRL280_ 1_117	GT31	CDS
POSPLADRAFT_1051672	FPRL280_ 1_117	GT31	CDS
POSPLADRAFT_1051672	FPRL280_ 1_117	GT31	CDS
POSPLADRAFT_1051672	FPRL280_ 1_117	GT31	intron
POSPLADRAFT_1051672	FPRL280_ 1_117	GT31	intron
POSPLADRAFT_1051672	FPRL280_ 1_117	GT31	intron
POSPLADRAFT_1051672	FPRL280_ 1_117	GT31	intron
POSPLADRAFT_1051672	FPRL280_ 1_117	GT31	intron
POSPLADRAFT_1051672	FPRL280_ 1_117	GT31	CDS	amino acid change	TN
POSPLADRAFT_1051672	FPRL280_ 1_117	GT31	CDS
POSPLADRAFT_1051672	FPRL280_ 1_117	GT31	CDS	amino acid change	SR
POSPLADRAFT_1051672	FPRL280_ 1_117	GT31	CDS
POSPLADRAFT_1051672	FPRL280_ 1_117	GT31	CDS
POSPLADRAFT_1051672	FPRL280_ 1_117	GT31	CDS	amino acid change	AE
POSPLADRAFT_1051672	FPRL280_ 1_117	GT31	CDS
POSPLADRAFT_1051672	FPRL280_ 1_117	GT31	CDS	amino acid change	NT
POSPLADRAFT_1051672	FPRL280_ 1_117	GT31	CDS
POSPLADRAFT_1051672	FPRL280_ 1_117	GT31	CDS	amino acid change	IL
POSPLADRAFT_1051672	FPRL280_ 1_117	GT31	CDS	amino acid change	FL
POSPLADRAFT_1051672	FPRL280_ 1_117	GT31	CDS
POSPLADRAFT_1051672	FPRL280_ 1_117	GT31	CDS
POSPLADRAFT_1051672	FPRL280_ 1_117	GT31	CDS
POSPLADRAFT_1127887	FPRL280_ 1_166	GT41	CDS	amino acid change	QH
POSPLADRAFT_1127887	FPRL280_ 1_166	GT41	CDS
POSPLADRAFT_1127887	FPRL280_ 1_166	GT41	intron
POSPLADRAFT_1127887	FPRL280_ 1_166	GT41	intron
POSPLADRAFT_1127887	FPRL280_ 1_166	GT41	CDS	amino acid change	HQ
POSPLADRAFT_1127887	FPRL280_ 1_166	GT41	CDS
POSPLADRAFT_1127887	FPRL280_ 1_166	GT41	intron
POSPLADRAFT_1127887	FPRL280_ 1_166	GT41	intron
POSPLADRAFT_1127887	FPRL280_ 1_166	GT41	intron
POSPLADRAFT_1127887	FPRL280_ 1_166	GT41	intron
POSPLADRAFT_1127887	FPRL280_ 1_166	GT41	intron
POSPLADRAFT_1127887	FPRL280_ 1_166	GT41	intron
POSPLADRAFT_1127887	FPRL280_ 1_166	GT41	intron
POSPLADRAFT_1127887	FPRL280_ 1_166	GT41	intron
POSPLADRAFT_1127887	FPRL280_ 1_166	GT41	intron
POSPLADRAFT_1127887	FPRL280_ 1_166	GT41	intron
POSPLADRAFT_1127887	FPRL280_ 1_166	GT41	intron
POSPLADRAFT_1127887	FPRL280_ 1_166	GT41	intron
POSPLADRAFT_1127887	FPRL280_ 1_166	GT41	intron
POSPLADRAFT_1127887	FPRL280_ 1_166	GT41	intron
POSPLADRAFT_1127887	FPRL280_ 1_166	GT41	intron
POSPLADRAFT_1127887	FPRL280_ 1_166	GT41	intron
POSPLADRAFT_1127887	FPRL280_ 1_166	GT41	intron
POSPLADRAFT_1127887	FPRL280_ 1_166	GT41	intron
POSPLADRAFT_1127887	FPRL280_ 1_166	GT41	intron
POSPLADRAFT_1127887	FPRL280_ 1_166	GT41	intron
POSPLADRAFT_1127887	FPRL280_ 1_166	GT41	CDS
POSPLADRAFT_1127887	FPRL280_ 1_166	GT41	CDS	amino acid change	QH
POSPLADRAFT_1127887	FPRL280_ 1_166	GT41	CDS	amino acid change	ED
POSPLADRAFT_1127887	FPRL280_ 1_166	GT41	CDS	amino acid change	FL
POSPLADRAFT_1127887	FPRL280_ 1_166	GT41	CDS	amino acid change	NK
POSPLADRAFT_1127887	FPRL280_ 1_166	GT41	CDS
POSPLADRAFT_1127887	FPRL280_ 1_166	GT41	CDS	amino acid change	SR
POSPLADRAFT_1127887	FPRL280_ 1_166	GT41	CDS	amino acid change	YD
POSPLADRAFT_1127887	FPRL280_ 1_166	GT41	CDS	amino acid change	NK
POSPLADRAFT_1127887	FPRL280_ 1_166	GT41	CDS
POSPLADRAFT_1127887	FPRL280_ 1_166	GT41	CDS
POSPLADRAFT_1127887	FPRL280_ 1_166	GT41	CDS
POSPLADRAFT_1127887	FPRL280_ 1_166	GT41	CDS
POSPLADRAFT_1127887	FPRL280_ 1_166	GT41	CDS	amino acid change	VF
POSPLADRAFT_1127887	FPRL280_ 1_166	GT41	CDS
POSPLADRAFT_1127887	FPRL280_ 1_166	GT41	CDS	amino acid change	KT
POSPLADRAFT_1127887	FPRL280_ 1_166	GT41	CDS
POSPLADRAFT_1127887	FPRL280_ 1_166	GT41	CDS
POSPLADRAFT_1127887	FPRL280_ 1_166	GT41	CDS
POSPLADRAFT_1127887	FPRL280_ 1_166	GT41	CDS	amino acid change	KN
POSPLADRAFT_1127887	FPRL280_ 1_166	GT41	intron
POSPLADRAFT_1127887	FPRL280_ 1_166	GT41	intron
POSPLADRAFT_1127887	FPRL280_ 1_166	GT41	intron
POSPLADRAFT_1127887	FPRL280_ 1_166	GT41	intron
POSPLADRAFT_1127887	FPRL280_ 1_166	GT41	CDS	amino acid change	HQ
POSPLADRAFT_1127887	FPRL280_ 1_166	GT41	CDS	amino acid change	FL
POSPLADRAFT_1127887	FPRL280_ 1_166	GT41	CDS	amino acid change	SR
POSPLADRAFT_1127887	FPRL280_ 1_166	GT41	CDS
POSPLADRAFT_1127887	FPRL280_ 1_166	GT41	CDS	amino acid change	AE
POSPLADRAFT_1127887	FPRL280_ 1_166	GT41	CDS
POSPLADRAFT_1127887	FPRL280_ 1_166	GT41	CDS	amino acid change	TP
POSPLADRAFT_1127887	FPRL280_ 1_166	GT41	CDS
POSPLADRAFT_1127887	FPRL280_ 1_166	GT41	CDS	amino acid change	QH
POSPLADRAFT_1127887	FPRL280_ 1_166	GT41	CDS
POSPLADRAFT_1127887	FPRL280_ 1_166	GT41	CDS	amino acid change	LF
POSPLADRAFT_1127887	FPRL280_ 1_166	GT41	CDS
POSPLADRAFT_1127887	FPRL280_ 1_166	GT41	CDS
POSPLADRAFT_1127887	FPRL280_ 1_166	GT41	CDS	amino acid change	VG
POSPLADRAFT_1127887	FPRL280_ 1_166	GT41	CDS
POSPLADRAFT_1127887	FPRL280_ 1_166	GT41	CDS	amino acid change	GV
POSPLADRAFT_1127887	FPRL280_ 1_166	GT41	CDS	amino acid change	HN
POSPLADRAFT_1127887	FPRL280_ 1_166	GT41	CDS
POSPLADRAFT_1127887	FPRL280_ 1_166	GT41	CDS
POSPLADRAFT_1127887	FPRL280_ 1_166	GT41	CDS
POSPLADRAFT_1127887	FPRL280_ 1_166	GT41	CDS	amino acid change	NH
POSPLADRAFT_1127887	FPRL280_ 1_166	GT41	CDS
POSPLADRAFT_1127887	FPRL280_ 1_166	GT41	CDS
POSPLADRAFT_1127887	FPRL280_ 1_166	GT41	CDS
POSPLADRAFT_1127887	FPRL280_ 1_166	GT41	CDS	amino acid change	PT
POSPLADRAFT_1127887	FPRL280_ 1_166	GT41	CDS
POSPLADRAFT_1127887	FPRL280_ 1_166	GT41	CDS	amino acid change	DE
POSPLADRAFT_1127887	FPRL280_ 1_166	GT41	CDS
POSPLADRAFT_1127887	FPRL280_ 1_166	GT41	CDS
POSPLADRAFT_1127887	FPRL280_ 1_166	GT41	CDS
POSPLADRAFT_1127887	FPRL280_ 1_166	GT41	CDS
POSPLADRAFT_1127887	FPRL280_ 1_166	GT41	CDS	amino acid change	LI
POSPLADRAFT_1127887	FPRL280_ 1_166	GT41	CDS	amino acid change	MI
POSPLADRAFT_1127887	FPRL280_ 1_166	GT41	CDS	amino acid change	FC
POSPLADRAFT_1128162	FPRL280_ 1_192	GH16	CDS	amino acid change	IL
POSPLADRAFT_1128162	FPRL280_ 1_192	GH16	CDS
POSPLADRAFT_1128162	FPRL280_ 1_192	GH16	CDS	amino acid change	HR
POSPLADRAFT_1128162	FPRL280_ 1_192	GH16	CDS	amino acid change	AV
POSPLADRAFT_1128162	FPRL280_ 1_192	GH16	CDS	amino acid change	RG
POSPLADRAFT_1128162	FPRL280_ 1_192	GH16	CDS
POSPLADRAFT_1128162	FPRL280_ 1_192	GH16	CDS	amino acid change	VA
POSPLADRAFT_1128162	FPRL280_ 1_192	GH16	CDS
POSPLADRAFT_1128162	FPRL280_ 1_192	GH16	CDS
POSPLADRAFT_1128162	FPRL280_ 1_192	GH16	CDS
POSPLADRAFT_1128162	FPRL280_ 1_192	GH16	CDS	amino acid change	TA
POSPLADRAFT_1128162	FPRL280_ 1_192	GH16	CDS
POSPLADRAFT_1128162	FPRL280_ 1_192	GH16	intron
POSPLADRAFT_1128162	FPRL280_ 1_192	GH16	intron
POSPLADRAFT_1128162	FPRL280_ 1_192	GH16	CDS
POSPLADRAFT_1128162	FPRL280_ 1_192	GH16	CDS
POSPLADRAFT_1128162	FPRL280_ 1_192	GH16	CDS
POSPLADRAFT_1128162	FPRL280_ 1_192	GH16	CDS
POSPLADRAFT_1128162	FPRL280_ 1_192	GH16	intron
POSPLADRAFT_1128162	FPRL280_ 1_192	GH16	intron
POSPLADRAFT_1128162	FPRL280_ 1_192	GH16	intron
POSPLADRAFT_1128162	FPRL280_ 1_192	GH16	intron
POSPLADRAFT_1128162	FPRL280_ 1_192	GH16	intron
POSPLADRAFT_1128162	FPRL280_ 1_192	GH16	intron
POSPLADRAFT_1128162	FPRL280_ 1_192	GH16	intron
POSPLADRAFT_1128162	FPRL280_ 1_192	GH16	CDS
POSPLADRAFT_1128162	FPRL280_ 1_192	GH16	CDS
POSPLADRAFT_1128162	FPRL280_ 1_192	GH16	intron
POSPLADRAFT_1128162	FPRL280_ 1_192	GH16	intron
POSPLADRAFT_1128162	FPRL280_ 1_192	GH16	intron
POSPLADRAFT_1128162	FPRL280_ 1_192	GH16	intron
POSPLADRAFT_1128162	FPRL280_ 1_192	GH16	intron
POSPLADRAFT_1128162	FPRL280_ 1_192	GH16	intron
POSPLADRAFT_1128162	FPRL280_ 1_192	GH16	intron
POSPLADRAFT_1128162	FPRL280_ 1_192	GH16	intron
POSPLADRAFT_1128162	FPRL280_ 1_192	GH16	CDS
POSPLADRAFT_1128162	FPRL280_ 1_192	GH16	intron
POSPLADRAFT_1128162	FPRL280_ 1_192	GH16	intron
POSPLADRAFT_1128162	FPRL280_ 1_192	GH16	intron
POSPLADRAFT_1128162	FPRL280_ 1_192	GH16	CDS
POSPLADRAFT_1128162	FPRL280_ 1_192	GH16	CDS
POSPLADRAFT_1128162	FPRL280_ 1_192	GH16	intron
POSPLADRAFT_1128162	FPRL280_ 1_192	GH16	CDS
POSPLADRAFT_1128162	FPRL280_ 1_192	GH16	CDS
POSPLADRAFT_1128162	FPRL280_ 1_192	GH16	intron
POSPLADRAFT_1128162	FPRL280_ 1_192	GH16	intron
POSPLADRAFT_1128162	FPRL280_ 1_192	GH16	intron
POSPLADRAFT_1128162	FPRL280_ 1_192	GH16	intron
POSPLADRAFT_1128162	FPRL280_ 1_192	GH16	intron
POSPLADRAFT_1128162	FPRL280_ 1_192	GH16	CDS
POSPLADRAFT_1128162	FPRL280_ 1_192	GH16	CDS
POSPLADRAFT_1126941	FPRL280_ 2_126	GT8	CDS
POSPLADRAFT_1126941	FPRL280_ 2_126	GT8	CDS	amino acid change	ML
POSPLADRAFT_1126941	FPRL280_ 2_126	GT8	intron
POSPLADRAFT_1126941	FPRL280_ 2_126	GT8	intron
POSPLADRAFT_1126941	FPRL280_ 2_126	GT8	intron
POSPLADRAFT_1126941	FPRL280_ 2_126	GT8	CDS
POSPLADRAFT_1126941	FPRL280_ 2_126	GT8	CDS
POSPLADRAFT_1126941	FPRL280_ 2_126	GT8	CDS
POSPLADRAFT_1126941	FPRL280_ 2_126	GT8	CDS	amino acid change	KE
POSPLADRAFT_1126941	FPRL280_ 2_126	GT8	CDS
POSPLADRAFT_1126941	FPRL280_ 2_126	GT8	CDS	amino acid change	RK
POSPLADRAFT_1126941	FPRL280_ 2_126	GT8	CDS
POSPLADRAFT_1126941	FPRL280_ 2_126	GT8	CDS
POSPLADRAFT_1126941	FPRL280_ 2_126	GT8	CDS
POSPLADRAFT_1126941	FPRL280_ 2_126	GT8	CDS	amino acid change	TI
POSPLADRAFT_1126941	FPRL280_ 2_126	GT8	CDS
POSPLADRAFT_1126941	FPRL280_ 2_126	GT8	CDS	amino acid change	VI
POSPLADRAFT_1038147	FPRL280_ 2_78	GH27	CDS	amino acid change	IN
POSPLADRAFT_1038147	FPRL280_ 2_78	GH27	CDS
POSPLADRAFT_1038147	FPRL280_ 2_78	GH27	CDS
POSPLADRAFT_1038147	FPRL280_ 2_78	GH27	CDS	amino acid change	PQ
POSPLADRAFT_1038147	FPRL280_ 2_78	GH27	intron
POSPLADRAFT_1038147	FPRL280_ 2_78	GH27	intron
POSPLADRAFT_1038147	FPRL280_ 2_78	GH27	intron
POSPLADRAFT_1038147	FPRL280_ 2_78	GH27	CDS
POSPLADRAFT_1038147	FPRL280_ 2_78	GH27	CDS
POSPLADRAFT_1038147	FPRL280_ 2_78	GH27	CDS
POSPLADRAFT_1038147	FPRL280_ 2_78	GH27	UTR
POSPLADRAFT_1072561	FPRL280_ 2_15	GH18-CBM5-CBM5	UTR
POSPLADRAFT_1072561	FPRL280_ 2_15	GH18-CBM5-CBM5	UTR
POSPLADRAFT_1072561	FPRL280_ 2_15	GH18-CBM5-CBM5	UTR
POSPLADRAFT_1072561	FPRL280_ 2_15	GH18-CBM5-CBM5	CDS
POSPLADRAFT_1072561	FPRL280_ 2_15	GH18-CBM5-CBM5	CDS	amino acid change	DE
POSPLADRAFT_1072561	FPRL280_ 2_15	GH18-CBM5-CBM5	CDS	amino acid change	DA
POSPLADRAFT_1072561	FPRL280_ 2_15	GH18-CBM5-CBM5	CDS
POSPLADRAFT_1072561	FPRL280_ 2_15	GH18-CBM5-CBM5	intron
POSPLADRAFT_1072561	FPRL280_ 2_15	GH18-CBM5-CBM5	intron
POSPLADRAFT_1072561	FPRL280_ 2_15	GH18-CBM5-CBM5	intron
POSPLADRAFT_1072561	FPRL280_ 2_15	GH18-CBM5-CBM5	intron
POSPLADRAFT_1072561	FPRL280_ 2_15	GH18-CBM5-CBM5	intron
POSPLADRAFT_1072561	FPRL280_ 2_15	GH18-CBM5-CBM5	CDS
POSPLADRAFT_1072561	FPRL280_ 2_15	GH18-CBM5-CBM5	CDS	amino acid change	DE
POSPLADRAFT_1072561	FPRL280_ 2_15	GH18-CBM5-CBM5	CDS	amino acid change	DY
POSPLADRAFT_1072561	FPRL280_ 2_15	GH18-CBM5-CBM5	CDS	amino acid change	QH
POSPLADRAFT_1072561	FPRL280_ 2_15	GH18-CBM5-CBM5	intron
POSPLADRAFT_1072561	FPRL280_ 2_15	GH18-CBM5-CBM5	CDS
POSPLADRAFT_1072561	FPRL280_ 2_15	GH18-CBM5-CBM5	intron
POSPLADRAFT_1072561	FPRL280_ 2_15	GH18-CBM5-CBM5	intron
POSPLADRAFT_1072561	FPRL280_ 2_15	GH18-CBM5-CBM5	intron
POSPLADRAFT_1072561	FPRL280_ 2_15	GH18-CBM5-CBM5	intron
POSPLADRAFT_1072561	FPRL280_ 2_15	GH18-CBM5-CBM5	intron
POSPLADRAFT_1072561	FPRL280_ 2_15	GH18-CBM5-CBM5	intron
POSPLADRAFT_1072561	FPRL280_ 2_15	GH18-CBM5-CBM5	intron
POSPLADRAFT_1072561	FPRL280_ 2_15	GH18-CBM5-CBM5	CDS
POSPLADRAFT_1072561	FPRL280_ 2_15	GH18-CBM5-CBM5	intron
POSPLADRAFT_1072561	FPRL280_ 2_15	GH18-CBM5-CBM5	intron
POSPLADRAFT_1072561	FPRL280_ 2_15	GH18-CBM5-CBM5	intron
POSPLADRAFT_1072561	FPRL280_ 2_15	GH18-CBM5-CBM5	CDS	amino acid change	DE
POSPLADRAFT_1072561	FPRL280_ 2_15	GH18-CBM5-CBM5	CDS
POSPLADRAFT_1072561	FPRL280_ 2_15	GH18-CBM5-CBM5	CDS
POSPLADRAFT_1072561	FPRL280_ 2_15	GH18-CBM5-CBM5	UTR
POSPLADRAFT_1064305	FPRL280_ 41_1	GT1	UTR
POSPLADRAFT_1064305	FPRL280_ 41_1	GT1	UTR
POSPLADRAFT_1064305	FPRL280_ 41_1	GT1	UTR
POSPLADRAFT_1064305	FPRL280_ 41_1	GT1	UTR
POSPLADRAFT_1064305	FPRL280_ 41_1	GT1	UTR
POSPLADRAFT_1064305	FPRL280_ 41_1	GT1	UTR
POSPLADRAFT_1064305	FPRL280_ 41_1	GT1	UTR
POSPLADRAFT_1064305	FPRL280_ 41_1	GT1	UTR
POSPLADRAFT_1064305	FPRL280_ 41_1	GT1	UTR
POSPLADRAFT_1064305	FPRL280_ 41_1	GT1	UTR
POSPLADRAFT_1064305	FPRL280_ 41_1	GT1	CDS	amino acid change	SR
POSPLADRAFT_1064305	FPRL280_ 41_1	GT1	CDS	amino acid change	HQ
POSPLADRAFT_1064305	FPRL280_ 41_1	GT1	CDS
POSPLADRAFT_1064305	FPRL280_ 41_1	GT1	CDS
POSPLADRAFT_1064305	FPRL280_ 41_1	GT1	CDS
POSPLADRAFT_1064305	FPRL280_ 41_1	GT1	CDS
POSPLADRAFT_1064305	FPRL280_ 41_1	GT1	CDS
POSPLADRAFT_1064305	FPRL280_ 41_1	GT1	CDS	amino acid change	NK
POSPLADRAFT_1064305	FPRL280_ 41_1	GT1	CDS
POSPLADRAFT_1064305	FPRL280_ 41_1	GT1	CDS	amino acid change	ED
POSPLADRAFT_1064305	FPRL280_ 41_1	GT1	CDS
POSPLADRAFT_1064305	FPRL280_ 41_1	GT1	CDS	amino acid change	LF
POSPLADRAFT_1064305	FPRL280_ 41_1	GT1	intron
POSPLADRAFT_1064305	FPRL280_ 41_1	GT1	intron
POSPLADRAFT_1064305	FPRL280_ 41_1	GT1	intron
POSPLADRAFT_1064305	FPRL280_ 41_1	GT1	intron
POSPLADRAFT_1064305	FPRL280_ 41_1	GT1	intron
POSPLADRAFT_1064305	FPRL280_ 41_1	GT1	intron
POSPLADRAFT_1064305	FPRL280_ 41_1	GT1	intron
POSPLADRAFT_1064305	FPRL280_ 41_1	GT1	CDS
POSPLADRAFT_1064305	FPRL280_ 41_1	GT1	CDS	amino acid change	DE
POSPLADRAFT_1064305	FPRL280_ 41_1	GT1	CDS
POSPLADRAFT_1064305	FPRL280_ 41_1	GT1	intron
POSPLADRAFT_1064305	FPRL280_ 41_1	GT1	intron
POSPLADRAFT_1064305	FPRL280_ 41_1	GT1	intron
POSPLADRAFT_1064305	FPRL280_ 41_1	GT1	intron
POSPLADRAFT_1064305	FPRL280_ 41_1	GT1	intron
POSPLADRAFT_1064305	FPRL280_ 41_1	GT1	CDS
POSPLADRAFT_1064305	FPRL280_ 41_1	GT1	CDS	amino acid change	LF
POSPLADRAFT_1064305	FPRL280_ 41_1	GT1	CDS
POSPLADRAFT_1064305	FPRL280_ 41_1	GT1	CDS
POSPLADRAFT_1064305	FPRL280_ 41_1	GT1	CDS
POSPLADRAFT_1064305	FPRL280_ 41_1	GT1	CDS
POSPLADRAFT_1064305	FPRL280_ 41_1	GT1	CDS	amino acid change	IM
POSPLADRAFT_1064305	FPRL280_ 41_1	GT1	CDS	amino acid change	LM
POSPLADRAFT_1064305	FPRL280_ 41_1	GT1	CDS	amino acid change	ED
POSPLADRAFT_1064305	FPRL280_ 41_1	GT1	CDS
POSPLADRAFT_1064305	FPRL280_ 41_1	GT1	CDS
POSPLADRAFT_1064305	FPRL280_ 41_1	GT1	CDS	amino acid change	TI
POSPLADRAFT_1064305	FPRL280_ 41_1	GT1	CDS
POSPLADRAFT_1064305	FPRL280_ 41_1	GT1	CDS	amino acid change	CW
POSPLADRAFT_1064305	FPRL280_ 41_1	GT1	CDS
POSPLADRAFT_1064305	FPRL280_ 41_1	GT1	CDS	amino acid change	KN
POSPLADRAFT_1064305	FPRL280_ 41_1	GT1	CDS	amino acid change	KN
POSPLADRAFT_1064305	FPRL280_ 41_1	GT1	CDS
POSPLADRAFT_1064305	FPRL280_ 41_1	GT1	CDS
POSPLADRAFT_1064305	FPRL280_ 41_1	GT1	intron
POSPLADRAFT_1064305	FPRL280_ 41_1	GT1	intron
POSPLADRAFT_1064305	FPRL280_ 41_1	GT1	intron
POSPLADRAFT_1064305	FPRL280_ 41_1	GT1	intron
POSPLADRAFT_1064305	FPRL280_ 41_1	GT1	intron
POSPLADRAFT_1064305	FPRL280_ 41_1	GT1	intron
POSPLADRAFT_1064305	FPRL280_ 41_1	GT1	intron
POSPLADRAFT_1064305	FPRL280_ 41_1	GT1	intron
POSPLADRAFT_1064305	FPRL280_ 41_1	GT1	CDS	amino acid change	KN
POSPLADRAFT_1064305	FPRL280_ 41_1	GT1	CDS
POSPLADRAFT_1064305	FPRL280_ 41_1	GT1	intron
POSPLADRAFT_1064305	FPRL280_ 41_1	GT1	intron
POSPLADRAFT_1064305	FPRL280_ 41_1	GT1	intron
POSPLADRAFT_1064305	FPRL280_ 41_1	GT1	intron
POSPLADRAFT_1064305	FPRL280_ 41_1	GT1	intron
POSPLADRAFT_1064305	FPRL280_ 41_1	GT1	intron
POSPLADRAFT_1064305	FPRL280_ 41_1	GT1	intron
POSPLADRAFT_1064305	FPRL280_ 41_1	GT1	CDS	amino acid change	NK
POSPLADRAFT_1064305	FPRL280_ 41_1	GT1	intron
POSPLADRAFT_1064305	FPRL280_ 41_1	GT1	intron
POSPLADRAFT_1064305	FPRL280_ 41_1	GT1	intron
POSPLADRAFT_1064305	FPRL280_ 41_1	GT1	intron
POSPLADRAFT_1064305	FPRL280_ 41_1	GT1	CDS
POSPLADRAFT_1064305	FPRL280_ 41_1	GT1	CDS
POSPLADRAFT_1064305	FPRL280_ 41_1	GT1	intron
POSPLADRAFT_1064305	FPRL280_ 41_1	GT1	intron
POSPLADRAFT_1064305	FPRL280_ 41_1	GT1	intron
POSPLADRAFT_1064305	FPRL280_ 41_1	GT1	CDS
POSPLADRAFT_1064305	FPRL280_ 41_1	GT1	CDS	amino acid change	Y*
POSPLADRAFT_1064305	FPRL280_ 41_1	GT1	intron
POSPLADRAFT_1064305	FPRL280_ 41_1	GT1	intron
POSPLADRAFT_1064305	FPRL280_ 41_1	GT1	intron
POSPLADRAFT_1064305	FPRL280_ 41_1	GT1	CDS	amino acid change	RI
POSPLADRAFT_1064305	FPRL280_ 41_1	GT1	CDS
POSPLADRAFT_1064305	FPRL280_ 41_1	GT1	CDS	amino acid change	FL
POSPLADRAFT_1064305	FPRL280_ 41_1	GT1	intron
POSPLADRAFT_1064305	FPRL280_ 41_1	GT1	intron
POSPLADRAFT_1064305	FPRL280_ 41_1	GT1	intron
POSPLADRAFT_1064305	FPRL280_ 41_1	GT1	intron
POSPLADRAFT_1064305	FPRL280_ 41_1	GT1	intron
POSPLADRAFT_1064305	FPRL280_ 41_1	GT1	intron
POSPLADRAFT_1064305	FPRL280_ 41_1	GT1	intron
POSPLADRAFT_1064305	FPRL280_ 41_1	GT1	intron
POSPLADRAFT_1064305	FPRL280_ 41_1	GT1	CDS
POSPLADRAFT_1064305	FPRL280_ 41_1	GT1	CDS
POSPLADRAFT_1064305	FPRL280_ 41_1	GT1	CDS	amino acid change	IM
POSPLADRAFT_1064305	FPRL280_ 41_1	GT1	CDS	amino acid change	LV
POSPLADRAFT_1064305	FPRL280_ 41_1	GT1	CDS
POSPLADRAFT_1064305	FPRL280_ 41_1	GT1	CDS
POSPLADRAFT_1064305	FPRL280_ 41_1	GT1	CDS
POSPLADRAFT_1064305	FPRL280_ 41_1	GT1	CDS	amino acid change	NK
POSPLADRAFT_1064305	FPRL280_ 41_1	GT1	CDS	amino acid change	SA
POSPLADRAFT_1064305	FPRL280_ 41_1	GT1	CDS
POSPLADRAFT_1064305	FPRL280_ 41_1	GT1	CDS
POSPLADRAFT_1064305	FPRL280_ 41_1	GT1	CDS	amino acid change	FL
POSPLADRAFT_1064305	FPRL280_ 41_1	GT1	CDS
POSPLADRAFT_1064305	FPRL280_ 41_1	GT1	CDS
POSPLADRAFT_1064305	FPRL280_ 41_1	GT1	CDS	amino acid change	DY
POSPLADRAFT_1064305	FPRL280_ 41_1	GT1	CDS
POSPLADRAFT_1064305	FPRL280_ 41_1	GT1	CDS	amino acid change	RL
POSPLADRAFT_1064305	FPRL280_ 41_1	GT1	CDS
POSPLADRAFT_1064305	FPRL280_ 41_1	GT1	CDS
POSPLADRAFT_1064305	FPRL280_ 41_1	GT1	CDS
POSPLADRAFT_1064305	FPRL280_ 41_1	GT1	intron
POSPLADRAFT_1064305	FPRL280_ 41_1	GT1	intron
POSPLADRAFT_1064305	FPRL280_ 41_1	GT1	intron
POSPLADRAFT_1064305	FPRL280_ 41_1	GT1	intron
POSPLADRAFT_1064305	FPRL280_ 41_1	GT1	CDS
POSPLADRAFT_1064305	FPRL280_ 41_1	GT1	CDS
POSPLADRAFT_1064305	FPRL280_ 41_1	GT1	intron
POSPLADRAFT_1064305	FPRL280_ 41_1	GT1	intron
POSPLADRAFT_1064305	FPRL280_ 41_1	GT1	intron
POSPLADRAFT_1064305	FPRL280_ 41_1	GT1	intron
POSPLADRAFT_1064305	FPRL280_ 41_1	GT1	CDS
POSPLADRAFT_1064305	FPRL280_ 41_1	GT1	CDS	amino acid change	GC
POSPLADRAFT_1064305	FPRL280_ 41_1	GT1	CDS	amino acid change	FL
POSPLADRAFT_1064305	FPRL280_ 41_1	GT1	CDS	amino acid change	LW
POSPLADRAFT_1064305	FPRL280_ 41_1	GT1	CDS
POSPLADRAFT_1064305	FPRL280_ 41_1	GT1	CDS	amino acid change	LM
POSPLADRAFT_1064305	FPRL280_ 41_1	GT1	CDS
POSPLADRAFT_1064305	FPRL280_ 41_1	GT1	CDS	amino acid change	NK
POSPLADRAFT_1064305	FPRL280_ 41_1	GT1	CDS	amino acid change	TA
POSPLADRAFT_1064305	FPRL280_ 41_1	GT1	CDS
POSPLADRAFT_1064305	FPRL280_ 41_1	GT1	CDS	amino acid change	TP
POSPLADRAFT_1064305	FPRL280_ 41_1	GT1	CDS
POSPLADRAFT_1064305	FPRL280_ 41_1	GT1	CDS	amino acid change	TN
POSPLADRAFT_1064305	FPRL280_ 41_1	GT1	CDS
POSPLADRAFT_1064305	FPRL280_ 41_1	GT1	CDS	amino acid change	SR
POSPLADRAFT_1064305	FPRL280_ 41_1	GT1	CDS	amino acid change	IM
POSPLADRAFT_1064305	FPRL280_ 41_1	GT1	CDS
POSPLADRAFT_1064305	FPRL280_ 41_1	GT1	CDS
POSPLADRAFT_1064305	FPRL280_ 41_1	GT1	CDS
POSPLADRAFT_1064305	FPRL280_ 41_1	GT1	CDS
POSPLADRAFT_1064305	FPRL280_ 41_1	GT1	CDS
POSPLADRAFT_1064305	FPRL280_ 41_1	GT1	CDS	amino acid change	FL
POSPLADRAFT_1064305	FPRL280_ 41_1	GT1	CDS
POSPLADRAFT_1064305	FPRL280_ 41_1	GT1	CDS
POSPLADRAFT_1064305	FPRL280_ 41_1	GT1	CDS	amino acid change	ED
POSPLADRAFT_1064305	FPRL280_ 41_1	GT1	CDS	amino acid change	NK
POSPLADRAFT_1064305	FPRL280_ 41_1	GT1	CDS
POSPLADRAFT_1064305	FPRL280_ 41_1	GT1	CDS	amino acid change	GC
POSPLADRAFT_1064305	FPRL280_ 41_1	GT1	CDS
POSPLADRAFT_1064305	FPRL280_ 41_1	GT1	CDS	amino acid change	TP
POSPLADRAFT_1064305	FPRL280_ 41_1	GT1	CDS
POSPLADRAFT_1064305	FPRL280_ 41_1	GT1	CDS	amino acid change	QH
POSPLADRAFT_1064305	FPRL280_ 41_1	GT1	CDS
POSPLADRAFT_1064305	FPRL280_ 41_1	GT1	CDS
POSPLADRAFT_1064305	FPRL280_ 41_1	GT1	CDS
POSPLADRAFT_1064305	FPRL280_ 41_1	GT1	CDS	amino acid change	ED
POSPLADRAFT_1064305	FPRL280_ 41_1	GT1	CDS
POSPLADRAFT_1064305	FPRL280_ 41_1	GT1	intron
POSPLADRAFT_1064305	FPRL280_ 41_1	GT1	CDS	amino acid change	SR
POSPLADRAFT_1064305	FPRL280_ 41_1	GT1	CDS
POSPLADRAFT_1064305	FPRL280_ 41_1	GT1	CDS
POSPLADRAFT_1064305	FPRL280_ 41_1	GT1	CDS
POSPLADRAFT_1064305	FPRL280_ 41_1	GT1	intron
POSPLADRAFT_1064305	FPRL280_ 41_1	GT1	intron
POSPLADRAFT_1064305	FPRL280_ 41_1	GT1	intron
POSPLADRAFT_1064305	FPRL280_ 41_1	GT1	intron
POSPLADRAFT_1064305	FPRL280_ 41_1	GT1	intron
POSPLADRAFT_1064305	FPRL280_ 41_1	GT1	intron
POSPLADRAFT_1064305	FPRL280_ 41_1	GT1	CDS	amino acid change	Y*
POSPLADRAFT_1064305	FPRL280_ 41_1	GT1	CDS
POSPLADRAFT_1064305	FPRL280_ 41_1	GT1	CDS	amino acid change	LM
POSPLADRAFT_1064305	FPRL280_ 41_1	GT1	CDS	amino acid change	DE
POSPLADRAFT_1064305	FPRL280_ 41_1	GT1	intron
POSPLADRAFT_1064305	FPRL280_ 41_1	GT1	intron
POSPLADRAFT_1064305	FPRL280_ 41_1	GT1	intron
POSPLADRAFT_1064305	FPRL280_ 41_1	GT1	CDS
POSPLADRAFT_1064305	FPRL280_ 41_1	GT1	intron
POSPLADRAFT_1064305	FPRL280_ 41_1	GT1	intron
POSPLADRAFT_1064305	FPRL280_ 41_1	GT1	intron
POSPLADRAFT_1064305	FPRL280_ 41_1	GT1	intron
POSPLADRAFT_1064305	FPRL280_ 41_1	GT1	intron
POSPLADRAFT_1064305	FPRL280_ 41_1	GT1	intron
POSPLADRAFT_1064305	FPRL280_ 41_1	GT1	intron
POSPLADRAFT_1064305	FPRL280_ 41_1	GT1	CDS	amino acid change	SI
POSPLADRAFT_1064305	FPRL280_ 41_1	GT1	CDS	amino acid change	QH
POSPLADRAFT_1064305	FPRL280_ 41_1	GT1	CDS	amino acid change	PT
POSPLADRAFT_1064305	FPRL280_ 41_1	GT1	CDS
POSPLADRAFT_1064305	FPRL280_ 41_1	GT1	CDS	amino acid change	SY
POSPLADRAFT_1064305	FPRL280_ 41_1	GT1	CDS	amino acid change	SA
POSPLADRAFT_1064305	FPRL280_ 41_1	GT1	CDS
POSPLADRAFT_1064305	FPRL280_ 41_1	GT1	CDS	amino acid change	FL
POSPLADRAFT_1064305	FPRL280_ 41_1	GT1	CDS	amino acid change	LV
POSPLADRAFT_1064305	FPRL280_ 41_1	GT1	CDS
POSPLADRAFT_1064305	FPRL280_ 41_1	GT1	CDS	amino acid change	SR
POSPLADRAFT_1064305	FPRL280_ 41_1	GT1	CDS	amino acid change	SR
POSPLADRAFT_1064305	FPRL280_ 41_1	GT1	intron
POSPLADRAFT_1064305	FPRL280_ 41_1	GT1	intron
POSPLADRAFT_1064305	FPRL280_ 41_1	GT1	intron
POSPLADRAFT_1064305	FPRL280_ 41_1	GT1	intron
POSPLADRAFT_1064305	FPRL280_ 41_1	GT1	CDS	amino acid change	DE
POSPLADRAFT_1064305	FPRL280_ 41_1	GT1	CDS
POSPLADRAFT_1064305	FPRL280_ 41_1	GT1	CDS	amino acid change	DE
POSPLADRAFT_1064305	FPRL280_ 41_1	GT1	CDS
POSPLADRAFT_1064305	FPRL280_ 41_1	GT1	CDS	amino acid change	GV
POSPLADRAFT_1064305	FPRL280_ 41_1	GT1	CDS	amino acid change	PS
POSPLADRAFT_1064305	FPRL280_ 41_1	GT1	CDS
POSPLADRAFT_1064305	FPRL280_ 41_1	GT1	CDS	amino acid change	DE
POSPLADRAFT_1064305	FPRL280_ 41_1	GT1	CDS	amino acid change	DE
POSPLADRAFT_1064305	FPRL280_ 41_1	GT1	CDS	amino acid change	Y*
POSPLADRAFT_1064305	FPRL280_ 41_1	GT1	intron
POSPLADRAFT_1064305	FPRL280_ 41_1	GT1	intron
POSPLADRAFT_1064305	FPRL280_ 41_1	GT1	CDS
POSPLADRAFT_1064305	FPRL280_ 41_1	GT1	intron
POSPLADRAFT_1064305	FPRL280_ 41_1	GT1	intron
POSPLADRAFT_1064305	FPRL280_ 41_1	GT1	intron
POSPLADRAFT_1064305	FPRL280_ 41_1	GT1	intron
POSPLADRAFT_1064305	FPRL280_ 41_1	GT1	intron
POSPLADRAFT_1064305	FPRL280_ 41_1	GT1	intron
POSPLADRAFT_1064305	FPRL280_ 41_1	GT1	intron
POSPLADRAFT_1064305	FPRL280_ 41_1	GT1	CDS
POSPLADRAFT_1064305	FPRL280_ 41_1	GT1	CDS	amino acid change	VG
POSPLADRAFT_1064305	FPRL280_ 41_1	GT1	CDS	amino acid change	HR
POSPLADRAFT_1043022	FPRL280_ 41_12	GH72-CBM43	intron
POSPLADRAFT_1043022	FPRL280_ 41_12	GH72-CBM43	intron
POSPLADRAFT_1043022	FPRL280_ 41_12	GH72-CBM43	intron
POSPLADRAFT_1043022	FPRL280_ 41_12	GH72-CBM43	CDS
POSPLADRAFT_1043022	FPRL280_ 41_12	GH72-CBM43	CDS
POSPLADRAFT_1043022	FPRL280_ 41_12	GH72-CBM43	CDS
POSPLADRAFT_1043022	FPRL280_ 41_12	GH72-CBM43	CDS
POSPLADRAFT_1043022	FPRL280_ 41_12	GH72-CBM43	CDS
POSPLADRAFT_1043022	FPRL280_ 41_12	GH72-CBM43	CDS	amino acid change	AG
POSPLADRAFT_1043022	FPRL280_ 41_12	GH72-CBM43	intron
POSPLADRAFT_1043022	FPRL280_ 41_12	GH72-CBM43	intron
POSPLADRAFT_1043022	FPRL280_ 41_12	GH72-CBM43	intron
POSPLADRAFT_1043022	FPRL280_ 41_12	GH72-CBM43	intron
POSPLADRAFT_1043022	FPRL280_ 41_12	GH72-CBM43	CDS
POSPLADRAFT_1043022	FPRL280_ 41_12	GH72-CBM43	CDS
POSPLADRAFT_1043022	FPRL280_ 41_12	GH72-CBM43	CDS
POSPLADRAFT_1043022	FPRL280_ 41_12	GH72-CBM43	CDS
POSPLADRAFT_1043022	FPRL280_ 41_12	GH72-CBM43	CDS	amino acid change	NY
POSPLADRAFT_1043022	FPRL280_ 41_12	GH72-CBM43	intron
POSPLADRAFT_1043022	FPRL280_ 41_12	GH72-CBM43	intron
POSPLADRAFT_1043022	FPRL280_ 41_12	GH72-CBM43	intron
POSPLADRAFT_1043022	FPRL280_ 41_12	GH72-CBM43	intron
POSPLADRAFT_1043022	FPRL280_ 41_12	GH72-CBM43	intron
POSPLADRAFT_1043022	FPRL280_ 41_12	GH72-CBM43	intron
POSPLADRAFT_1043022	FPRL280_ 41_12	GH72-CBM43	intron
POSPLADRAFT_1043022	FPRL280_ 41_12	GH72-CBM43	intron
POSPLADRAFT_1043022	FPRL280_ 41_12	GH72-CBM43	intron
POSPLADRAFT_1043022	FPRL280_ 41_12	GH72-CBM43	intron
POSPLADRAFT_1043022	FPRL280_ 41_12	GH72-CBM43	intron
POSPLADRAFT_1043022	FPRL280_ 41_12	GH72-CBM43	intron
POSPLADRAFT_1043022	FPRL280_ 41_12	GH72-CBM43	intron
POSPLADRAFT_1043022	FPRL280_ 41_12	GH72-CBM43	intron
POSPLADRAFT_1043022	FPRL280_ 41_12	GH72-CBM43	intron
POSPLADRAFT_1043022	FPRL280_ 41_12	GH72-CBM43	intron
POSPLADRAFT_1043022	FPRL280_ 41_12	GH72-CBM43	CDS
POSPLADRAFT_1043022	FPRL280_ 41_12	GH72-CBM43	CDS	amino acid change	PS
POSPLADRAFT_1043022	FPRL280_ 41_12	GH72-CBM43	CDS
POSPLADRAFT_1043022	FPRL280_ 41_12	GH72-CBM43	CDS
POSPLADRAFT_1043022	FPRL280_ 41_12	GH72-CBM43	CDS
POSPLADRAFT_1043022	FPRL280_ 41_12	GH72-CBM43	intron
POSPLADRAFT_1043022	FPRL280_ 41_12	GH72-CBM43	intron
POSPLADRAFT_1043022	FPRL280_ 41_12	GH72-CBM43	intron
POSPLADRAFT_1043022	FPRL280_ 41_12	GH72-CBM43	intron
POSPLADRAFT_1043022	FPRL280_ 41_12	GH72-CBM43	CDS
POSPLADRAFT_1043022	FPRL280_ 41_12	GH72-CBM43	CDS	amino acid change	EA
POSPLADRAFT_1043022	FPRL280_ 41_12	GH72-CBM43	CDS
POSPLADRAFT_1043022	FPRL280_ 41_12	GH72-CBM43	CDS
POSPLADRAFT_1043022	FPRL280_ 41_12	GH72-CBM43	CDS
POSPLADRAFT_1043022	FPRL280_ 41_12	GH72-CBM43	CDS
POSPLADRAFT_1043022	FPRL280_ 41_12	GH72-CBM43	CDS
POSPLADRAFT_1127333	FPRL280_ 41_19	CE4	CDS
POSPLADRAFT_1127333	FPRL280_ 41_19	CE4	CDS
POSPLADRAFT_1127333	FPRL280_ 41_19	CE4	CDS	amino acid change	FL
POSPLADRAFT_1127333	FPRL280_ 41_19	CE4	CDS	amino acid change	SR
POSPLADRAFT_1127333	FPRL280_ 41_19	CE4	CDS
POSPLADRAFT_1127333	FPRL280_ 41_19	CE4	CDS	amino acid change	IM
POSPLADRAFT_1127333	FPRL280_ 41_19	CE4	intron
POSPLADRAFT_1127333	FPRL280_ 41_19	CE4	CDS
POSPLADRAFT_1127333	FPRL280_ 41_19	CE4	CDS
POSPLADRAFT_1064316	FPRL280_ 41_21	GT59	UTR
POSPLADRAFT_1064316	FPRL280_ 41_21	GT59	CDS	amino acid change	TP
POSPLADRAFT_1064316	FPRL280_ 41_21	GT59	CDS
POSPLADRAFT_1064316	FPRL280_ 41_21	GT59	CDS
POSPLADRAFT_1064316	FPRL280_ 41_21	GT59	CDS	amino acid change	LM
POSPLADRAFT_1064316	FPRL280_ 41_21	GT59	CDS
POSPLADRAFT_1064316	FPRL280_ 41_21	GT59	CDS	amino acid change	DE
POSPLADRAFT_1064316	FPRL280_ 41_21	GT59	intron
POSPLADRAFT_1064316	FPRL280_ 41_21	GT59	intron
POSPLADRAFT_1064316	FPRL280_ 41_21	GT59	intron
POSPLADRAFT_1064316	FPRL280_ 41_21	GT59	CDS	amino acid change	IM
POSPLADRAFT_1064316	FPRL280_ 41_21	GT59	CDS	amino acid change	IM
POSPLADRAFT_1064316	FPRL280_ 41_21	GT59	CDS	amino acid change	TP
POSPLADRAFT_1064316	FPRL280_ 41_21	GT59	CDS	amino acid change	VI
POSPLADRAFT_1064316	FPRL280_ 41_21	GT59	CDS	amino acid change	QH
POSPLADRAFT_1064316	FPRL280_ 41_21	GT59	CDS
POSPLADRAFT_1064316	FPRL280_ 41_21	GT59	CDS	amino acid change	FL
POSPLADRAFT_1064316	FPRL280_ 41_21	GT59	CDS	amino acid change	SA
POSPLADRAFT_1064316	FPRL280_ 41_21	GT59	intron
POSPLADRAFT_1064316	FPRL280_ 41_21	GT59	intron
POSPLADRAFT_1064316	FPRL280_ 41_21	GT59	intron
POSPLADRAFT_1064316	FPRL280_ 41_21	GT59	CDS	amino acid change	VF
POSPLADRAFT_1064316	FPRL280_ 41_21	GT59	CDS	amino acid change	FL
POSPLADRAFT_1064316	FPRL280_ 41_21	GT59	CDS	amino acid change	LV
POSPLADRAFT_1064316	FPRL280_ 41_21	GT59	intron
POSPLADRAFT_1064316	FPRL280_ 41_21	GT59	intron
POSPLADRAFT_1064316	FPRL280_ 41_21	GT59	intron
POSPLADRAFT_1064316	FPRL280_ 41_21	GT59	intron
POSPLADRAFT_1064316	FPRL280_ 41_21	GT59	intron
POSPLADRAFT_1064316	FPRL280_ 41_21	GT59	intron
POSPLADRAFT_1064316	FPRL280_ 41_21	GT59	intron
POSPLADRAFT_1064316	FPRL280_ 41_21	GT59	CDS
POSPLADRAFT_1064316	FPRL280_ 41_21	GT59	intron
POSPLADRAFT_1064316	FPRL280_ 41_21	GT59	intron
POSPLADRAFT_1064316	FPRL280_ 41_21	GT59	intron
POSPLADRAFT_1064316	FPRL280_ 41_21	GT59	intron
POSPLADRAFT_1064316	FPRL280_ 41_21	GT59	intron
POSPLADRAFT_1064316	FPRL280_ 41_21	GT59	intron
POSPLADRAFT_1064316	FPRL280_ 41_21	GT59	CDS
POSPLADRAFT_1064339	FPRL280_ 137_12	GH16	UTR
POSPLADRAFT_1064339	FPRL280_ 137_12	GH16	UTR
POSPLADRAFT_1064339	FPRL280_ 137_12	GH16	UTR
POSPLADRAFT_1064339	FPRL280_ 137_12	GH16	UTR
POSPLADRAFT_1064339	FPRL280_ 137_12	GH16	UTR
POSPLADRAFT_1064339	FPRL280_ 137_12	GH16	UTR
POSPLADRAFT_1064339	FPRL280_ 137_12	GH16	UTR
POSPLADRAFT_1064339	FPRL280_ 137_12	GH16	intron
POSPLADRAFT_1064339	FPRL280_ 137_12	GH16	intron
POSPLADRAFT_1064339	FPRL280_ 137_12	GH16	intron
POSPLADRAFT_1064339	FPRL280_ 137_12	GH16	intron
POSPLADRAFT_1064339	FPRL280_ 137_12	GH16	intron
POSPLADRAFT_1064339	FPRL280_ 137_12	GH16	intron
POSPLADRAFT_1064339	FPRL280_ 137_12	GH16	CDS
POSPLADRAFT_1064339	FPRL280_ 137_12	GH16	CDS
POSPLADRAFT_1064339	FPRL280_ 137_12	GH16	intron
POSPLADRAFT_1064339	FPRL280_ 137_12	GH16	intron
POSPLADRAFT_1064339	FPRL280_ 137_12	GH16	CDS	amino acid change	FL
POSPLADRAFT_1064339	FPRL280_ 137_12	GH16	CDS	amino acid change	IM
POSPLADRAFT_1064339	FPRL280_ 137_12	GH16	CDS	amino acid change	HQ
POSPLADRAFT_1064339	FPRL280_ 137_12	GH16	CDS
POSPLADRAFT_1064339	FPRL280_ 137_12	GH16	CDS
POSPLADRAFT_1064339	FPRL280_ 137_12	GH16	CDS	amino acid change	TK
POSPLADRAFT_1064339	FPRL280_ 137_12	GH16	CDS	amino acid change	DE
POSPLADRAFT_1064339	FPRL280_ 137_12	GH16	CDS	amino acid change	FL
POSPLADRAFT_1064339	FPRL280_ 137_12	GH16	CDS
POSPLADRAFT_1064339	FPRL280_ 137_12	GH16	intron
POSPLADRAFT_1064339	FPRL280_ 137_12	GH16	intron
POSPLADRAFT_1064339	FPRL280_ 137_12	GH16	intron
POSPLADRAFT_1064339	FPRL280_ 137_12	GH16	CDS
POSPLADRAFT_1064339	FPRL280_ 137_12	GH16	CDS
POSPLADRAFT_1064339	FPRL280_ 137_12	GH16	CDS	amino acid change	IV
POSPLADRAFT_1064339	FPRL280_ 137_12	GH16	CDS	amino acid change	AD
POSPLADRAFT_1064339	FPRL280_ 137_12	GH16	CDS
POSPLADRAFT_1064339	FPRL280_ 137_12	GH16	CDS
POSPLADRAFT_1064339	FPRL280_ 137_12	GH16	CDS	amino acid change	RS
POSPLADRAFT_1064339	FPRL280_ 137_12	GH16	CDS
POSPLADRAFT_1064339	FPRL280_ 137_12	GH16	CDS	amino acid change	NK
POSPLADRAFT_1064339	FPRL280_ 137_12	GH16	CDS
POSPLADRAFT_1064339	FPRL280_ 137_12	GH16	CDS
POSPLADRAFT_1064339	FPRL280_ 137_12	GH16	intron
POSPLADRAFT_1064339	FPRL280_ 137_12	GH16	CDS
[truncated: 13,889 more rows]

## Sheet: Indels
MAD-SB12ID	FPRL280 ID	CAZy family	Position	Variation
POSPLADRAFT_1164019	FPRL280_ 8_79	GH47	intron
POSPLADRAFT_1164019	FPRL280_ 8_79	GH47	intron
POSPLADRAFT_1175499	FPRL280_ 8_65	GT2	intron	in consensus splice site
POSPLADRAFT_1175516	FPRL280_ 23_3	CBM21	CDS	insertion
POSPLADRAFT_1175516	FPRL280_ 23_3	CBM21	intron
POSPLADRAFT_1175516	FPRL280_ 23_3	CBM21	CDS	deletion
POSPLADRAFT_1030155	FPRL280_ 639_1	GT22	intron
POSPLADRAFT_1030155	FPRL280_ 639_1	GT22	intron
POSPLADRAFT_1030155	FPRL280_ 639_1	GT22	intron
POSPLADRAFT_1030155	FPRL280_ 639_1	GT22	intron
POSPLADRAFT_1042369	FPRL280_ 13_32	AA3_2	intron
POSPLADRAFT_1042369	FPRL280_ 13_32	AA3_2	intron
POSPLADRAFT_1042369	FPRL280_ 13_32	AA3_2	intron
POSPLADRAFT_1042369	FPRL280_ 13_32	AA3_2	intron
POSPLADRAFT_1042369	FPRL280_ 13_32	AA3_2	intron
POSPLADRAFT_1042369	FPRL280_ 13_32	AA3_2	intron
POSPLADRAFT_1042369	FPRL280_ 13_32	AA3_2	intron
POSPLADRAFT_1042369	FPRL280_ 13_32	AA3_2	intron
POSPLADRAFT_1164443	FPRL280_ 21_58	CBM50	intron
POSPLADRAFT_1164443	FPRL280_ 21_58	CBM50	UTR
POSPLADRAFT_1128851	FPRL280_ 92_4	GT8	intron
POSPLADRAFT_1128851	FPRL280_ 92_4	GT8	intron
POSPLADRAFT_1128851	FPRL280_ 92_4	GT8	intron
POSPLADRAFT_1042537	FPRL280_ 14_27	GH5_5	intron
POSPLADRAFT_1068430	FPRL280_ 14_16	GH5_5	intron
POSPLADRAFT_1068430	FPRL280_ 14_16	GH5_5	intron
POSPLADRAFT_1037988	FPRL280_ 1_64	EXPN	intron
POSPLADRAFT_1176316	FPRL280_ 1_85	GH16	intron
POSPLADRAFT_1127887	FPRL280_ 1_166	GT41	intron
POSPLADRAFT_1127887	FPRL280_ 1_166	GT41	intron
POSPLADRAFT_1127887	FPRL280_ 1_166	GT41	intron
POSPLADRAFT_1127887	FPRL280_ 1_166	GT41	CDS	insertion
POSPLADRAFT_1127887	FPRL280_ 1_166	GT41	intron
POSPLADRAFT_1128162	FPRL280_ 1_192	GH16	CDS	insertion
POSPLADRAFT_1128162	FPRL280_ 1_192	GH16	CDS	insertion
POSPLADRAFT_1072561	FPRL280_ 2_15	GH18-CBM5-CBM5	intron
POSPLADRAFT_1072561	FPRL280_ 2_15	GH18-CBM5-CBM5	intron
POSPLADRAFT_1064305	FPRL280_ 41_1	GT1	UTR
POSPLADRAFT_1064305	FPRL280_ 41_1	GT1	intron	in consensus splice site
POSPLADRAFT_1064305	FPRL280_ 41_1	GT1	intron
POSPLADRAFT_1064305	FPRL280_ 41_1	GT1	intron
POSPLADRAFT_1043022	FPRL280_ 41_12	GH72-CBM43	intron
POSPLADRAFT_1043022	FPRL280_ 41_12	GH72-CBM43	intron
POSPLADRAFT_1127333	FPRL280_ 41_19	CE4	CDS	deletion
POSPLADRAFT_1064339	FPRL280_ 137_12	GH16	UTR
POSPLADRAFT_1064339	FPRL280_ 137_12	GH16	UTR
POSPLADRAFT_1176908	FPRL280_ 42_26	GH5_31	intron
POSPLADRAFT_1129864	FPRL280_ NODE_80	CBM13	CDS	insertion
POSPLADRAFT_1129864	FPRL280_ NODE_80	CBM13	intron
POSPLADRAFT_1128252	FPRL280_ 29_44	CBM13	intron
POSPLADRAFT_1052181	FPRL280_ 175_14	CBM13	CDS	insertion	frameshift
POSPLADRAFT_1129319	FPRL280_ 29_44	CBM13	intron
POSPLADRAFT_1177090	FPRL280_ 29_22	CBM13	intron
POSPLADRAFT_1064439	FPRL280_ 29_11	GT33	intron
POSPLADRAFT_1064439	FPRL280_ 29_11	GT33	intron
POSPLADRAFT_1165707	FPRL280_ 97_12	AA9	UTR
POSPLADRAFT_1043291	FPRL280_ 57_4	GH31	intron
POSPLADRAFT_1043291	FPRL280_ 57_4	GH31	intron
POSPLADRAFT_1043291	FPRL280_ 57_4	GH31	intron
POSPLADRAFT_1043291	FPRL280_ 57_4	GH31	intron
POSPLADRAFT_1068811	FPRL280_ 33_13	CBM50	CDS	insertion	frameshift
POSPLADRAFT_1131572	FPRL280_ 94_13	GT2	intron
POSPLADRAFT_1043572	FPRL280_ 294_2	GH92	intron
POSPLADRAFT_1043572	FPRL280_ 294_2	GH92	intron
POSPLADRAFT_1043572	FPRL280_ 294_2	GH92	intron
POSPLADRAFT_1043572	FPRL280_ 294_2	GH92	intron
POSPLADRAFT_1043572	FPRL280_ 294_2	GH92	intron
POSPLADRAFT_1131129	FPRL280_ 170_2	GT2	intron
POSPLADRAFT_1131418	FPRL280_ 269_3	GH55	intron
POSPLADRAFT_1131418	FPRL280_ 269_3	GH55	intron
POSPLADRAFT_1130776	FPRL280_ 11_60	GH45	intron
POSPLADRAFT_1132950	FPRL280_ 11_101	GT1	CDS	deletion	frameshift
POSPLADRAFT_1177854	FPRL280_ NODE_10	GH5_7	UTR
POSPLADRAFT_1131085	FPRL280_ 10_49	GH18	intron
POSPLADRAFT_1133035	FPRL280_ 10_18	GH16	intron
POSPLADRAFT_1132099	FPRL280_ 264_7	GH10	intron
POSPLADRAFT_1132099	FPRL280_ 264_7	GH10	intron
POSPLADRAFT_1073155	FPRL280_ 115_10	GT8	intron
POSPLADRAFT_1073155	FPRL280_ 115_10	GT8	intron
POSPLADRAFT_1073155	FPRL280_ 115_10	GT8	CDS	deletion
POSPLADRAFT_1133812	FPRL280_ 266_9	GT8	CDS	insertion
POSPLADRAFT_1133812	FPRL280_ 266_9	GT8	CDS	insertion
POSPLADRAFT_1038799	FPRL280_ NODE_3	GT4	intron
POSPLADRAFT_1038799	FPRL280_ NODE_3	GT4	UTR
POSPLADRAFT_1133634	FPRL280_ NODE_3	GH88	intron
POSPLADRAFT_1064971	FPRL280_ NODE_3	CBM21	intron
POSPLADRAFT_1064971	FPRL280_ NODE_3	CBM21	intron
POSPLADRAFT_1064971	FPRL280_ NODE_3	CBM21	intron
POSPLADRAFT_1064971	FPRL280_ NODE_3	CBM21	intron
POSPLADRAFT_1064971	FPRL280_ NODE_3	CBM21	intron
POSPLADRAFT_1064971	FPRL280_ NODE_3	CBM21	intron
POSPLADRAFT_1064971	FPRL280_ NODE_3	CBM21	intron
POSPLADRAFT_1064971	FPRL280_ NODE_3	CBM21	CDS	insertion
POSPLADRAFT_1064971	FPRL280_ NODE_3	CBM21	CDS	insertion	frameshift
POSPLADRAFT_1064971	FPRL280_ NODE_3	CBM21	UTR
POSPLADRAFT_1064971	FPRL280_ NODE_3	CBM21	UTR
POSPLADRAFT_1064971	FPRL280_ NODE_3	CBM21	UTR
POSPLADRAFT_1167100	FPRL280_ 3_118	GH31	intron
POSPLADRAFT_1167100	FPRL280_ 3_118	GH31	intron
POSPLADRAFT_1044393	FPRL280_ 389_3	GH63	intron
POSPLADRAFT_1044393	FPRL280_ 389_3	GH63	intron
POSPLADRAFT_1065040	FPRL280_ 24_1	GT48	UTR
POSPLADRAFT_1044490	FPRL280_ 4_19	GT15	intron
POSPLADRAFT_1044490	FPRL280_ 4_19	GT15	intron
POSPLADRAFT_1073357	FPRL280_ 12_4	GH55	intron
POSPLADRAFT_1178758	FPRL280_ 12_5	GH5_9	UTR
POSPLADRAFT_1178758	FPRL280_ 12_5	GH5_9	UTR
POSPLADRAFT_1178758	FPRL280_ 12_5	GH5_9	UTR
POSPLADRAFT_1178758	FPRL280_ 12_5	GH5_9	intron
POSPLADRAFT_1133615	FPRL280_ 78_19	CE16	intron
POSPLADRAFT_1073445	FPRL280_ 78_27	EXPN	UTR
POSPLADRAFT_1167646	FPRL280_ 15_36	GT39	intron
POSPLADRAFT_1133650	FPRL280_ 15_55	GT50	CDS	insertion
POSPLADRAFT_1133650	FPRL280_ 15_55	GT50	intron
POSPLADRAFT_1138061	FPRL280_ 218_2	GH47	intron
POSPLADRAFT_1138061	FPRL280_ 218_2	GH47	intron
POSPLADRAFT_1138061	FPRL280_ 218_2	GH47	intron
POSPLADRAFT_1138061	FPRL280_ 218_2	GH47	CDS	insertion
POSPLADRAFT_1138061	FPRL280_ 218_2	GH47	CDS	deletion
POSPLADRAFT_1138061	FPRL280_ 218_2	GH47	CDS	insertion	frameshift
POSPLADRAFT_1138061	FPRL280_ 218_2	GH47	intron
POSPLADRAFT_1138061	FPRL280_ 218_2	GH47	intron
POSPLADRAFT_1138061	FPRL280_ 218_2	GH47	intron
POSPLADRAFT_1138061	FPRL280_ 218_2	GH47	intron
POSPLADRAFT_1039239	FPRL280_ 249_6	GH18	intron
POSPLADRAFT_1168110	FPRL280_ 249_6	GH18	CDS	deletion	frameshift
POSPLADRAFT_1168110	FPRL280_ 249_6	GH18	intron
POSPLADRAFT_1168110	FPRL280_ 249_6	GH18	intron
POSPLADRAFT_1168110	FPRL280_ 249_6	GH18	intron
POSPLADRAFT_1168110	FPRL280_ 249_6	GH18	intron
POSPLADRAFT_1168110	FPRL280_ 249_6	GH18	intron
POSPLADRAFT_1168110	FPRL280_ 249_6	GH18	intron
POSPLADRAFT_1168110	FPRL280_ 249_6	GH18	intron
POSPLADRAFT_1054654	FPRL280_ 20_38	AA1_1	intron
POSPLADRAFT_1054654	FPRL280_ 20_38	AA1_1	intron
POSPLADRAFT_1065423	FPRL280_ 20_44	GH5_15	UTR
POSPLADRAFT_1168218	FPRL280_ 173_3	GT39	UTR
POSPLADRAFT_1168218	FPRL280_ 173_3	GT39	UTR
POSPLADRAFT_1045400	FPRL280_ 9_29	GH13_25-GH133	intron
POSPLADRAFT_1045400	FPRL280_ 9_29	GH13_25-GH133	CDS	insertion
POSPLADRAFT_1045400	FPRL280_ 9_29	GH13_25-GH133	CDS	insertion
POSPLADRAFT_1045465	FPRL280_ 79_12	GH16	intron
POSPLADRAFT_1045498	FPRL280_ 597_1	GT69	CDS	deletion	frameshift
POSPLADRAFT_1032808	FPRL280_ 32_13	GT1	CDS	insertion	frameshift
POSPLADRAFT_1032808	FPRL280_ 32_13	GT1	CDS	insertion	frameshift
POSPLADRAFT_1045549	FPRL280_ 32_9	GH23	intron
POSPLADRAFT_1039435	FPRL280_ 89_14	GT2	intron
POSPLADRAFT_1065632	FPRL280_ 242_3	AA3_2	intron
POSPLADRAFT_1065632	FPRL280_ 242_3	AA3_2	intron
POSPLADRAFT_1045608	FPRL280_ 358_2	AA3_3	intron
POSPLADRAFT_1045608	FPRL280_ 358_2	AA3_3	intron
POSPLADRAFT_1069800	FPRL280_ 133_21	GH16	intron
POSPLADRAFT_1069800	FPRL280_ 133_21	GH16	UTR
POSPLADRAFT_1069800	FPRL280_ 133_21	GH16	UTR
POSPLADRAFT_1069800	FPRL280_ 133_21	GH16	UTR
POSPLADRAFT_1039514	FPRL280_ 102_15	AA6	CDS	deletion
POSPLADRAFT_1139897	FPRL280_ 64_13	GT4	CDS	insertion	frameshift
POSPLADRAFT_1139897	FPRL280_ 64_13	GT4	CDS	insertion	frameshift
POSPLADRAFT_1139603	FPRL280_ 195_2	AA1_2	intron
POSPLADRAFT_1139603	FPRL280_ 195_2	AA1_2	intron
POSPLADRAFT_1065808	FPRL280_ 327_2	CE15	intron
POSPLADRAFT_1065808	FPRL280_ 327_2	CE15	intron
POSPLADRAFT_1065808	FPRL280_ 327_2	CE15	intron
POSPLADRAFT_1045999	FPRL280_ 327_3	GH28	intron
POSPLADRAFT_1045999	FPRL280_ 327_3	GH28	intron
POSPLADRAFT_1045999	FPRL280_ 327_3	GH28	intron
POSPLADRAFT_1045999	FPRL280_ 327_3	GH28	intron
POSPLADRAFT_1045999	FPRL280_ 327_3	GH28	intron
POSPLADRAFT_1140630	FPRL280_ 244_4	AA3_2	CDS	insertion
POSPLADRAFT_1140630	FPRL280_ 244_4	AA3_2	CDS	insertion
POSPLADRAFT_1140630	FPRL280_ 244_4	AA3_2	intron
POSPLADRAFT_1140630	FPRL280_ 244_4	AA3_2	intron
POSPLADRAFT_1180797	FPRL280_ 168_12	GT15	intron
POSPLADRAFT_1180797	FPRL280_ 168_12	GT15	UTR
POSPLADRAFT_1046207	FPRL280_ 75_25	AA9	intron
POSPLADRAFT_1169477	FPRL280_ 21_30	GT3	intron
POSPLADRAFT_1046361	FPRL280_ 259_1	AA5_1	intron	in consensus splice site
POSPLADRAFT_1046361	FPRL280_ 259_1	AA5_1	intron	in consensus splice site
POSPLADRAFT_1046361	FPRL280_ 259_1	AA5_1	CDS	insertion
POSPLADRAFT_1046361	FPRL280_ 259_1	AA5_1	CDS	insertion
POSPLADRAFT_1046361	FPRL280_ 259_1	AA5_1	CDS	insertion
POSPLADRAFT_1141951	FPRL280_ 252_4	GH16	intron
POSPLADRAFT_1141951	FPRL280_ 252_4	GH16	intron
POSPLADRAFT_1181115	FPRL280_ 252_4	GH16	CDS	deletion	frameshift
POSPLADRAFT_1181115	FPRL280_ 252_4	GH16	CDS	insertion
POSPLADRAFT_1142572	FPRL280_ 640_1	GH16	CDS	deletion
POSPLADRAFT_1142572	FPRL280_ 640_1	GH16	intron
POSPLADRAFT_1142572	FPRL280_ 640_1	GH16	intron
POSPLADRAFT_1142572	FPRL280_ 640_1	GH16	intron
POSPLADRAFT_1142572	FPRL280_ 640_1	GH16	intron
POSPLADRAFT_1181214	FPRL280_ 223_3	GH18-CBM5	intron
POSPLADRAFT_1181214	FPRL280_ 223_3	GH18-CBM5	CDS	deletion
POSPLADRAFT_1181214	FPRL280_ 223_3	GH18-CBM5	intron
POSPLADRAFT_1181214	FPRL280_ 223_3	GH18-CBM5	intron
POSPLADRAFT_1181214	FPRL280_ 223_3	GH18-CBM5	intron
POSPLADRAFT_1143599	FPRL280_ 258_1	AA5_1	intron
POSPLADRAFT_1046599	FPRL280_ 156_2	GH95	CDS	insertion	frameshift
POSPLADRAFT_1046599	FPRL280_ 156_2	GH95	intron
POSPLADRAFT_1046599	FPRL280_ 156_2	GH95	intron
POSPLADRAFT_1046599	FPRL280_ 156_2	GH95	intron
POSPLADRAFT_1040044	FPRL280_ 236_9	CBM50	intron
POSPLADRAFT_1040044	FPRL280_ 236_9	CBM50	intron
POSPLADRAFT_1040044	FPRL280_ 236_9	CBM50	intron
POSPLADRAFT_1040044	FPRL280_ 236_9	CBM50	intron
POSPLADRAFT_1040044	FPRL280_ 236_9	CBM50	CDS	deletion
POSPLADRAFT_1094491	FPRL280_ 243_3	AA3_2	intron
POSPLADRAFT_1094491	FPRL280_ 243_3	AA3_2	intron
POSPLADRAFT_1094491	FPRL280_ 243_3	AA3_2	intron
POSPLADRAFT_1094491	FPRL280_ 243_3	AA3_2	intron
POSPLADRAFT_1094491	FPRL280_ 243_3	AA3_2	intron
POSPLADRAFT_1094491	FPRL280_ 243_3	AA3_2	intron
POSPLADRAFT_1145085	FPRL280_ 699_1	PL14_4	CDS	deletion
POSPLADRAFT_1145085	FPRL280_ 699_1	PL14_4	CDS	deletion
POSPLADRAFT_1145085	FPRL280_ 699_1	PL14_4	CDS	insertion	frameshift
POSPLADRAFT_1145085	FPRL280_ 699_1	PL14_4	CDS	insertion
POSPLADRAFT_1181612	FPRL280_ 432_1	GH5_9	intron
POSPLADRAFT_1181612	FPRL280_ 432_1	GH5_9	intron	in consensus splice site
POSPLADRAFT_1181612	FPRL280_ 432_1	GH5_9	intron
POSPLADRAFT_1181612	FPRL280_ 432_1	GH5_9	intron
POSPLADRAFT_1181612	FPRL280_ 432_1	GH5_9	intron
POSPLADRAFT_1181612	FPRL280_ 432_1	GH5_9	intron
POSPLADRAFT_1170253	FPRL280_ 256_6	CE9	intron
POSPLADRAFT_1170282	FPRL280_ 52_4	GH31	intron
POSPLADRAFT_1170282	FPRL280_ 52_4	GH31	intron
POSPLADRAFT_1047020	FPRL280_ 145_16	EXPN	intron
POSPLADRAFT_1181820	FPRL280_ 459_2	GT8	intron
POSPLADRAFT_1057601	FPRL280_ 47_16	GH30_3	intron
POSPLADRAFT_1057601	FPRL280_ 47_16	GH30_3	CDS	insertion	frameshift
POSPLADRAFT_1057601	FPRL280_ 47_16	GH30_3	intron	in consensus splice site
POSPLADRAFT_1057601	FPRL280_ 47_16	GH30_3	intron
POSPLADRAFT_1057601	FPRL280_ 47_16	GH30_3	intron
POSPLADRAFT_1146835	FPRL280_ 656_1	CBM18-GH16	intron
POSPLADRAFT_1146835	FPRL280_ 656_1	CBM18-GH16	intron
POSPLADRAFT_1146835	FPRL280_ 656_1	CBM18-GH16	intron
POSPLADRAFT_1146835	FPRL280_ 656_1	CBM18-GH16	intron
POSPLADRAFT_1146835	FPRL280_ 656_1	CBM18-GH16	intron
POSPLADRAFT_1146377	FPRL280_ 276_4	AA3_2	intron
POSPLADRAFT_1146377	FPRL280_ 276_4	AA3_2	intron
POSPLADRAFT_1047239	FPRL280_ 146_10	GH28	intron
POSPLADRAFT_1182148	FPRL280_ 340_2	GH47	intron
POSPLADRAFT_1182414	FPRL280_ 192_2	GT20	UTR
POSPLADRAFT_1182414	FPRL280_ 192_2	GT20	intron
POSPLADRAFT_1066542	FPRL280_ 5_110	GT2	intron
POSPLADRAFT_1066542	FPRL280_ 5_110	GT2	intron
POSPLADRAFT_1074929	FPRL280_ 5_111	GH2	intron
POSPLADRAFT_1074929	FPRL280_ 5_111	GH2	intron
POSPLADRAFT_1074929	FPRL280_ 5_111	GH2	intron
POSPLADRAFT_1074929	FPRL280_ 5_111	GH2	intron
POSPLADRAFT_1074929	FPRL280_ 5_111	GH2	intron
POSPLADRAFT_1182607	FPRL280_ 5_88	GH43_24-CBM35	intron
POSPLADRAFT_1182607	FPRL280_ 5_88	GH43_24-CBM35	intron
POSPLADRAFT_1182607	FPRL280_ 5_88	GH43_24-CBM35	intron
POSPLADRAFT_1182607	FPRL280_ 5_88	GH43_24-CBM35	UTR
POSPLADRAFT_1147318	FPRL280_ 5_37	AA3_2	intron
POSPLADRAFT_1058553	FPRL280_ 59_4	CBM48-GH13_8	intron
POSPLADRAFT_1058553	FPRL280_ 59_4	CBM48-GH13_8	intron
POSPLADRAFT_1093015	FPRL280_ 40_21	CBM48	intron
POSPLADRAFT_1093015	FPRL280_ 40_21	CBM48	intron
POSPLADRAFT_1183183	FPRL280_ 141_3	GH79	CDS	insertion
POSPLADRAFT_1183183	FPRL280_ 141_3	GH79	CDS	insertion
POSPLADRAFT_1183183	FPRL280_ 141_3	GH79	CDS	insertion
POSPLADRAFT_1183194	FPRL280_ 141_1	GH92	intron
POSPLADRAFT_1040696	FPRL280_ 46_12	AA3_3	intron
POSPLADRAFT_1148422	FPRL280_ 46_8	GH85	intron
POSPLADRAFT_1148422	FPRL280_ 46_8	GH85	intron
POSPLADRAFT_1148422	FPRL280_ 46_8	GH85	intron
POSPLADRAFT_1148422	FPRL280_ 46_8	GH85	CDS	deletion
POSPLADRAFT_1048097	FPRL280_ 46_17	AA3_2	intron
POSPLADRAFT_1048102	FPRL280_ 46_15	AA3_2	CDS	deletion
POSPLADRAFT_1048102	FPRL280_ 46_15	AA3_2	intron
POSPLADRAFT_1171827	FPRL280_ 46_16	AA3_2	intron
POSPLADRAFT_1171827	FPRL280_ 46_16	AA3_2	intron
POSPLADRAFT_1066962	FPRL280_ 238_7	GH71	CDS	deletion	frameshift
POSPLADRAFT_1066978	FPRL280_ 45_17	GT57	CDS	insertion
POSPLADRAFT_1066978	FPRL280_ 45_17	GT57	intron
POSPLADRAFT_1149110	FPRL280_ 603_2	EXPN	intron
POSPLADRAFT_1149110	FPRL280_ 603_2	EXPN	intron
POSPLADRAFT_1149110	FPRL280_ 603_2	EXPN	intron
POSPLADRAFT_1149123	FPRL280_ 60_15	GH16	intron
POSPLADRAFT_1183855	FPRL280_ 4_136	GH128	intron	in consensus splice site
POSPLADRAFT_1183855	FPRL280_ 4_136	GH128	intron
POSPLADRAFT_1172689	FPRL280_ 87_24	GH53	UTR
POSPLADRAFT_1172689	FPRL280_ 87_24	GH53	UTR
POSPLADRAFT_1048792	FPRL280_ 144_5	GH16	intron
POSPLADRAFT_1184329	FPRL280_ 18_15	GH18	UTR
POSPLADRAFT_1048896	FPRL280_ 452_1	Myosin_motor-GT2	CDS	insertion	frameshift
POSPLADRAFT_1173039	FPRL280_ 63_38	EXPN	UTR
POSPLADRAFT_1173039	FPRL280_ 63_38	EXPN	UTR
POSPLADRAFT_1173041	FPRL280_ 63_38	EXPN	UTR
POSPLADRAFT_1049008	FPRL280_ 63_21	AA14	intron
POSPLADRAFT_1151553	FPRL280_ 54_18	GH13_5	intron
POSPLADRAFT_1151812	FPRL280_ 54_37	EXPN	intron
POSPLADRAFT_1151812	FPRL280_ 54_37	EXPN	intron
POSPLADRAFT_1151812	FPRL280_ 54_37	EXPN	intron
POSPLADRAFT_1049317	FPRL280_ 659_1	AA3_2	CDS	insertion	frameshift
POSPLADRAFT_1049335	FPRL280_ 414_1	AA3_2	intron
POSPLADRAFT_1075923	FPRL280_ 234_2	AA3_2	intron
POSPLADRAFT_1075998	FPRL280_ 154_4	GH27	intron
POSPLADRAFT_1173729	FPRL280_ 106_5	GT90	intron	in consensus splice site
POSPLADRAFT_1185187	FPRL280_ 106_8	GT69	intron
POSPLADRAFT_1185187	FPRL280_ 106_8	GT69	intron
POSPLADRAFT_1185187	FPRL280_ 106_8	GT69	UTR
POSPLADRAFT_1049546	FPRL280_ 348_3	GH28	intron
POSPLADRAFT_1049578	FPRL280_ 44_18	AA1	intron
POSPLADRAFT_1049578	FPRL280_ 44_18	AA1	intron
POSPLADRAFT_1049578	FPRL280_ 44_18	AA1	intron
POSPLADRAFT_1173864	FPRL280_ 66_10	AA3_3	intron
POSPLADRAFT_1155004	FPRL280_ 66_3	GT2	intron
POSPLADRAFT_1155004	FPRL280_ 66_3	GT2	intron
POSPLADRAFT_1155004	FPRL280_ 66_3	GT2	intron
POSPLADRAFT_1155004	FPRL280_ 66_3	GT2	CDS	insertion
POSPLADRAFT_1049673	FPRL280_ 108_11	GH3	intron
POSPLADRAFT_1049673	FPRL280_ 108_11	GH3	intron
POSPLADRAFT_1049673	FPRL280_ 108_11	GH3	intron
POSPLADRAFT_1076117	FPRL280_ NODE_158	GH115	UTR
POSPLADRAFT_1076117	FPRL280_ NODE_158	GH115	intron
POSPLADRAFT_1067699	FPRL280_ 335_5	GH16	CDS	insertion
POSPLADRAFT_1067699	FPRL280_ 335_5	GH16	intron
POSPLADRAFT_1067699	FPRL280_ 335_5	GH16	intron
POSPLADRAFT_1067699	FPRL280_ 335_5	GH16	intron
POSPLADRAFT_1155254	FPRL280_ 318_2	GH79	CDS	insertion	frameshift
POSPLADRAFT_1155254	FPRL280_ 318_2	GH79	intron
POSPLADRAFT_1185579	FPRL280_ 313_2	AA3_2	intron
POSPLADRAFT_1185579	FPRL280_ 313_2	AA3_2	intron	in consensus splice site
POSPLADRAFT_1185579	FPRL280_ 313_2	AA3_2	intron
POSPLADRAFT_1076176	FPRL280_ 313_1	GH17	UTR
POSPLADRAFT_1076176	FPRL280_ 313_1	GH17	UTR
POSPLADRAFT_1076176	FPRL280_ 313_1	GH17	UTR
POSPLADRAFT_1076176	FPRL280_ 313_1	GH17	intron
POSPLADRAFT_1076176	FPRL280_ 313_1	GH17	intron
POSPLADRAFT_1076176	FPRL280_ 313_1	GH17	intron
POSPLADRAFT_1076176	FPRL280_ 313_1	GH17	intron
POSPLADRAFT_1076176	FPRL280_ 313_1	GH17	intron
POSPLADRAFT_1174275	FPRL280_ 25_5	GH37	UTR
POSPLADRAFT_1174275	FPRL280_ 25_5	GH37	UTR
POSPLADRAFT_1174275	FPRL280_ 25_5	GH37	UTR
POSPLADRAFT_1174275	FPRL280_ 25_5	GH37	intron
POSPLADRAFT_1174275	FPRL280_ 25_5	GH37	intron
POSPLADRAFT_1174275	FPRL280_ 25_5	GH37	intron
POSPLADRAFT_1050002	FPRL280_ 28_25	GH18-CBM5	intron
POSPLADRAFT_1050002	FPRL280_ 28_25	GH18-CBM5	intron
POSPLADRAFT_1185852	FPRL280_ 281_7	GH152	UTR
POSPLADRAFT_1185852	FPRL280_ 281_7	GH152	intron
POSPLADRAFT_1185852	FPRL280_ 281_7	GH152	intron
POSPLADRAFT_1185852	FPRL280_ 281_7	GH152	intron
POSPLADRAFT_1067839	FPRL280_ 315_2	GH55	intron
POSPLADRAFT_1067839	FPRL280_ 315_2	GH55	intron
POSPLADRAFT_1185936	FPRL280_ NODE_150	GH92	intron
POSPLADRAFT_1185936	FPRL280_ NODE_150	GH92	intron
POSPLADRAFT_1185941	FPRL280_ 421_1	GH5_12	intron
POSPLADRAFT_1157486	FPRL280_ 730_1	GH2	intron
POSPLADRAFT_1067879	FPRL280_ 423_1	GH35	intron
POSPLADRAFT_1067879	FPRL280_ 423_1	GH35	intron
POSPLADRAFT_1067879	FPRL280_ 423_1	GH35	intron
POSPLADRAFT_1067879	FPRL280_ 423_1	GH35	intron
POSPLADRAFT_1067879	FPRL280_ 423_1	GH35	intron
POSPLADRAFT_1067879	FPRL280_ 423_1	GH35	intron
POSPLADRAFT_1067879	FPRL280_ 423_1	GH35	intron
POSPLADRAFT_1067879	FPRL280_ 423_1	GH35	intron
POSPLADRAFT_1067879	FPRL280_ 423_1	GH35	intron
POSPLADRAFT_1071715	FPRL280_ 170_10	GH12	intron
POSPLADRAFT_1071715	FPRL280_ 170_10	GH12	UTR
POSPLADRAFT_1174570	FPRL280_ 170_2	GT2	intron
POSPLADRAFT_1174570	FPRL280_ 170_2	GT2	intron
POSPLADRAFT_1050186	FPRL280_ 142_19	GH12	intron
POSPLADRAFT_1067907	FPRL280_ NODE_360	GH16	intron
POSPLADRAFT_1067907	FPRL280_ NODE_360	GH16	intron
POSPLADRAFT_1067907	FPRL280_ NODE_360	GH16	CDS	insertion
POSPLADRAFT_1067907	FPRL280_ NODE_360	GH16	UTR
POSPLADRAFT_1050249	FPRL280_ 970_1	GH37	intron
POSPLADRAFT_1067935	FPRL280_ 191_5	GH20	intron
POSPLADRAFT_1067935	FPRL280_ 191_5	GH20	intron
POSPLADRAFT_1067935	FPRL280_ 191_5	GH20	intron
POSPLADRAFT_1067935	FPRL280_ 191_5	GH20	intron
POSPLADRAFT_1067935	FPRL280_ 191_5	GH20	intron
POSPLADRAFT_1067935	FPRL280_ 191_5	GH20	intron
POSPLADRAFT_1067935	FPRL280_ 191_5	GH20	intron
POSPLADRAFT_1186246	FPRL280_ 49_46	EXPN	CDS	insertion
POSPLADRAFT_1186246	FPRL280_ 49_46	EXPN	CDS	insertion
POSPLADRAFT_1174812	FPRL280_ 49_4	GH3	intron
POSPLADRAFT_1174812	FPRL280_ 49_4	GH3	intron
POSPLADRAFT_1174812	FPRL280_ 49_4	GH3	intron
POSPLADRAFT_1186298	FPRL280_ 49_1	GH38	intron
POSPLADRAFT_1186390	FPRL280_ 74_14	GH1	intron
POSPLADRAFT_1186437	FPRL280_ 99_6	GH78	intron
POSPLADRAFT_1159530	FPRL280_ 180_3	GT35	intron
POSPLADRAFT_1159530	FPRL280_ 180_3	GT35	intron
POSPLADRAFT_1159530	FPRL280_ 180_3	GT35	intron
POSPLADRAFT_1159530	FPRL280_ 180_3	GT35	intron
POSPLADRAFT_1175080	FPRL280_ 83_2	GT20	intron
POSPLADRAFT_1175275	FPRL280_ 202_6	GH30_3	UTR
POSPLADRAFT_1050777	FPRL280_ 239_1	GT4	intron
POSPLADRAFT_1050777	FPRL280_ 239_1	GT4	intron
POSPLADRAFT_1050777	FPRL280_ 239_1	GT4	intron
POSPLADRAFT_1050777	FPRL280_ 239_1	GT4	intron
POSPLADRAFT_1050777	FPRL280_ 239_1	GT4	intron
POSPLADRAFT_1050777	FPRL280_ 239_1	GT4	CDS	insertion
POSPLADRAFT_1050777	FPRL280_ 239_1	GT4	intron
POSPLADRAFT_1050777	FPRL280_ 239_1	GT4	CDS	insertion	frameshift
POSPLADRAFT_1050777	FPRL280_ 239_1	GT4	CDS	insertion	frameshift
POSPLADRAFT_1050777	FPRL280_ 239_1	GT4	CDS	insertion	frameshift
POSPLADRAFT_1050777	FPRL280_ 239_1	GT4	intron
POSPLADRAFT_1050777	FPRL280_ 239_1	GT4	intron
POSPLADRAFT_1050777	FPRL280_ 239_1	GT4	intron
POSPLADRAFT_1050820	FPRL280_ 88_4	GH31	CDS	insertion	frameshift
POSPLADRAFT_1160786	FPRL280_ 469_3	GH72-CBM43	intron
POSPLADRAFT_1160786	FPRL280_ 469_3	GH72-CBM43	intron
POSPLADRAFT_1160786	FPRL280_ 469_3	GH72-CBM43	intron
POSPLADRAFT_1160786	FPRL280_ 469_3	GH72-CBM43	intron
POSPLADRAFT_1050905	FPRL280_ 544_1	GT2	CDS	deletion	frameshift
POSPLADRAFT_1050905	FPRL280_ 544_1	GT2	CDS	deletion	frameshift
